# Supplementary material for: The occurrence of potato common scab correlates with the community composition and function of the geocaulosphere soil microbiome
Source: Microbiome. 2019 Feb 1;7:14. doi: 10.1186/s40168-019-0629-2 (PMC6359780; doi:10.1186/s40168-019-0629-2)
Supplement: Supplementary file 3 — Sequence read numbers of the bacterial OTUs profiling (sequenced on a MiSeq PE250 sequencer at a depth of 29,718 sequences per sample). (XLS 882 kb) [file 40168_2019_629_MOESM3_ESM.xls]

## Sheet: Sheet1
Additional file 3: Sequence read numbers of the bacterial OTUs profiling (sequenced on a MiSeq PE250 sequencer at a depth of 29,718 sequences per sample)
OTU ID	GS1	GS2	GS3	GS4	GS5	GS6	GS7	GS8	GS9	GS10	RS1	RS2	RS3	RS4	RS5	RS6	RS7	RS8	RS9	RS10	ZS1	ZS2	ZS3	ZS4	ZS5	ZS6	ZS7	ZS8	ZS9	ZS10	FS2	FS3	FS4	FS5	FS6	FS7	FS8	FS9	FS10	taxonomy
OTU3	17	68	96	71	12	116	27	22	185	1609	11543	944	19148	538	11089	5832	7309	13308	731	1592	319	61	77	12	54	37	10	11	6	7	38	28	9	6	11	45	12	11	16	d:Bacteria;p:"Proteobacteria";c:Gammaproteobacteria;o:"Enterobacteriales";f:Enterobacteriaceae
OTU10	11	263	244	955	88	3779	28	85	1048	1335	1299	2303	2300	2609	612	7894	214	4216	11525	513	38	101	25	151	83	110	17	7	36	43	128	75	55	25	39	266	132	75	63	d:Bacteria;p:"Proteobacteria";c:Gammaproteobacteria;o:Pseudomonadales;f:Pseudomonadaceae;g:Pseudomonas
OTU5	112	301	220	825	96	1168	601	1759	1512	1104	58	728	76	525	28	114	157	45	332	945	2005	1877	2476	1922	1320	2237	2224	1631	1973	2102	2826	2678	3841	1465	2713	2282	2014	3038	2768	d:Bacteria;p:"Proteobacteria";c:Alphaproteobacteria;o:Sphingomonadales;f:Sphingomonadaceae;g:Sphingomonas
OTU4	9789	4558	5614	793	774	731	2372	1181	323	912	498	468	171	755	139	513	463	177	574	2140	27	27	17	61	19	63	19	64	53	22	95	67	60	12	45	85	90	110	71	d:Bacteria;p:"Proteobacteria";c:Alphaproteobacteria;o:Rhizobiales;f:Rhizobiaceae
OTU7	3	69	2459	116	1196	159	200	102	1877	1132	153	774	637	758	4387	1248	1137	1201	311	615	32	35	75	16	36	44	11	5	24	44	206	104	32	27	13	569	356	72	84	d:Bacteria;p:"Proteobacteria";c:Gammaproteobacteria;o:Pseudomonadales;f:Pseudomonadaceae;g:Pseudomonas
OTU17	6	8	73	108	13	89	110	259	110	130	26	368	8	38	7	7	16	6	13	33	779	1459	1304	527	5598	301	1197	3032	2183	3183	370	1898	352	821	805	1363	716	297	562	d:Bacteria;p:"Proteobacteria";c:Gammaproteobacteria
OTU6	1019	1135	990	662	3536	636	302	223	178	166	641	2969	138	1018	175	1610	1390	226	1190	5734	54	58	17	57	83	70	18	29	21	18	104	7	19	5	18	19	61	57	39	d:Bacteria;p:"Proteobacteria";c:Alphaproteobacteria;o:Sphingomonadales;f:Sphingomonadaceae;g:Sphingobium
OTU33	1789	260	2362	298	129	29	1255	101	12	150	2169	152	1794	253	63	226	60	86	23	104	30	2	20	15	4	16	2	119	11	3	2	2	4	3	1	16	12	2	6	d:Bacteria;p:"Bacteroidetes";c:Sphingobacteriia;o:"Sphingobacteriales";f:Sphingobacteriaceae;g:Sphingobacterium
OTU8	7	163	46	403	10	2659	425	199	1756	2244	64	620	157	1705	189	563	1757	271	1110	828	60	145	47	179	86	78	36	55	122	76	204	154	173	92	117	121	113	258	189	d:Bacteria;p:"Actinobacteria";c:Actinobacteria;o:Actinomycetales;f:Micrococcaceae;g:Arthrobacter
OTU50	893	823	177	151	3226	123	2169	63	55	27	134	200	70	104	893	234	433	86	42	146	17	36	6	3	12	1	4	2	3	4	14	2	1	3	2	23	1	4	7	d:Bacteria;p:"Proteobacteria";c:Gammaproteobacteria;o:Xanthomonadales;f:Xanthomonadaceae;g:Stenotrophomonas
OTU9	1866	131	178	276	318	15	329	8	6	64	539	142	705	1098	490	79	60	115	9	15	71	3	55	9	7	1	0	5	2	1	1	2	2	4	1	141	10	6	5	d:Bacteria;p:"Proteobacteria";c:Gammaproteobacteria;o:Xanthomonadales;f:Xanthomonadaceae;g:Stenotrophomonas
OTU1362	568	686	2358	480	5755	341	169	182	35	98	256	232	23	297	222	150	393	133	319	311	12	37	9	8	17	27	7	13	16	4	33	5	11	4	3	9	4	14	6	d:Bacteria;p:"Proteobacteria";c:Alphaproteobacteria;o:Rhizobiales;f:Rhizobiaceae;g:Rhizobium
OTU68	2	9	6	1	1	117	7	8	77	21	39	17	10	98	3779	970	834	382	43	1626	7	2	5	6	0	5	3	3	2	10	34	10	14	17	0	15	5	3	14	d:Bacteria;p:"Proteobacteria";c:Gammaproteobacteria;o:"Enterobacteriales";f:Enterobacteriaceae
OTU79	2	16	11	28	135	121	6	17	235	90	2721	219	83	57	1404	878	406	448	1378	169	21	10	7	6	10	15	5	5	2	4	87	56	5	24	7	17	51	13	22	d:Bacteria;p:"Proteobacteria";c:Gammaproteobacteria;o:Pseudomonadales;f:Pseudomonadaceae;g:Pseudomonas
OTU14	4	3	69	22	7	95	25	60	657	133	16	802	11	89	44	119	5488	194	399	695	277	368	199	153	194	354	228	142	168	183	428	216	208	215	194	176	126	198	169	d:Bacteria;p:Firmicutes;c:Bacilli;o:Bacillales;f:Bacillaceae_1;g:Bacillus
OTU31	1080	208	1647	23	145	12	78	3	19	263	1065	30	408	20	141	27	9	30	6	8	17	1	4	0	4	0	1	2	4	0	4	1	2	0	0	3	8	2	5	d:Bacteria;p:"Bacteroidetes";c:Flavobacteriia;o:"Flavobacteriales";f:Flavobacteriaceae;g:Chryseobacterium
OTU25	25	306	249	457	18	782	38	178	184	2235	74	573	257	377	287	385	600	290	251	793	26	20	9	32	34	16	14	15	22	14	76	74	86	27	55	111	52	86	84	d:Bacteria;p:"Proteobacteria";c:Betaproteobacteria;o:Burkholderiales;f:Oxalobacteraceae;g:Massilia
OTU11	1	4	7	45	5	14	9	42	16	9	2	42	0	5	0	1	6	0	0	5	202	287	201	1207	826	1295	229	268	258	1739	298	249	933	671	1041	310	189	162	1211	d:Bacteria;p:Firmicutes;c:Bacilli;o:Lactobacillales;f:Streptococcaceae;g:Lactococcus;s:Lactococcus_piscium
OTU12	13	11	58	3	74	10	5	20	217	46	40	149	113	25	259	136	1513	521	49	344	22	4	4	4	10	3	7	2	1	4	5	7	9	5	1	10	7	11	5	d:Bacteria;p:Firmicutes;c:Bacilli;o:Bacillales;f:Paenibacillaceae_1;g:Paenibacillus
OTU24	4171	1611	1738	209	598	103	265	17	25	581	194	257	28	145	19	106	29	14	67	357	26	13	8	70	7	15	2	4	8	5	38	8	6	2	3	7	23	34	16	d:Bacteria;p:"Proteobacteria";c:Betaproteobacteria;o:Burkholderiales;f:Comamonadaceae;g:Variovorax;s:Variovorax_paradoxus
OTU794	1	2	16	5	1	29	1	3	20	78	780	75	809	57	1133	1009	241	944	137	86	17	1	2	2	6	1	2	0	0	0	0	0	0	0	0	1	1	0	0	d:Bacteria;p:"Proteobacteria";c:Gammaproteobacteria
OTU27	39	67	72	227	25	322	333	428	463	304	12	101	34	124	5	20	47	8	66	171	377	304	509	264	218	332	399	372	403	409	240	276	505	436	541	348	580	295	663	d:Bacteria;p:"Proteobacteria";c:Alphaproteobacteria;o:Rhizobiales;f:Bradyrhizobiaceae
OTU32	186	226	481	940	56	262	828	971	868	696	89	376	113	530	160	188	240	60	126	691	61	72	208	148	92	105	80	78	57	74	105	153	127	69	86	113	65	99	87	d:Bacteria;p:"Proteobacteria";c:Alphaproteobacteria;o:Sphingomonadales;f:Sphingomonadaceae;g:Sphingomonas
OTU13	22	1165	122	508	1166	514	183	17	48	115	29	560	6	842	23	26	15	70	138	218	1	12	11	1828	15	186	3	740	231	5	13	6	2	3	2	24	50	163	62	d:Bacteria;p:"Bacteroidetes";c:Flavobacteriia;o:"Flavobacteriales";f:Flavobacteriaceae;g:Flavobacterium;s:Flavobacterium_anhuiense
OTU37	11	9	46	132	10	169	186	268	180	149	10	154	14	122	6	16	27	12	28	63	458	239	711	196	361	215	571	438	449	274	196	616	517	260	274	785	733	156	530	d:Bacteria;p:"Bacteroidetes";c:Sphingobacteriia;o:"Sphingobacteriales";f:Chitinophagaceae
OTU36	469	63	93	113	738	841	970	19	40	47	696	556	57	129	104	121	314	75	332	167	53	17	7	24	12	86	18	580	24	0	22	13	11	1	4	61	18	14	44	d:Bacteria;p:"Proteobacteria";c:Alphaproteobacteria;o:Rhizobiales;f:Brucellaceae;g:Ochrobactrum;s:Ochrobactrum_grignonense
OTU29	91	189	242	366	239	461	324	565	563	572	30	137	21	157	5	58	54	35	101	241	167	241	237	146	156	319	280	203	163	183	216	205	195	213	278	189	228	200	241	d:Bacteria;p:"Proteobacteria";c:Alphaproteobacteria;o:Rhizobiales
OTU38	12	3	65	215	12	12	468	2492	322	67	41	143	38	70	146	2	72	206	9	55	109	117	478	130	601	33	109	215	188	170	190	191	93	461	61	229	310	42	187	d:Bacteria;p:"Proteobacteria";c:Gammaproteobacteria;o:Xanthomonadales;f:Xanthomonadaceae;g:Rhodanobacter;s:Rhodanobacter_glycinis
OTU92	4	14	22	77	11	65	63	245	126	102	3	50	9	20	3	1	4	2	11	44	466	302	426	393	547	430	528	286	336	462	183	464	454	442	319	338	259	190	459	d:Bacteria;p:"Actinobacteria";c:Actinobacteria;o:Gaiellales;f:Gaiellaceae;g:Gaiella;s:Gaiella_occulta
OTU49	5	13	88	35	7	170	36	88	986	326	19	220	34	51	3	55	75	32	62	89	432	439	290	246	315	229	339	225	220	264	498	481	277	302	183	260	261	258	267	d:Bacteria;p:Firmicutes;c:Bacilli;o:Bacillales;f:Bacillaceae_1;g:Bacillus
OTU309	21	6	54	148	8	48	403	1977	146	64	31	105	38	138	87	22	277	128	71	159	102	67	163	50	312	53	69	119	215	97	70	308	272	481	148	351	331	25	687	d:Bacteria;p:"Proteobacteria";c:Gammaproteobacteria;o:Xanthomonadales;f:Xanthomonadaceae
OTU19	0	2	62	29	1	6	1	8	47	8	212	71	33	111	767	310	173	155	3518	5	12	1	4	0	3	0	1	0	1	0	1	0	0	0	1	6	2	1	16	d:Bacteria;p:"Proteobacteria";c:Gammaproteobacteria;o:Pseudomonadales;f:Moraxellaceae;g:Acinetobacter
OTU15	6	5	17	50	2	24	27	128	60	45	0	40	3	11	1	0	1	2	12	23	523	271	552	306	161	355	416	363	626	574	141	239	293	728	341	206	530	112	428	d:Bacteria;p:"Gemmatimonadetes";c:Gemmatimonadetes;o:Gemmatimonadales;f:Gemmatimonadaceae;g:Gemmatimonas;s:Gemmatimonas_aurantiaca
OTU35	131	501	166	354	192	541	66	176	694	997	107	249	127	363	112	144	362	97	177	674	21	21	18	25	6	26	4	12	5	9	41	2	12	6	12	11	3	43	5	d:Bacteria;p:"Proteobacteria";c:Alphaproteobacteria;o:Rhizobiales;f:Rhizobiaceae;g:Rhizobium;s:Rhizobium_calliandrae
OTU57	8	3	27	48	3	32	95	190	38	61	3	51	3	10	3	1	10	3	4	17	738	160	470	169	784	249	552	262	203	370	74	649	204	242	213	458	259	59	276	d:Bacteria;p:"Proteobacteria";c:Gammaproteobacteria;o:Xanthomonadales;f:Xanthomonadaceae
OTU18	8	4	15	29	6	46	46	66	19	68	5	38	6	10	2	1	4	1	2	23	445	75	769	193	597	216	654	296	145	318	50	811	244	316	179	583	290	67	210	d:Bacteria;p:candidate_division_WPS-2
OTU28	289	129	433	27	176	121	42	4	18	44	401	316	175	80	192	106	261	135	59	280	11	23	9	11	13	124	10	143	31	7	17	1	3	2	5	8	3	12	5	d:Bacteria;p:"Proteobacteria";c:Betaproteobacteria;o:Burkholderiales;f:Alcaligenaceae;g:Achromobacter;s:Achromobacter_mucicolens
OTU2173	2	19	2	0	0	158	1	1	1	2	1413	31	1	4	4	717	1	15	1	2	3	0	1	0	3	0	0	0	0	1	8	0	0	0	0	1	0	0	0	d:Bacteria;p:"Proteobacteria";c:Gammaproteobacteria;o:Pseudomonadales;f:Pseudomonadaceae;g:Pseudomonas
OTU21	4	52	248	335	0	1190	367	492	1664	1565	17	166	39	66	4	28	107	24	35	195	9	15	16	6	10	3	15	4	15	3	5	6	5	38	20	10	16	4	7	d:Bacteria;p:"Proteobacteria";c:Alphaproteobacteria;o:Caulobacterales;f:Caulobacteraceae;g:Asticcacaulis;s:Asticcacaulis_taihuensis
OTU61	86	103	37	125	29	166	128	112	134	56	67	407	31	136	22	112	454	35	118	364	86	273	94	108	58	174	88	68	186	131	509	135	228	44	300	226	124	483	197	d:Bacteria;p:"Proteobacteria";c:Alphaproteobacteria;o:Sphingomonadales;f:Sphingomonadaceae
OTU44	12	12	21	30	4	36	14	65	41	38	7	20	3	16	2	4	4	4	9	20	565	291	391	386	130	281	406	369	356	303	237	237	209	489	237	179	424	210	176	d:Bacteria;p:"Proteobacteria";c:Alphaproteobacteria;o:Rhizobiales
OTU41	1040	64	403	144	997	84	1804	192	91	602	6	66	22	30	18	14	65	10	37	196	26	2	6	17	7	9	23	71	1	2	5	0	0	0	1	3	2	3	3	d:Bacteria;p:"Bacteroidetes";c:Sphingobacteriia;o:"Sphingobacteriales";f:Chitinophagaceae;g:Chitinophaga;s:Chitinophaga_polysaccharea
OTU22	103	23	18	105	30	65	21	17	40	54	185	155	92	195	13	77	25	136	114	85	59	42	6	14	5	17	4	11	16	15	91	151	108	23	44	110	100	65	107	d:Bacteria;p:"Proteobacteria";c:Alphaproteobacteria;o:Sphingomonadales;f:Sphingomonadaceae;g:Novosphingobium
OTU23	0	80	16	1611	3	13	0	0	9	0	3	55	0	1244	8	1	0	14	222	2	1	14	9	2161	5	11	29	517	71	4	8	2	0	0	1	23	4	4	3	d:Bacteria;p:"Proteobacteria";c:Gammaproteobacteria;o:Pseudomonadales;f:Pseudomonadaceae;g:Cellvibrio
OTU30	8	26	19	90	9	81	49	158	97	61	3	41	5	37	6	5	5	4	16	67	262	203	272	216	122	361	291	308	229	272	199	201	333	389	317	200	330	205	301	d:Bacteria;p:"Proteobacteria";c:Alphaproteobacteria;o:Rhizobiales
OTU16	9	14	16	27	7	45	10	30	70	31	2	17	1	28	0	2	1	1	11	22	310	603	334	361	62	239	223	281	632	309	463	140	240	127	233	131	230	434	142	d:Bacteria;p:"Verrucomicrobia";c:Spartobacteria;g:Spartobacteria_genera_incertae_sedis
OTU42	0	36	14	343	58	536	1	13	120	14	181	607	7	389	9	721	8	14	200	73	2	11	2	37	13	6	0	2	9	4	30	43	5	3	14	28	36	70	27	d:Bacteria;p:"Bacteroidetes";c:Flavobacteriia;o:"Flavobacteriales";f:Flavobacteriaceae;g:Flavobacterium
OTU46	21	697	20	208	650	106	885	7	44	45	22	204	87	351	2	110	2	67	64	87	11	3	2	14	4	3	1	0	3	3	21	7	1	0	2	9	10	17	3	d:Bacteria;p:"Proteobacteria";c:Betaproteobacteria;o:Burkholderiales;f:Comamonadaceae;g:Delftia
OTU62	13	58	43	70	3	92	500	136	123	191	6	132	17	205	8	14	535	18	66	234	133	112	262	101	126	144	118	80	37	72	75	107	53	60	43	32	44	86	41	d:Bacteria;p:"Actinobacteria";c:Actinobacteria;o:Actinomycetales;f:Streptomycetaceae;g:Streptomyces
OTU89	6	13	24	62	10	54	693	540	110	164	25	122	57	133	53	32	456	30	32	141	50	40	99	51	170	38	75	64	52	61	34	266	97	160	66	111	73	36	56	d:Bacteria;p:"Actinobacteria";c:Actinobacteria;o:Actinomycetales;f:Microbacteriaceae;g:Leifsonia;s:Leifsonia_xyli_subsp._cynodontis
OTU58	5	3908	4	34	6	7	21	25	66	5	3	217	1	3	2	18	11	4	9	14	4	4	2	5	11	2	2	5	6	4	66	47	35	3	8	41	39	92	19	d:Bacteria;p:"Proteobacteria";c:Betaproteobacteria;o:Burkholderiales;f:Oxalobacteraceae;g:Janthinobacterium
OTU94	6	9	7	55	9	45	17	64	76	40	6	28	3	14	0	4	2	1	13	21	202	384	195	285	95	259	164	153	337	267	388	138	328	184	283	78	194	310	237	d:Bacteria;p:"Proteobacteria";c:Betaproteobacteria
OTU47	5	5	14	45	4	34	23	80	53	81	3	51	6	6	2	0	10	2	7	28	382	145	387	187	485	132	305	189	153	267	69	329	207	329	100	222	204	50	163	d:Bacteria;p:"Acidobacteria";c:Acidobacteria_Gp3;g:Gp3
OTU939	11	26	138	151	1	203	1228	419	462	175	20	155	47	63	46	82	126	45	21	196	14	63	8	36	22	17	17	18	20	30	39	71	30	36	41	104	38	23	58	d:Bacteria;p:"Proteobacteria";c:Betaproteobacteria;o:Burkholderiales;f:Oxalobacteraceae;g:Massilia
OTU55	0	2	10	26	1	10	38	128	44	27	4	41	2	4	0	0	7	2	2	7	342	218	268	105	457	100	360	315	284	321	49	246	101	157	145	384	180	27	160	d:Bacteria;p:"Acidobacteria";c:Acidobacteria_Gp1
OTU145	3	6	10	27	7	41	85	173	55	66	5	28	3	11	2	5	5	0	2	17	263	164	318	141	356	170	297	151	138	245	133	388	271	137	223	191	178	67	242	d:Bacteria;p:"Actinobacteria";c:Actinobacteria;o:Actinomycetales
OTU26	1330	348	100	20	389	31	1582	113	61	14	18	57	3	12	128	26	33	18	4	63	10	3	3	1	4	2	4	0	0	1	3	2	2	0	0	3	0	2	0	d:Bacteria;p:"Bacteroidetes";c:Flavobacteriia;o:"Flavobacteriales";f:Flavobacteriaceae;g:Chryseobacterium;s:Chryseobacterium_wanjuense
OTU2421	0	2	9	20	6	20	29	66	9	19	2	54	3	8	0	0	6	0	1	9	314	175	327	150	727	94	241	214	169	358	73	404	133	155	147	247	158	49	160	d:Bacteria;p:"Proteobacteria";c:Gammaproteobacteria;o:Xanthomonadales;f:Xanthomonadaceae
OTU40	1	1234	13	828	44	59	0	2	4	10	16	705	0	291	4	52	0	5	53	13	2	4	3	37	24	24	4	132	6	4	42	23	17	8	16	71	41	97	19	d:Bacteria;p:"Proteobacteria";c:Gammaproteobacteria;o:Pseudomonadales;f:Pseudomonadaceae;g:Cellvibrio;s:Cellvibrio_fibrivorans
OTU43	237	304	495	308	740	167	395	87	36	33	154	490	19	219	16	116	53	46	112	140	11	4	13	13	19	6	8	14	5	5	6	1	4	2	3	7	4	8	17	d:Bacteria;p:"Proteobacteria";c:Alphaproteobacteria;o:Sphingomonadales;f:Sphingomonadaceae;g:Sphingopyxis
OTU166	2	3	8	29	3	19	29	60	34	32	1	10	3	6	0	2	2	1	3	10	331	185	185	204	241	259	286	171	162	326	136	228	188	377	217	138	153	70	247	d:Bacteria;p:"Actinobacteria";c:Actinobacteria;o:Gaiellales;f:Gaiellaceae;g:Gaiella;s:Gaiella_occulta
OTU60	1	0	0	0	0	2	0	0	0	0	0	3	1	0	1	100	1	2492	16	14	2	2	0	0	1	0	0	0	0	1	4	0	0	1	0	0	0	0	1	d:Bacteria;p:"Proteobacteria";c:Gammaproteobacteria;o:"Enterobacteriales";f:Enterobacteriaceae;g:Serratia
OTU109	130	182	80	196	26	256	123	158	178	180	36	141	30	165	5	54	36	29	116	276	81	153	78	89	33	120	59	84	87	59	113	47	87	40	129	66	77	106	109	d:Bacteria;p:"Proteobacteria";c:Alphaproteobacteria;o:Rhizobiales;f:Phyllobacteriaceae;g:Mesorhizobium
OTU34	8	48	3	75	1124	43	11	1002	23	41	16	74	36	23	43	133	98	57	10	378	3	0	1	0	3	0	3	0	0	1	6	6	1	0	0	3	5	2	4	d:Bacteria;p:"Bacteroidetes";c:Flavobacteriia;o:"Flavobacteriales";f:Flavobacteriaceae;g:Chryseobacterium
OTU53	0	0	49	144	1	3	157	2818	447	36	2	18	4	7	1	0	2	9	2	2	23	12	36	4	18	0	2	12	6	5	1	1	5	42	1	31	32	0	13	d:Bacteria;p:"Bacteroidetes";c:Sphingobacteriia;o:"Sphingobacteriales";f:Chitinophagaceae
OTU77	2	1	11	18	4	17	13	40	43	28	1	18	3	6	1	0	3	0	6	19	295	179	156	111	48	195	232	240	251	206	100	70	117	396	148	83	293	198	146	d:Bacteria;p:"Acidobacteria";c:Acidobacteria_Gp1;g:Gp1
OTU52	153	1024	450	342	43	186	24	34	90	68	43	196	15	112	11	135	72	58	155	236	8	1	1	7	5	16	6	28	4	2	2	3	10	7	1	9	6	14	5	d:Bacteria;p:"Bacteroidetes";c:Cytophagia;o:Cytophagales;f:Cytophagaceae;g:Dyadobacter
OTU323	134	505	114	92	905	62	176	2	3	10	39	60	3	127	43	33	2	29	43	10	3	0	2	2	2	0	2	1	0	0	11	3	1	3	3	34	4	19	3	d:Bacteria;p:"Bacteroidetes";c:Flavobacteriia;o:"Flavobacteriales";f:Flavobacteriaceae;g:Chryseobacterium
OTU51	177	33	19	2473	14	11	52	28	3	0	93	2	0	555	7	7	0	5	0	2	208	4	0	19	3	7	0	18	3	8	15	2	1	1	0	0	2	11	4	d:Bacteria;p:"Proteobacteria";c:Gammaproteobacteria;o:Xanthomonadales;f:Xanthomonadaceae;g:Lysobacter;s:Lysobacter_capsici
OTU96	5	4	17	25	1	43	18	43	21	41	2	29	1	12	0	3	1	0	9	17	195	198	194	82	178	173	286	171	205	153	114	127	108	190	188	272	183	118	154	d:Bacteria;p:"Proteobacteria";c:Alphaproteobacteria
OTU54	605	548	51	463	2	403	6	57	211	23	24	65	6	126	2	50	1	29	51	292	10	52	7	62	6	48	9	14	11	6	49	14	25	6	15	43	7	51	19	d:Bacteria;p:"Proteobacteria";c:Alphaproteobacteria;o:Caulobacterales;f:Caulobacteraceae;g:Caulobacter
OTU74	1	2	21	26	7	67	267	139	390	364	7	61	43	87	64	10	159	94	51	27	19	25	22	84	55	75	41	22	60	100	28	143	73	150	109	63	67	34	139	d:Bacteria;p:"Actinobacteria";c:Actinobacteria;o:Actinomycetales;f:Micrococcaceae;g:Arthrobacter
OTU75	4	2	22	49	1	22	18	159	262	106	0	12	5	17	0	0	2	0	9	24	178	85	272	52	54	124	192	170	211	198	29	54	61	356	202	46	322	16	127	d:Bacteria;p:"Proteobacteria";c:Gammaproteobacteria;o:Xanthomonadales;f:Xanthomonadaceae
OTU273	18	13	76	149	74	105	269	49	29	144	93	97	108	220	59	119	116	32	119	188	6	1	6	8	8	13	2	54	4	3	5	6	3	6	3	0	9	13	5	d:Bacteria;p:"Actinobacteria";c:Actinobacteria;o:Actinomycetales;f:Microbacteriaceae;g:Microbacterium
OTU59	191	56	23	381	965	48	126	46	6	0	38	7	7	358	8	6	2	10	39	29	8	6	5	657	0	1	3	74	5	0	6	2	0	0	0	4	2	5	0	d:Bacteria;p:"Proteobacteria";c:Alphaproteobacteria;o:Rhizobiales;f:Hyphomicrobiaceae;g:Devosia;s:Devosia_neptuniae
OTU124	166	778	145	167	213	118	42	22	44	108	181	225	12	135	5	68	15	36	127	51	7	16	10	18	16	13	11	6	4	11	46	57	26	14	19	51	34	55	37	d:Bacteria;p:"Proteobacteria";c:Betaproteobacteria;o:Burkholderiales;f:Comamonadaceae;g:Xenophilus;s:Xenophilus_arseniciresistens
OTU197	0	13	6	30	2	23	14	51	21	23	4	10	3	11	1	1	2	3	9	10	216	253	230	135	53	146	167	220	219	118	183	87	100	195	126	60	207	175	116	d:Bacteria;p:"Proteobacteria";c:Alphaproteobacteria;o:Rhizobiales
OTU100	5	30	19	66	2	66	24	83	75	75	5	83	2	60	3	13	9	9	51	57	80	143	112	89	50	165	119	129	113	121	179	117	164	89	208	122	74	169	168	d:Bacteria;p:"Proteobacteria";c:Alphaproteobacteria;o:Sphingomonadales;f:Erythrobacteraceae
OTU99	176	773	398	254	117	110	29	35	14	29	106	210	12	112	5	136	7	31	66	53	28	2	4	10	7	27	1	125	11	2	7	0	1	1	0	4	3	5	5	d:Bacteria;p:"Bacteroidetes";c:Sphingobacteriia;o:"Sphingobacteriales";f:Sphingobacteriaceae;g:Pedobacter
OTU45	15	4	51	76	133	42	22	10	136	9	6	202	17	529	841	7	0	227	83	0	27	7	1	46	5	2	0	130	30	0	1	0	0	0	0	0	0	1	0	d:Bacteria;p:"Proteobacteria";c:Gammaproteobacteria;o:"Enterobacteriales";f:Enterobacteriaceae;g:Yersinia
OTU48	7	0	24	80	0	35	323	121	81	23	20	116	17	61	23	20	35	24	43	23	28	121	46	48	112	19	21	96	164	92	45	30	380	42	122	45	77	24	345	d:Bacteria;p:"Proteobacteria";c:Gammaproteobacteria;o:Xanthomonadales;f:Xanthomonadaceae;g:Rhodanobacter;s:Rhodanobacter_lindaniclasticus
OTU1124	2	10	30	126	25	10	0	2	12	0	20	171	8	95	1	103	0	2	6	77	1	5	6	0	6	3	2	0	10	4	37	15	3	5	1	13	61	35	21	d:Bacteria;p:"Bacteroidetes";c:Flavobacteriia;o:"Flavobacteriales";f:Flavobacteriaceae;g:Flavobacterium
OTU66	2	0	3	17	1	9	10	63	16	24	0	11	1	2	1	1	0	2	3	6	233	60	179	62	51	133	208	140	173	255	24	71	63	549	93	72	283	30	113	d:Bacteria;p:"Gemmatimonadetes";c:Gemmatimonadetes;o:Gemmatimonadales;f:Gemmatimonadaceae;g:Gemmatimonas;s:Gemmatimonas_aurantiaca
OTU85	1	2	7	14	1	14	5	57	6	5	3	15	1	9	0	1	0	2	7	11	111	119	156	118	71	143	95	95	144	310	59	66	159	258	254	91	220	65	165	d:Bacteria;p:Nitrospirae;c:"Nitrospira";o:"Nitrospirales";f:"Nitrospiraceae";g:Nitrospira
OTU91	2	6	0	117	2	2	0	0	1	1	0	28	2	62	1	221	0	0	0	2	0	0	2	26	1	7	0	0	0	0	1	0	0	3	0	20	7	1	3	d:Bacteria;p:"Bacteroidetes";c:Flavobacteriia;o:"Flavobacteriales";f:Flavobacteriaceae;g:Flavobacterium;s:Flavobacterium_ummariense
OTU139	6	15	12	91	9	177	229	173	118	116	4	53	9	106	6	43	57	7	39	85	49	53	42	50	63	61	37	35	80	60	154	141	218	41	96	73	54	71	140	d:Bacteria;p:"Actinobacteria";c:Actinobacteria;o:Actinomycetales;f:Intrasporangiaceae;g:Knoellia;s:Knoellia_sinensis
OTU69	225	526	91	148	77	45	181	26	60	25	13	137	7	183	10	41	27	28	72	54	13	8	5	95	5	15	5	41	8	3	19	28	24	2	7	40	17	32	29	d:Bacteria;p:"Proteobacteria";c:Alphaproteobacteria;o:Rhizobiales;f:Hyphomicrobiaceae;g:Devosia
OTU64	1	3	7	27	1	15	10	42	38	20	1	14	1	9	0	0	2	0	8	14	166	106	198	143	70	120	123	210	257	176	51	78	98	235	72	66	154	118	111	d:Bacteria;p:"Verrucomicrobia";c:Spartobacteria;g:Spartobacteria_genera_incertae_sedis
OTU143	1	3	7	9	1	9	12	52	20	30	1	17	1	2	0	0	1	2	1	9	210	80	188	52	134	119	219	115	164	217	33	129	44	288	88	153	207	23	57	d:Bacteria;p:"Acidobacteria";c:Acidobacteria_Gp1
OTU73	7	14	20	47	3	55	58	72	137	70	3	37	5	63	3	9	11	6	41	78	35	77	43	55	19	88	31	44	87	35	180	52	357	51	150	199	129	167	203	d:Bacteria;p:"Proteobacteria";c:Gammaproteobacteria;o:Xanthomonadales;f:Xanthomonadaceae
OTU126	3	6	58	82	2	30	69	198	138	123	11	105	7	29	10	4	3	11	50	77	96	82	182	40	106	33	44	46	49	54	16	54	35	271	51	156	264	19	13	d:Bacteria;p:"Proteobacteria";c:Betaproteobacteria;o:Burkholderiales;f:Burkholderiaceae;g:Burkholderia
OTU153	72	74	119	71	20	112	508	253	130	72	11	222	66	38	21	103	152	28	27	69	8	30	8	13	14	13	6	11	48	11	74	14	10	1	8	16	15	30	7	d:Bacteria;p:"Proteobacteria";c:Betaproteobacteria;o:Burkholderiales;f:Oxalobacteraceae;g:Oxalicibacterium
OTU97	27	217	77	301	124	86	46	37	21	81	58	173	13	487	11	58	19	21	80	126	4	8	4	255	9	22	5	180	7	5	11	7	5	1	3	2	2	17	5	d:Bacteria;p:"Proteobacteria";c:Alphaproteobacteria;o:Rhizobiales;f:Bradyrhizobiaceae;g:Bosea
OTU20	0	1	1	2	0	24	1	2	0	2	1	1	0	1	0	0	0	0	0	2	20	10	14	8	12	35	9	10	3	7	10	15	6	12	7	15	16	14	8	d:Bacteria;p:Firmicutes;c:Clostridia;o:Clostridiales;f:Clostridiaceae_1;g:Clostridium_sensu_stricto;s:Clostridium_puniceum
OTU71	5	3	4	19	1	22	10	33	14	29	0	19	3	10	1	2	4	0	4	3	160	83	159	89	157	89	142	82	97	190	40	192	78	234	104	144	148	32	124	d:Bacteria;p:"Proteobacteria";c:Alphaproteobacteria;o:Rhodospirillales;f:Acetobacteraceae
OTU39	1	0	0	0	0	0	0	0	0	0	229	4	0	0	0	0	0	0	0	0	0	0	0	0	2	0	0	0	0	0	0	1	0	0	0	0	1	0	0	d:Bacteria;p:"Bacteroidetes";c:Flavobacteriia;o:"Flavobacteriales";f:Flavobacteriaceae;g:Flavobacterium;s:Flavobacterium_ceti
OTU430	86	269	182	297	35	33	74	34	41	19	2	78	3	39	5	2	76	1	9	27	82	96	69	29	90	70	91	41	26	48	47	66	36	38	31	24	43	30	36	d:Bacteria;p:"Actinobacteria";c:Actinobacteria;o:Actinomycetales;f:Streptomycetaceae;g:Streptomyces
OTU56	204	5	8	53	1549	61	95	1	0	0	23	2	0	3	77	0	9	3	2	5	5	0	1	0	3	0	1	0	0	1	7	0	0	0	1	1	0	2	2	d:Bacteria;p:"Bacteroidetes";c:Sphingobacteriia;o:"Sphingobacteriales";f:Sphingobacteriaceae;g:Olivibacter;s:Olivibacter_soli
OTU121	4	2	12	23	1	16	53	172	55	27	1	24	2	7	0	0	0	2	6	4	128	84	183	39	106	104	153	87	108	66	43	59	45	157	112	90	132	26	114	d:Bacteria;p:"Proteobacteria";c:Alphaproteobacteria;o:Alphaproteobacteria_incertae_sedis
OTU110	1	0	3	9	0	2	5	24	10	11	0	7	0	1	0	0	0	0	1	3	173	18	81	24	48	67	197	65	91	152	4	26	19	645	43	101	335	12	39	d:Bacteria;p:"Acidobacteria";c:Acidobacteria_Gp2
OTU103	19	4	1172	8	103	10	0	0	1	3	125	18	11	19	9	65	2	7	3	9	0	0	0	1	0	0	1	1	6	0	11	1	12	2	1	5	6	3	7	d:Bacteria;p:"Proteobacteria";c:Betaproteobacteria;o:Burkholderiales;f:Comamonadaceae
OTU274	0	22	5	14	6	44	3	14	36	30	2	54	1	29	0	18	3	1	22	31	8	121	10	26	1	40	7	7	47	28	265	128	177	25	115	140	158	328	200	d:Bacteria;p:"Proteobacteria";c:Alphaproteobacteria;o:Sphingomonadales;f:Sphingomonadaceae;g:Sphingomonas
OTU191	5	1	21	42	1	14	79	72	18	26	6	37	42	25	18	9	188	26	5	64	54	21	43	46	76	34	37	20	21	51	35	274	215	56	60	96	55	16	161	d:Bacteria;p:"Proteobacteria";c:Gammaproteobacteria;o:Xanthomonadales;f:Xanthomonadaceae
OTU67	0	2	0	11	2	7	12	27	7	20	1	11	0	3	0	0	1	0	0	1	175	56	138	52	120	111	146	66	64	118	29	158	91	168	120	137	96	23	134	d:Bacteria;p:"Proteobacteria";c:Alphaproteobacteria;o:Rhodospirillales;f:Rhodospirillaceae
OTU112	32	167	161	67	104	20	31	5	40	36	15	87	74	17	2	112	86	262	19	75	9	10	3	5	4	2	0	3	6	6	54	95	5	1	2	60	52	53	6	d:Bacteria;p:"Proteobacteria";c:Betaproteobacteria;o:Methylophilales;f:Methylophilaceae;g:Methylophilus
OTU65	0	0	2	7	0	1	0	2	0	0	2	9	0	0	0	0	0	0	0	0	42	52	34	176	158	199	44	37	38	311	65	52	164	138	202	45	30	25	224	d:Bacteria;p:Firmicutes;c:Bacilli;o:Lactobacillales;f:Streptococcaceae;g:Lactococcus;s:Lactococcus_lactis_subsp._tructae
OTU115	22	20	18	31	20	40	73	94	85	42	11	38	16	30	1	9	19	2	22	61	94	51	139	66	33	103	85	95	79	84	39	27	66	79	64	57	92	40	67	d:Bacteria;p:"Proteobacteria";c:Alphaproteobacteria;o:Rhizobiales;f:Hyphomicrobiaceae;g:Hyphomicrobium
OTU146	3	29	971	120	0	1	3	0	17	656	3	18	11	41	0	1	0	1	5	29	2	0	0	22	0	1	0	0	6	1	1	0	0	0	0	2	5	1	2	d:Bacteria;p:"Bacteroidetes";c:Sphingobacteriia;o:"Sphingobacteriales";f:Sphingobacteriaceae;g:Pedobacter
OTU88	0	16	14	114	1	78	0	0	2	15	18	123	7	354	2	6	17	18	25	40	15	8	2	212	1	382	8	514	14	3	18	3	2	0	2	0	1	4	3	d:Bacteria;p:"Proteobacteria";c:Alphaproteobacteria;o:Rhizobiales;f:Rhizobiaceae;g:Kaistia
OTU259	3	0	4	15	3	6	18	38	9	20	0	17	1	6	0	2	0	0	0	6	92	86	101	74	139	88	125	45	75	122	79	100	127	90	135	101	58	36	135	d:Bacteria;p:"Actinobacteria";c:Actinobacteria;o:Gaiellales;f:Gaiellaceae;g:Gaiella;s:Gaiella_occulta
OTU147	1	40	3	302	9	7	281	9	4	0	3	61	5	193	1	15	0	37	14	36	12	3	2	3	3	11	2	10	5	0	17	18	58	5	10	25	13	28	26	d:Bacteria;p:"Proteobacteria";c:Alphaproteobacteria;o:Caulobacterales;f:Caulobacteraceae;g:Brevundimonas
OTU63	8	33	48	7	195	19	513	13	26	168	10	89	55	24	28	34	78	13	14	118	3	2	9	14	12	21	5	0	1	6	10	4	32	6	1	21	11	29	15	d:Bacteria;p:"Proteobacteria";c:Alphaproteobacteria;o:Caulobacterales;f:Caulobacteraceae;g:Brevundimonas
OTU462	2	2	8	20	2	24	39	63	45	42	3	24	1	20	4	3	3	2	8	18	77	36	118	30	64	44	82	76	156	58	30	125	78	72	55	120	147	24	95	d:Bacteria;p:"Bacteroidetes";c:Sphingobacteriia;o:"Sphingobacteriales";f:Chitinophagaceae
OTU86	0	1	3	15	3	13	9	22	6	19	2	18	1	8	0	0	0	1	1	3	99	58	98	57	203	45	124	53	43	109	21	193	99	110	63	138	78	18	77	d:Bacteria;p:"Proteobacteria";c:Alphaproteobacteria;o:Rhodospirillales;f:Acetobacteraceae
OTU192	6	96	18	54	4	64	118	112	178	41	11	39	3	61	1	9	17	3	15	29	34	59	57	38	51	49	41	47	41	26	81	104	49	27	43	40	32	60	37	d:Bacteria;p:"Actinobacteria";c:Actinobacteria;o:Actinomycetales;f:Nocardioidaceae;g:Aeromicrobium
OTU138	1	1	28	103	4	30	15	4	15	1	0	9	9	168	0	21	7	10	16	11	2	9	3	3	1	9	2	4	14	3	50	82	340	37	82	111	87	49	296	d:Bacteria;p:"Proteobacteria";c:Gammaproteobacteria;o:Xanthomonadales;f:Xanthomonadaceae
OTU83	1	0	3	3	4	18	20	42	6	19	1	17	0	1	0	0	0	0	2	2	73	35	110	50	184	61	129	61	62	136	18	208	60	97	93	123	45	8	64	d:Bacteria;p:"Actinobacteria";c:Actinobacteria;o:Actinomycetales;f:Acidothermaceae;g:Acidothermus;s:Acidothermus_cellulolyticus
OTU210	3	2	1	9	1	16	5	15	9	15	1	12	0	0	0	1	1	0	0	9	141	34	122	46	94	76	158	106	89	103	22	112	38	155	77	73	132	18	62	d:Bacteria;p:"Planctomycetes";c:Planctomycetia;o:Planctomycetales;f:Planctomycetaceae
OTU117	8	0	20	29	1	2	86	609	193	53	0	31	3	9	5	0	1	3	0	9	13	41	31	5	93	5	15	14	34	9	2	16	54	85	27	65	127	1	81	d:Bacteria;p:"Proteobacteria";c:Betaproteobacteria;o:Burkholderiales;f:Alcaligenaceae
OTU111	2	0	2	6	1	9	12	29	99	27	1	9	1	3	1	4	9	2	5	1	57	48	43	136	73	118	48	17	40	138	105	41	110	93	133	40	35	51	149	d:Bacteria;p:Firmicutes;c:Bacilli;o:Bacillales;f:Bacillaceae_1;g:Bacillus;s:Bacillus_anthracis
OTU1252	14	24	24	98	26	7	277	18	6	9	37	223	59	79	4	85	21	49	11	21	1	0	1	5	3	3	1	2	1	1	0	0	0	1	0	1	2	0	3	d:Bacteria;p:"Proteobacteria";c:Alphaproteobacteria;o:Caulobacterales;f:Caulobacteraceae;g:Brevundimonas
OTU490	1	9	3	59	5	107	101	152	215	52	9	91	9	59	1	17	16	5	29	7	16	38	53	31	27	109	41	33	45	22	16	42	31	27	40	12	29	16	27	d:Bacteria;p:"Actinobacteria";c:Actinobacteria;o:Actinomycetales;f:Microbacteriaceae
OTU177	2	1	15	11	1	8	61	186	29	55	3	11	3	3	1	3	6	3	1	15	63	19	173	35	87	46	94	70	83	62	13	95	36	88	45	134	108	14	45	d:Bacteria;p:"Acidobacteria";c:Acidobacteria_Gp1
OTU72	2	9	12	20	1	26	5	13	20	6	0	9	2	5	0	0	0	0	3	6	67	165	81	113	41	138	68	55	102	112	116	41	125	32	108	36	43	70	57	d:Bacteria
OTU78	4	88	52	151	68	10	324	0	3	0	279	295	8	119	0	44	1	26	9	3	11	0	0	2	7	0	0	43	5	0	0	0	0	0	0	0	0	0	1	d:Bacteria;p:"Bacteroidetes";c:Flavobacteriia;o:"Flavobacteriales";f:Flavobacteriaceae;g:Flavobacterium;s:Flavobacterium_lindanitolerans
OTU70	3	0	5	8	2	5	5	14	2	9	3	4	0	2	0	0	0	0	0	1	149	39	100	76	62	104	165	108	80	105	43	52	73	66	86	97	65	37	76	d:Bacteria;p:"Gemmatimonadetes";c:Gemmatimonadetes;o:Gemmatimonadales;f:Gemmatimonadaceae;g:Gemmatimonas;s:Gemmatimonas_aurantiaca
OTU471	1	66	14	60	1	125	21	22	86	131	6	35	2	45	0	10	4	7	55	73	13	97	11	34	12	40	22	7	27	19	133	33	80	10	52	33	41	132	48	d:Bacteria;p:"Proteobacteria";c:Betaproteobacteria;o:Burkholderiales
OTU93	4	0	0	6	0	2	0	0	0	0	546	19	1	7	1	48	0	1	6	0	2	0	0	6	0	0	0	0	0	0	0	0	0	0	0	2	1	1	3	d:Bacteria;p:"Bacteroidetes";c:Sphingobacteriia;o:"Sphingobacteriales";f:Sphingobacteriaceae;g:Sphingobacterium;s:Sphingobacterium_nematocida
OTU863	3	0	2	7	0	5	4	46	10	22	2	3	0	1	0	0	0	0	2	4	100	24	117	66	65	61	136	63	81	111	13	70	33	138	70	84	80	24	100	d:Bacteria;p:"Actinobacteria";c:Actinobacteria;o:Gaiellales;f:Gaiellaceae;g:Gaiella;s:Gaiella_occulta
OTU444	1	3	8	8	2	5	12	29	5	13	0	8	0	3	0	0	1	0	1	4	127	53	139	52	72	81	113	74	65	82	43	82	65	88	52	66	91	45	56	d:Bacteria;p:"Proteobacteria";c:Alphaproteobacteria;o:Rhizobiales
OTU116	0	0	1	44	1	2	0	106	1	0	27	1227	0	43	0	3	1	0	12	0	0	1	0	12	21	1	0	0	3	1	1	0	0	1	0	0	5	13	1	d:Bacteria;p:"Bacteroidetes";c:Flavobacteriia;o:"Flavobacteriales";f:Flavobacteriaceae;g:Flavobacterium
OTU1948	1	19	33	23	14	27	7	117	41	193	3	45	22	27	28	51	33	6	9	158	5	13	6	14	8	22	6	5	11	26	31	49	56	12	49	53	21	50	74	d:Bacteria;p:"Proteobacteria";c:Alphaproteobacteria;o:Sphingomonadales;f:Sphingomonadaceae;g:Sphingomonas;s:Sphingomonas_endophytica
OTU81	3	2	7	11	0	17	1	33	18	21	1	5	1	6	0	1	3	2	6	7	70	37	105	60	67	88	109	77	47	71	14	69	85	94	65	55	93	38	61	d:Bacteria;p:"Acidobacteria";c:Acidobacteria_Gp3
OTU258	5	12	22	83	1	51	85	31	41	10	5	35	4	123	1	17	4	6	26	33	8	56	7	24	33	40	3	11	26	20	66	30	146	18	93	88	36	42	83	d:Bacteria;p:"Proteobacteria";c:Gammaproteobacteria;o:Xanthomonadales;f:Xanthomonadaceae
OTU90	0	6	7	12	0	10	5	20	23	5	1	7	1	8	0	0	1	0	4	8	119	128	66	84	15	78	50	71	81	79	101	38	73	56	77	18	59	82	46	d:Bacteria;p:"Proteobacteria";c:Alphaproteobacteria;o:Rhodospirillales;g:Reyranella
OTU102	0	0	2	1	1	5	4	10	12	6	0	2	0	3	0	1	0	0	0	9	137	37	69	67	38	82	124	89	85	69	21	55	40	208	39	32	101	30	58	d:Bacteria;p:"Acidobacteria";c:Acidobacteria_Gp1
OTU82	0	0	2	14	0	14	8	20	14	16	0	4	0	3	1	0	0	0	0	8	104	46	126	98	51	54	88	85	69	70	18	50	56	97	66	24	94	56	59	d:Bacteria;p:"Proteobacteria";c:Alphaproteobacteria;o:Alphaproteobacteria_incertae_sedis
OTU137	0	2	3	11	0	12	4	30	9	11	0	14	0	7	0	0	1	0	6	10	65	79	46	39	32	109	145	47	94	58	65	28	20	139	118	26	92	35	61	d:Bacteria
OTU122	167	8	94	35	25	74	25	17	29	13	26	106	19	24	6	72	71	31	13	110	21	5	5	4	1	0	8	1	2	2	27	108	4	5	11	80	23	22	26	d:Bacteria;p:"Proteobacteria";c:Betaproteobacteria;o:Methylophilales;f:Methylophilaceae
OTU76	1	1	4	4	0	11	12	18	6	5	1	11	1	3	1	0	2	1	0	6	133	30	123	76	104	92	197	94	31	59	8	94	19	28	39	81	54	17	30	d:Bacteria;p:Candidatus_Saccharibacteria;g:Saccharibacteria_genera_incertae_sedis
OTU80	0	0	3	4	2	7	7	38	5	22	0	6	0	1	0	1	1	0	2	4	111	41	120	31	38	56	143	53	61	59	15	34	20	155	47	40	163	12	50	d:Bacteria;p:"Proteobacteria";c:Alphaproteobacteria;o:Alphaproteobacteria_incertae_sedis
OTU325	4	1	5	11	2	7	12	28	33	32	2	12	0	5	0	0	3	0	5	6	58	68	66	64	54	64	46	51	71	53	52	80	96	51	56	52	53	64	95	d:Bacteria;p:"Proteobacteria";c:Betaproteobacteria
OTU224	5	47	21	63	4	31	41	32	50	111	8	20	8	35	1	2	28	7	8	18	53	85	61	27	40	41	58	62	62	20	54	41	24	15	34	15	53	69	31	d:Bacteria;p:"Actinobacteria";c:Actinobacteria;o:Actinomycetales;f:Mycobacteriaceae;g:Mycobacterium
OTU123	0	2	4	23	0	15	6	44	86	38	0	4	0	9	0	1	1	0	0	9	65	50	105	27	26	61	87	72	74	62	17	37	36	98	70	31	82	37	53	d:Bacteria;p:"Acidobacteria";c:Acidobacteria_Gp1
OTU160	1	1	5	5	0	2	1	6	5	7	0	7	1	1	0	0	0	0	0	2	134	70	80	61	68	47	84	54	124	76	39	50	34	113	35	44	78	27	32	d:Bacteria
OTU118	1	1	13	6	0	2	5	22	15	12	0	3	0	5	0	0	0	0	6	3	108	49	76	92	8	43	110	153	174	34	42	14	46	67	38	18	66	38	33	d:Bacteria;p:"Acidobacteria";c:Acidobacteria_Gp3;g:Gp3
OTU155	3	5	6	8	0	3	5	19	20	9	2	2	0	2	0	0	0	0	1	8	85	76	71	67	24	66	47	23	80	48	66	27	108	72	102	31	64	81	80	d:Bacteria;p:"Acidobacteria";c:Acidobacteria_Gp6;g:Gp6
OTU222	11	10	177	53	8	43	109	2	32	6	1	41	6	126	8	102	14	22	119	75	0	9	1	16	20	9	3	4	7	3	19	36	28	3	1	2	1	32	12	d:Bacteria;p:"Proteobacteria";c:Gammaproteobacteria;o:Xanthomonadales;f:Xanthomonadaceae;g:Pseudoxanthomonas;s:Pseudoxanthomonas_mexicana
OTU395	1	1	2	2	1	19	4	5	31	8	1	8	0	3	0	1	7	2	0	4	72	90	58	50	56	75	56	53	46	39	134	60	52	79	81	49	33	49	55	d:Bacteria;p:Firmicutes;c:Bacilli;o:Bacillales;f:Bacillaceae_1;g:Bacillus
OTU225	2	3	7	15	2	24	31	71	44	22	0	12	0	11	0	0	0	0	4	6	40	64	59	80	48	48	47	47	75	49	51	57	73	44	55	33	32	29	88	d:Bacteria;p:"Actinobacteria";c:Actinobacteria;o:Actinomycetales;f:Nocardioidaceae;g:Nocardioides
OTU1321	2	8	4	43	108	37	0	8	17	23	3	55	1	41	2	26	3	3	15	47	4	13	3	15	7	18	3	7	10	21	74	67	123	17	48	95	63	99	96	d:Bacteria;p:"Proteobacteria";c:Alphaproteobacteria;o:Sphingomonadales;f:Erythrobacteraceae;g:Altererythrobacter;s:Altererythrobacter_troitsensis
OTU253	2	3	2	7	2	4	7	24	10	1	1	2	0	4	2	0	1	0	3	4	91	72	67	50	18	42	65	83	110	69	30	19	48	148	51	28	69	47	50	d:Bacteria
OTU239	1	3	4	11	1	15	6	19	18	9	2	11	0	5	0	0	1	0	3	6	88	50	91	24	32	78	97	85	88	60	10	27	32	72	35	56	93	24	47	d:Bacteria;p:"Proteobacteria";c:Alphaproteobacteria
OTU119	1	0	4	2	0	0	13	104	839	23	1	13	2	7	7	1	16	11	2	4	3	2	58	2	7	0	3	24	23	3	1	1	0	0	0	4	9	0	4	d:Bacteria;p:"Bacteroidetes";c:Sphingobacteriia;o:"Sphingobacteriales";f:Chitinophagaceae;g:Arachidicoccus;s:Arachidicoccus_rhizosphaerae
OTU237	2	1	3	7	0	5	12	23	5	6	0	5	0	1	0	0	0	1	1	3	105	41	59	55	43	69	112	87	62	67	28	38	44	70	43	46	73	30	45	d:Bacteria;p:"Gemmatimonadetes";c:Gemmatimonadetes;o:Gemmatimonadales;f:Gemmatimonadaceae;g:Gemmatimonas;s:Gemmatimonas_aurantiaca
OTU317	0	6	1	22	2	20	1	6	5	3	0	12	1	29	0	0	0	0	21	3	27	44	18	55	36	37	16	9	23	48	83	15	130	54	163	25	99	28	151	d:Bacteria;p:"Proteobacteria";c:Betaproteobacteria;o:Nitrosomonadales;f:Nitrosomonadaceae;g:Nitrosospira
OTU203	1	6	2	8	2	17	6	12	8	2	0	6	0	9	0	3	0	0	5	8	43	192	23	55	6	108	21	26	50	52	126	14	59	28	105	14	10	119	46	d:Bacteria;p:"Acidobacteria";c:Acidobacteria_Gp16;g:Gp16
OTU1256	0	2	6	12	0	7	2	13	11	12	0	4	0	2	1	0	0	3	4	0	85	79	82	52	55	56	57	62	82	51	30	43	73	59	56	31	45	14	66	d:Bacteria;p:"Acidobacteria";c:Acidobacteria_Gp3;g:Gp3
OTU134	0	3	0	114	0	331	0	0	17	566	0	11	10	68	0	33	0	4	41	53	0	1	0	1	0	8	1	0	2	2	5	2	0	0	1	2	0	4	0	d:Bacteria;p:"Proteobacteria";c:Gammaproteobacteria;o:Xanthomonadales;f:Xanthomonadaceae;g:Tahibacter;s:Tahibacter_caeni
OTU279	2	0	6	11	2	9	49	83	19	22	3	17	1	2	1	1	3	1	3	7	39	38	54	32	150	31	52	48	34	71	13	109	37	42	37	46	17	13	51	d:Bacteria;p:"Actinobacteria";c:Actinobacteria;o:Actinomycetales
OTU679	0	2	1	8	1	0	3	11	7	8	2	3	0	3	0	1	1	1	3	3	102	38	64	34	35	48	65	81	59	86	20	43	44	171	44	31	75	16	40	d:Bacteria;p:"Proteobacteria";c:Alphaproteobacteria;o:Rhodospirillales
OTU131	2	1	4	5	0	12	10	23	4	10	0	17	3	2	1	0	1	0	1	4	56	27	72	34	136	21	84	61	41	52	22	117	71	30	48	91	36	20	45	d:Bacteria;p:Candidatus_Saccharibacteria
OTU136	1	3	2	7	0	10	1	11	7	4	0	5	1	4	0	0	0	0	0	3	16	46	26	34	26	45	34	26	31	39	88	30	137	22	122	115	66	53	103	d:Bacteria;p:"Gemmatimonadetes";c:Gemmatimonadetes;o:Gemmatimonadales;f:Gemmatimonadaceae;g:Gemmatimonas;s:Gemmatimonas_aurantiaca
OTU204	0	7	0	3	14	51	0	7	345	11	3	55	5	7	0	15	2	0	61	23	0	0	0	1	0	1	0	0	5	0	27	3	0	2	0	10	14	13	9	d:Bacteria;p:"Bacteroidetes";c:Flavobacteriia;o:"Flavobacteriales";f:Flavobacteriaceae;g:Flavobacterium
OTU275	0	3	0	11	1	6	6	24	9	13	2	5	0	13	0	0	0	0	1	3	27	23	47	52	39	39	38	31	42	46	38	40	117	43	67	79	60	50	106	d:Bacteria;p:"Gemmatimonadetes";c:Gemmatimonadetes;o:Gemmatimonadales;f:Gemmatimonadaceae;g:Gemmatimonas;s:Gemmatimonas_aurantiaca
OTU106	0	0	31	54	0	12	27	226	67	27	54	38	5	98	5	1	1	36	4	12	2	3	5	39	19	8	6	10	12	6	4	8	6	159	7	10	56	13	15	d:Bacteria;p:Candidatus_Saccharibacteria;g:Saccharibacteria_genera_incertae_sedis
OTU130	1	2	2	11	0	10	0	8	19	8	0	3	2	8	0	2	0	1	9	6	58	59	28	60	11	59	49	37	98	55	65	24	66	54	77	35	67	72	47	d:Bacteria;p:Nitrospirae;c:"Nitrospira";o:"Nitrospirales";f:"Nitrospiraceae";g:Nitrospira
OTU87	0	0	0	0	5	8	3	4	2	4	1	0	1	0	0	0	0	0	0	0	47	22	81	15	41	11	21	14	15	16	196	227	67	21	25	47	72	52	68	d:Bacteria
OTU114	2	2	10	18	14	7	50	96	21	20	1	7	0	2	1	0	4	1	2	11	57	20	79	12	72	15	51	43	40	63	13	73	17	61	30	90	46	7	26	d:Bacteria;p:"Proteobacteria";c:Alphaproteobacteria;o:Rhizobiales;f:Beijerinckiaceae
OTU159	1	2	4	21	2	46	8	10	26	10	1	6	1	11	0	0	0	1	2	11	36	77	44	52	7	37	24	27	56	21	78	26	98	17	85	38	44	92	60	d:Bacteria;p:candidate_division_WPS-1
OTU142	2	3	4	22	2	37	0	3	1	4	2	2	0	32	0	0	0	1	0	14	39	121	15	67	0	102	20	48	14	34	96	7	44	17	127	41	9	119	15	d:Bacteria
OTU298	0	0	0	1	0	0	0	2	2	2	1	2	29	2	18	3	1	0	0	16	0	0	1	0	0	0	0	0	0	0	1	0	0	2	0	3	8	0	8	d:Bacteria;p:"Proteobacteria";c:Gammaproteobacteria;o:"Enterobacteriales";f:Enterobacteriaceae;g:Pectobacterium
OTU144	0	1	2	10	0	7	2	19	5	4	0	4	0	7	0	0	0	0	0	6	40	28	70	72	25	41	36	33	40	57	32	30	137	32	61	65	55	34	96	d:Bacteria;p:"Gemmatimonadetes";c:Gemmatimonadetes;o:Gemmatimonadales;f:Gemmatimonadaceae;g:Gemmatimonas;s:Gemmatimonas_aurantiaca
OTU257	0	1	10	2	0	2	2	3	24	20	12	7	6	6	89	107	171	9	13	17	3	1	2	0	1	38	3	1	1	0	15	13	3	8	1	12	22	10	20	d:Bacteria;p:"Proteobacteria";c:Gammaproteobacteria;o:Pseudomonadales;f:Pseudomonadaceae;g:Pseudomonas;s:Pseudomonas_psychrotolerans
OTU2853	7	4	8	1	1	1	2	1	1	14	0	3	0	2	9	20	36	0	1	42	1	1	0	0	1	0	0	2	0	1	2	0	1	0	0	9	14	0	2	d:Bacteria;p:"Proteobacteria";c:Gammaproteobacteria;o:Xanthomonadales;f:Xanthomonadaceae;g:Stenotrophomonas
OTU1244	3	274	137	46	9	1	1	1	27	189	12	70	36	27	6	3	35	3	17	12	1	1	0	2	2	0	1	0	1	0	2	0	0	0	0	6	8	2	0	d:Bacteria;p:"Bacteroidetes";c:Sphingobacteriia;o:"Sphingobacteriales";f:Sphingobacteriaceae;g:Pedobacter;s:Pedobacter_rhizosphaerae
OTU168	0	1	4	5	1	16	7	17	9	8	0	2	1	1	0	1	2	0	0	5	53	13	70	25	48	37	45	40	22	46	17	86	112	39	48	102	48	21	69	d:Bacteria
OTU95	37	29	21	51	16	108	70	88	138	58	5	8	6	36	1	7	10	3	11	35	19	23	19	12	3	24	10	22	21	16	36	7	24	6	17	13	11	25	9	d:Bacteria;p:"Proteobacteria";c:Alphaproteobacteria;o:Rhizobiales;f:Bradyrhizobiaceae
OTU101	1	5	3	12	3	15	6	9	9	10	0	7	0	9	0	2	3	0	5	3	66	77	44	71	17	53	37	30	43	36	116	51	86	32	34	31	30	46	51	d:Bacteria
OTU218	2	0	1	4	0	3	6	6	3	6	0	11	1	0	0	0	0	0	0	4	83	13	69	17	124	36	104	57	39	66	4	57	12	79	33	52	73	16	26	d:Bacteria;p:"Planctomycetes";c:Planctomycetia;o:Planctomycetales;f:Planctomycetaceae
OTU183	50	9	103	163	0	296	1	2	8	100	13	25	6	96	1	29	0	3	33	61	37	4	2	9	1	1	1	1	3	0	11	2	1	0	1	0	0	0	1	d:Bacteria;p:"Proteobacteria";c:Gammaproteobacteria;o:Xanthomonadales;f:Xanthomonadaceae
OTU113	2	1	8	160	567	13	4	31	34	16	1	1	2	25	2	0	0	1	15	39	4	5	0	3	1	0	0	1	3	2	6	1	1	0	0	2	1	2	0	d:Bacteria;p:"Proteobacteria";c:Betaproteobacteria;o:Burkholderiales;f:Burkholderiaceae;g:Ralstonia
OTU268	1	3	2	23	2	14	28	46	56	11	0	7	6	13	0	1	2	3	5	6	22	10	24	22	33	11	45	22	23	14	31	96	63	21	33	115	54	13	93	d:Bacteria;p:Candidatus_Saccharibacteria
OTU230	25	30	20	35	4	75	61	12	45	40	5	32	1	55	2	26	6	15	56	59	15	31	5	42	4	48	6	58	15	5	52	5	7	1	12	7	11	42	8	d:Bacteria;p:"Proteobacteria";c:Alphaproteobacteria;o:Rhizobiales;f:Phyllobacteriaceae;g:Mesorhizobium;s:Mesorhizobium_loti
OTU157	0	1	0	0	2	1	0	3	7	20	1	7	0	1	2	118	4	1	3	2	10	2	10	0	1	608	5	2	0	0	41	9	1	2	1	18	16	15	26	d:Bacteria;p:"Proteobacteria";c:Alphaproteobacteria;o:Rhodobacterales;f:Rhodobacteraceae
OTU404	0	3	4	6	0	5	1	13	15	6	0	3	0	4	0	0	0	0	3	4	45	89	46	72	9	50	39	41	75	39	61	13	58	60	46	25	41	80	32	d:Bacteria;p:"Acidobacteria";c:Acidobacteria_Gp3
OTU975	0	5	8	20	1	31	13	15	20	18	1	11	0	17	0	0	0	0	12	12	65	47	24	12	18	82	40	22	37	18	66	44	24	36	41	25	31	134	22	d:Bacteria;p:"Verrucomicrobia";c:Opitutae;o:Opitutales;f:Opitutaceae;g:Opitutus;s:Opitutus_terrae
OTU169	3	77	8	16	2	55	6	41	20	6	5	18	17	34	7	19	69	13	16	36	3	6	5	3	2	23	1	5	1	1	8	41	28	3	8	14	21	26	16	d:Bacteria;p:"Proteobacteria";c:Alphaproteobacteria;o:Rhizobiales;f:Rhizobiaceae;g:Rhizobium
OTU211	1	0	5	8	0	1	4	4	1	0	2	16	0	6	0	1	0	0	0	0	0	118	0	6	178	2	6	157	219	109	5	8	21	1	7	2	10	1	36	d:Bacteria;p:"Proteobacteria";c:Betaproteobacteria;o:Burkholderiales;f:Alcaligenaceae;g:Castellaniella
OTU976	3	13	9	17	2	30	15	10	29	18	6	44	0	13	0	7	5	5	10	19	14	64	9	15	4	36	17	5	15	22	91	25	49	16	48	42	46	123	38	d:Bacteria;p:"Proteobacteria";c:Betaproteobacteria;o:Burkholderiales;f:Comamonadaceae
OTU1263	0	4	3	8	0	21	2	12	27	8	0	2	0	8	0	0	0	1	6	8	64	70	40	88	6	72	32	43	51	42	60	10	41	12	44	9	36	38	39	d:Bacteria;p:"Proteobacteria";c:Alphaproteobacteria;o:Rhizobiales
OTU219	25	73	26	4	58	3	20	1	8	0	4	20	0	4	1	6	7	377	6	16	3	2	0	0	1	0	0	1	0	0	1	0	0	0	0	0	0	0	1	d:Bacteria;p:Firmicutes;c:Bacilli;o:Bacillales;f:Paenibacillaceae_1;g:Paenibacillus;s:Paenibacillus_algorifonticola
OTU188	0	22	5	94	0	19	59	34	79	273	7	12	3	46	1	10	7	22	36	2	12	0	1	2	0	0	0	3	3	0	0	0	9	5	5	27	60	1	22	d:Bacteria;p:"Bacteroidetes";c:Sphingobacteriia;o:"Sphingobacteriales";f:Sphingobacteriaceae;g:Pedobacter;s:Pedobacter_arcticus
OTU150	0	0	8	1	0	0	0	2	1	0	0	13	0	0	0	0	0	0	0	0	1	150	4	2	165	2	1	177	240	88	2	2	10	3	0	1	2	0	2	d:Bacteria;p:"Proteobacteria";c:Gammaproteobacteria;o:Xanthomonadales;f:Xanthomonadaceae
OTU175	0	0	3	4	1	11	3	10	13	5	2	3	1	6	0	0	0	0	0	3	65	67	59	40	21	87	55	63	53	51	30	17	38	52	39	15	37	15	27	d:Bacteria;p:"Proteobacteria";c:Betaproteobacteria
OTU186	3	1	3	2	2	4	2	8	7	3	0	4	2	0	0	0	0	0	1	3	49	30	67	41	39	38	64	55	32	52	14	50	29	84	21	43	51	15	27	d:Bacteria;p:"Proteobacteria";c:Alphaproteobacteria;o:Rhodospirillales;f:Acetobacteraceae
OTU98	0	1	0	6	0	12	10	7	11	7	0	4	2	5	0	0	0	0	1	7	61	49	61	44	19	29	49	42	49	26	34	50	41	34	47	31	35	33	27	d:Bacteria;p:candidate_division_WPS-1
OTU125	0	1	1	133	0	2	16	7	7	2	4	1	1	253	1	1	4	5	6	3	8	1	7	84	3	2	8	210	1	3	0	14	7	1	4	7	1	1	3	d:Bacteria;p:"Actinobacteria";c:Actinobacteria;o:Actinomycetales;f:Microbacteriaceae;g:Agromyces;s:Agromyces_atrinae
OTU129	0	2	3	5	2	5	1	11	11	3	0	6	1	0	0	0	1	0	0	9	51	78	45	45	5	43	38	42	78	40	23	13	29	61	37	7	31	93	24	d:Bacteria;p:"Acidobacteria";c:Acidobacteria_Gp1
OTU360	1	10	0	8	3	8	5	2	3	1	0	1	0	1	0	0	0	1	1	1	40	184	9	60	3	48	11	3	37	20	174	8	37	5	49	8	7	53	39	d:Bacteria;p:"Actinobacteria";c:Actinobacteria;o:Gaiellales;f:Gaiellaceae;g:Gaiella;s:Gaiella_occulta
OTU194	2	0	3	5	2	4	8	3	9	3	0	6	0	2	0	1	3	0	0	7	59	43	51	36	58	27	72	40	35	41	24	54	30	27	39	44	30	16	49	d:Bacteria;p:"Chloroflexi";c:Thermomicrobia;o:Sphaerobacterales;f:Sphaerobacteraceae
OTU178	0	101	7	11	397	20	1	0	2	5	2	11	2	10	15	9	1	6	10	1	0	0	2	1	0	1	0	0	0	0	8	0	0	0	3	10	1	1	1	d:Bacteria;p:"Proteobacteria";c:Betaproteobacteria;o:Burkholderiales;f:Comamonadaceae
OTU248	2	81	0	226	1	74	0	25	2	32	1	11	0	73	1	0	0	2	46	34	4	15	0	6	1	9	3	0	4	4	35	7	5	4	2	3	5	140	5	d:Bacteria;p:"Proteobacteria";c:Betaproteobacteria;o:Burkholderiales;f:Oxalobacteraceae
OTU326	18	513	0	52	0	0	0	0	7	5	1	23	0	29	0	1	0	0	0	3	0	1	0	0	0	0	0	0	0	0	8	0	0	0	0	0	0	8	0	d:Bacteria;p:"Proteobacteria";c:Betaproteobacteria;o:Burkholderiales;f:Oxalobacteraceae;g:Duganella
OTU241	8	21	6	130	0	45	40	76	111	38	3	21	3	30	0	3	7	0	4	9	10	16	6	15	28	5	28	10	13	6	12	15	14	50	8	9	16	29	4	d:Bacteria;p:Candidatus_Saccharibacteria;g:Saccharibacteria_genera_incertae_sedis
OTU800	15	17	4	116	2	62	25	5	6	0	11	87	0	164	4	49	0	8	87	1	0	8	0	10	7	17	0	7	1	0	1	0	0	0	0	3	18	2	3	d:Bacteria;p:"Bacteroidetes";c:Sphingobacteriia;o:"Sphingobacteriales";f:Sphingobacteriaceae;g:Pedobacter
OTU388	0	1	2	13	0	17	2	13	6	6	0	3	2	3	0	0	1	0	2	4	21	85	26	39	6	79	33	25	32	25	52	16	45	15	93	38	19	62	23	d:Bacteria;p:"Proteobacteria";c:Deltaproteobacteria;o:Myxococcales
OTU1014	2	4	2	13	3	29	6	6	11	7	4	14	1	23	0	8	2	1	7	21	12	39	13	47	4	47	33	21	29	19	76	7	70	12	63	21	23	83	44	d:Bacteria;p:"Proteobacteria";c:Alphaproteobacteria;o:Sphingomonadales;f:Sphingomonadaceae
OTU196	0	0	0	2	2	6	4	9	2	8	1	5	0	0	0	0	0	0	0	2	22	30	108	10	26	14	53	22	14	38	7	138	3	45	41	135	28	1	21	d:Bacteria
OTU2607	2	25	9	18	3	18	30	40	64	27	1	28	6	24	1	6	10	2	13	36	14	51	18	24	24	28	14	7	16	15	34	15	29	19	36	34	11	30	30	d:Bacteria;p:"Proteobacteria";c:Alphaproteobacteria;o:Caulobacterales;f:Caulobacteraceae;g:Phenylobacterium;s:Phenylobacterium_muchangponense
OTU654	1	1	3	18	0	17	4	8	14	10	0	5	1	0	1	0	1	0	2	3	41	23	46	37	20	37	42	32	32	49	21	59	37	68	45	29	43	15	29	d:Bacteria;p:"Planctomycetes";c:Planctomycetia;o:Planctomycetales;f:Planctomycetaceae;g:Singulisphaera
OTU243	2	0	5	9	1	28	54	19	18	51	2	20	1	26	2	8	12	0	11	13	38	27	17	22	48	19	25	32	21	18	31	59	64	18	14	18	20	18	24	d:Bacteria;p:"Actinobacteria";c:Actinobacteria;o:Actinomycetales;f:Nocardioidaceae;g:Nocardioides
OTU199	0	0	1	0	0	3	7	19	2	4	1	4	0	0	0	0	1	0	0	0	54	16	74	34	156	12	57	26	32	82	6	52	5	23	15	52	18	2	22	d:Bacteria;p:"Acidobacteria";c:Acidobacteria_Gp14;g:Gp14
OTU128	0	0	0	93	0	1	0	1	0	0	4	208	0	64	1	30	0	2	13	0	0	0	2	150	3	1	0	1	2	0	0	3	5	1	3	2	1	0	6	d:Bacteria;p:"Bacteroidetes";c:Flavobacteriia;o:"Flavobacteriales";f:Flavobacteriaceae;g:Flavobacterium
OTU2397	3	2	9	6	0	20	115	137	71	18	3	16	2	5	0	3	13	3	3	33	24	10	20	6	9	13	12	10	20	6	33	34	21	5	15	28	29	6	23	d:Bacteria;p:"Proteobacteria";c:Betaproteobacteria;o:Burkholderiales
OTU324	14	114	91	121	0	19	26	68	30	26	6	14	12	78	3	18	21	17	24	48	1	3	3	8	0	2	1	1	0	1	4	2	4	0	0	3	5	0	4	d:Bacteria;p:"Bacteroidetes";c:Sphingobacteriia;o:"Sphingobacteriales";f:Chitinophagaceae;g:Taibaiella
OTU156	1	2	3	1	0	7	3	5	4	5	0	2	0	0	0	0	0	0	1	3	2	8	6	5	30	16	5	1	10	6	8	3	195	24	119	43	47	6	153	d:Bacteria;p:Parcubacteria
OTU215	0	1	3	0	0	0	1	1	3	3	73	17	5	3	0	5	8	62	1	29	12	4	3	2	2	3	2	4	2	3	2	7	0	2	1	3	2	2	0	d:Bacteria;p:Firmicutes;c:Bacilli;o:Bacillales;f:Paenibacillaceae_1;g:Paenibacillus
OTU165	0	6	4	46	1	85	3	13	61	16	0	9	2	13	1	0	2	1	13	4	14	39	19	6	8	60	30	13	36	17	21	16	31	18	78	24	23	18	34	d:Bacteria;p:"Proteobacteria";c:Alphaproteobacteria
OTU433	0	2	1	18	2	26	5	9	13	13	1	8	6	18	1	0	0	3	4	7	23	40	22	34	2	20	23	14	25	19	59	20	75	24	44	32	39	96	42	d:Bacteria;p:"Bacteroidetes";c:Sphingobacteriia;o:"Sphingobacteriales";f:Chitinophagaceae;g:Flavisolibacter
OTU174	1	0	4	2	2	4	6	8	11	3	0	7	1	1	0	0	0	0	6	4	44	82	43	23	3	38	28	26	85	33	64	22	44	20	43	14	37	69	15	d:Bacteria;p:"Verrucomicrobia";c:Spartobacteria;g:Spartobacteria_genera_incertae_sedis
OTU264	0	20	5	34	0	26	21	65	13	3	17	12	7	42	2	9	6	1	7	8	27	16	15	20	50	18	22	35	17	16	18	41	37	12	13	32	45	21	17	d:Bacteria;p:Candidatus_Saccharibacteria;g:Saccharibacteria_genera_incertae_sedis
OTU120	2	2	1	11	1	26	2	9	11	3	0	4	0	11	0	2	0	0	1	5	38	47	49	29	39	71	56	45	15	27	21	42	29	27	57	23	16	24	17	d:Bacteria;p:Candidatus_Saccharibacteria
OTU184	0	1	4	5	2	5	1	22	8	14	0	4	0	1	0	0	1	0	1	6	44	8	78	14	14	45	81	39	34	47	5	30	24	64	31	22	65	11	20	d:Bacteria;p:"Acidobacteria";c:Acidobacteria_Gp1
OTU135	1	0	1	3	2	5	2	15	4	6	0	1	0	1	0	0	0	0	2	6	41	14	60	17	25	25	46	37	46	60	11	17	23	101	36	22	61	10	24	d:Bacteria;p:"Proteobacteria";c:Alphaproteobacteria;o:Rhizobiales;f:Roseiarcaceae;g:Roseiarcus;s:Roseiarcus_fermentans
OTU238	0	0	2	1	0	0	1	0	0	0	0	0	0	4	268	48	0	133	3	3	1	1	1	0	2	0	0	0	0	1	0	1	0	2	0	2	0	1	0	d:Bacteria;p:"Proteobacteria";c:Gammaproteobacteria;o:"Enterobacteriales";f:Enterobacteriaceae;g:Serratia;s:Serratia_nematodiphila
OTU340	0	0	2	37	0	2	0	0	1	0	0	0	0	104	1	3	0	12	240	0	0	1	9	0	1	1	0	0	0	0	2	13	0	0	0	0	1	41	2	d:Bacteria;p:"Proteobacteria";c:Gammaproteobacteria;o:Aeromonadales;f:Aeromonadaceae;g:Aeromonas
OTU107	474	27	7	26	0	20	0	16	1	62	2	2	1	11	0	0	0	1	3	54	0	1	1	1	1	0	0	0	0	1	0	0	0	0	0	1	0	0	0	d:Bacteria;p:"Bacteroidetes";c:Sphingobacteriia;o:"Sphingobacteriales";f:Sphingobacteriaceae;g:Mucilaginibacter
OTU420	0	7	0	2	3	4	0	2	49	23	3	45	8	4	148	95	0	15	43	0	17	10	10	7	2	0	6	7	11	1	2	11	4	2	0	9	9	4	2	d:Bacteria;p:"Proteobacteria";c:Gammaproteobacteria;o:Pseudomonadales;f:Moraxellaceae;g:Acinetobacter;s:Acinetobacter_bereziniae
OTU162	0	1	2	7	0	1	2	7	9	1	1	0	0	1	0	0	0	0	2	0	51	16	41	18	33	24	44	37	46	53	6	23	18	132	26	20	64	16	33	d:Bacteria;p:"Acidobacteria";c:Acidobacteria_Gp3;g:Gp3
OTU701	1	3	13	9	0	17	14	19	7	8	0	7	3	4	0	0	1	0	4	6	22	69	25	22	26	15	21	13	11	18	15	70	39	15	66	71	31	8	56	d:Bacteria;p:Candidatus_Saccharibacteria;g:Saccharibacteria_genera_incertae_sedis
OTU132	1	1	4	4	1	3	3	16	5	13	1	5	1	1	0	0	2	0	0	2	36	23	40	24	67	49	36	34	23	59	4	38	33	58	31	38	30	4	26	d:Bacteria;p:"Proteobacteria";c:Alphaproteobacteria;o:Rhizobiales
OTU354	2	2	3	18	3	21	15	5	9	8	1	12	1	12	0	3	2	0	5	3	28	25	28	17	22	39	42	29	35	43	22	65	38	26	12	43	28	14	39	d:Bacteria;p:"Planctomycetes";c:Planctomycetia;o:Planctomycetales;f:Planctomycetaceae;g:Aquisphaera;s:Aquisphaera_giovannonii
OTU180	0	0	1	2	1	2	5	7	3	4	0	1	0	0	1	0	0	0	0	3	50	13	61	21	37	38	83	51	27	39	3	22	9	88	22	23	82	18	21	d:Bacteria;p:candidate_division_WPS-1;g:WPS-1_genera_incertae_sedis
OTU281	1	1	4	15	4	16	10	4	18	11	0	3	0	7	0	1	2	1	4	3	34	40	35	26	10	33	20	19	91	20	59	28	20	4	13	13	36	113	29	d:Bacteria
OTU265	0	1	3	1	0	1	1	6	10	4	0	3	0	0	0	0	0	0	0	0	56	18	39	9	17	16	39	30	78	42	6	12	14	116	28	36	72	18	36	d:Bacteria;p:"Acidobacteria";c:Acidobacteria_Gp13;g:Gp13
OTU104	0	2	1	7	0	8	3	16	19	10	0	0	0	6	0	0	0	0	1	7	30	23	44	52	5	43	56	54	47	30	20	16	26	32	30	12	51	32	34	d:Bacteria;p:"Armatimonadetes"
OTU149	0	0	0	2	0	2	8	18	0	2	0	3	0	0	0	0	0	0	0	0	26	29	22	16	118	8	53	22	47	64	12	28	3	32	14	114	22	1	22	d:Bacteria;p:"Proteobacteria";c:Gammaproteobacteria
OTU368	36	6	1	7	4	0	54	0	7	4	4	40	0	20	3	32	7	9	104	4	2	0	0	0	0	1	0	2	4	0	6	0	0	0	0	0	0	0	2	d:Bacteria;p:"Proteobacteria";c:Gammaproteobacteria;o:Xanthomonadales;f:Xanthomonadaceae;g:Stenotrophomonas
OTU244	0	0	1	26	0	22	0	2	3	2	0	0	0	0	0	0	2	0	0	1	5	3	1	512	4	162	3	0	1	1	1	1	1	0	1	0	0	4	0	d:Bacteria;p:Firmicutes;c:Bacilli;o:Bacillales;f:Paenibacillaceae_1;g:Paenibacillus
OTU378	0	4	6	8	1	19	15	22	31	24	0	10	1	4	0	1	4	1	6	6	15	39	16	28	33	26	28	18	23	17	55	53	44	14	23	32	23	31	34	d:Bacteria;p:"Actinobacteria";c:Actinobacteria;o:Actinomycetales;f:Geodermatophilaceae;g:Modestobacter
OTU261	0	0	0	0	2	2	0	1	0	3	4	4	2	1	6	59	109	1	0	20	8	8	11	6	15	7	14	9	4	4	17	8	5	17	4	18	10	7	10	d:Bacteria;p:Firmicutes;c:Bacilli;o:Bacillales;f:Planococcaceae
OTU285	0	4	1	10	0	5	1	8	11	3	1	4	1	5	0	0	0	1	3	5	37	29	49	49	7	41	29	52	62	19	44	8	49	16	30	14	29	49	34	d:Bacteria;p:"Bacteroidetes";c:Sphingobacteriia;o:"Sphingobacteriales";f:Chitinophagaceae;g:Parafilimonas;s:Parafilimonas_terrae
OTU198	1	1	1	1	0	1	4	16	2	2	1	0	1	4	0	0	1	0	1	0	81	32	42	45	32	30	45	37	12	24	55	47	38	35	22	25	25	10	20	d:Bacteria;p:Firmicutes;c:Erysipelotrichia;o:Erysipelotrichales;f:Erysipelotrichaceae;g:Turicibacter;s:Turicibacter_sanguinis
OTU208	0	2	2	10	2	16	13	19	18	4	0	12	0	7	0	1	1	2	0	6	19	15	24	14	38	16	33	6	21	12	36	73	61	15	37	76	33	11	82	d:Bacteria;p:Candidatus_Saccharibacteria;g:Saccharibacteria_genera_incertae_sedis
OTU384	0	124	30	39	24	13	23	9	56	130	1	65	5	32	0	29	3	1	28	60	0	3	1	0	4	1	0	0	2	5	3	0	0	0	0	1	0	7	8	d:Bacteria;p:"Proteobacteria";c:Betaproteobacteria;o:Rhodocyclales;f:Rhodocyclaceae
OTU171	0	17	2	86	1	8	3	12	10	16	3	103	2	194	1	3	1	22	90	34	2	9	0	24	7	7	1	28	5	0	8	1	2	0	0	0	0	6	0	d:Bacteria;p:"Bacteroidetes";c:Sphingobacteriia;o:"Sphingobacteriales";f:Chitinophagaceae;g:Terrimonas;s:Terrimonas_rubra
OTU195	1	0	3	8	1	8	13	27	18	11	0	10	1	3	0	0	0	1	0	1	27	12	52	22	93	22	51	38	16	22	6	70	18	16	26	62	15	5	22	d:Bacteria;p:Candidatus_Saccharibacteria;g:Saccharibacteria_genera_incertae_sedis
OTU187	1	1	0	5	0	5	6	16	2	11	1	2	1	0	0	0	0	0	4	5	46	6	81	20	47	27	47	30	13	60	7	55	32	60	21	39	46	0	11	d:Bacteria;p:"Actinobacteria";c:Actinobacteria
OTU223	0	1	1	5	0	16	0	4	11	5	0	11	3	12	0	2	0	0	2	22	7	25	6	11	3	19	7	15	21	9	66	35	79	7	28	77	57	82	50	d:Bacteria;p:"Bacteroidetes";c:Sphingobacteriia;o:"Sphingobacteriales";f:Chitinophagaceae;g:Flavisolibacter
OTU254	27	9	29	3	1	2	23	12	16	9	1	35	11	3	3	19	38	9	5	74	16	3	4	1	1	1	0	1	7	5	40	71	14	15	8	90	29	3	16	d:Bacteria;p:"Proteobacteria";c:Betaproteobacteria;o:Methylophilales;f:Methylophilaceae
OTU301	0	2	0	0	2	6	1	3	3	6	0	4	51	0	0	9	3	1	2	1	0	1	4	0	0	2	0	0	1	0	19	9	14	5	20	8	32	393	31	d:Bacteria;p:"Proteobacteria";c:Gammaproteobacteria;o:Pseudomonadales;f:Pseudomonadaceae;g:Pseudomonas
OTU463	0	5	3	6	1	6	1	8	6	2	0	2	0	2	0	0	0	0	1	3	32	94	32	32	4	30	17	25	45	15	74	8	39	10	31	21	10	114	21	d:Bacteria;p:"Acidobacteria";c:Acidobacteria_Gp6;g:Gp6
OTU164	0	3	1	6	0	2	6	9	4	9	0	8	0	2	1	0	0	0	0	4	43	15	53	21	70	38	108	45	13	61	7	21	8	29	18	44	24	10	20	d:Bacteria;p:Candidatus_Saccharibacteria
OTU148	0	0	2	2	0	3	12	14	2	8	1	4	0	0	0	0	0	0	0	0	53	21	39	27	78	18	36	29	19	70	12	59	44	22	11	43	14	6	31	d:Bacteria;p:"Actinobacteria";c:Actinobacteria;o:Actinomycetales
OTU209	0	0	2	3	1	3	2	15	6	10	1	2	0	0	0	0	0	0	0	2	46	36	84	11	14	75	93	20	65	38	11	29	6	46	26	8	27	6	3	d:Bacteria;p:"Proteobacteria";c:Gammaproteobacteria;o:Xanthomonadales;f:Sinobacteraceae;g:Steroidobacter;s:Steroidobacter_agariperforans
OTU1528	1	2	16	59	0	151	0	11	283	55	11	2	2	8	0	1	1	0	7	5	6	8	10	1	0	6	2	1	13	2	0	11	4	7	6	15	4	1	3	d:Bacteria;p:"Bacteroidetes";c:Sphingobacteriia;o:"Sphingobacteriales";f:Sphingobacteriaceae;g:Mucilaginibacter
OTU452	2	3	6	15	0	24	6	16	71	19	0	2	0	8	0	1	0	0	1	10	30	37	30	38	8	45	12	30	42	21	25	4	32	23	60	8	11	21	23	d:Bacteria;p:"Proteobacteria";c:Gammaproteobacteria;o:Xanthomonadales;f:Xanthomonadaceae
OTU1516	0	1	0	86	0	1	0	0	8	2	1	52	0	457	5	0	0	3	5	0	0	0	0	0	4	0	0	0	1	0	0	0	0	1	0	2	3	39	1	d:Bacteria;p:"Bacteroidetes";c:Flavobacteriia;o:"Flavobacteriales";f:Flavobacteriaceae;g:Flavobacterium
OTU288	0	1	3	3	0	3	11	31	9	4	2	2	0	1	0	0	4	0	0	3	33	12	71	8	92	16	49	44	34	15	5	71	12	22	8	31	46	4	11	d:Bacteria;p:"Actinobacteria";c:Actinobacteria;o:Actinomycetales;f:Mycobacteriaceae;g:Mycobacterium
OTU418	0	0	9	4	0	5	0	4	24	6	1	1	3	3	2	1	68	1	3	10	15	13	23	28	29	34	23	14	11	40	25	14	25	19	27	14	37	21	36	d:Bacteria;p:Firmicutes;c:Bacilli;o:Bacillales;f:Bacillaceae_1;g:Bacillus;s:Bacillus_safensis
OTU163	0	1	2	27	0	23	102	62	193	58	2	3	6	1	2	4	6	4	2	4	5	16	6	1	6	3	7	3	14	3	2	5	0	22	5	50	27	1	6	d:Bacteria;p:Candidatus_Saccharibacteria;g:Saccharibacteria_genera_incertae_sedis
OTU1145	0	1	1	4	1	6	3	8	4	5	1	4	0	1	0	0	0	0	1	1	58	25	62	22	51	37	62	15	17	27	35	43	28	18	23	24	24	22	18	d:Bacteria;p:"Proteobacteria";c:Alphaproteobacteria;o:Rhodospirillales;f:Acetobacteraceae
OTU161	0	0	3	7	0	9	3	12	10	4	0	2	1	2	0	1	0	1	1	4	45	33	44	40	14	37	44	33	44	29	24	12	24	47	36	23	33	22	17	d:Bacteria
OTU337	0	3	3	22	0	20	9	9	13	21	0	23	3	41	0	4	7	2	4	24	9	15	25	14	23	11	20	10	16	14	23	34	41	14	23	59	39	16	43	d:Bacteria;p:"Bacteroidetes";c:Sphingobacteriia;o:"Sphingobacteriales";f:Chitinophagaceae
OTU127	0	0	1	2	1	7	5	10	7	5	1	9	0	3	0	0	0	1	1	0	40	28	55	24	23	20	52	29	34	42	11	44	11	47	32	46	26	10	22	d:Bacteria
OTU271	1	0	1	5	7	0	19	61	8	5	0	26	3	7	9	0	5	7	1	2	8	39	27	9	100	3	8	61	38	66	5	11	0	6	5	14	11	2	38	d:Bacteria;p:"Proteobacteria";c:Betaproteobacteria;o:Burkholderiales;f:Alcaligenaceae;g:Candidimonas
OTU549	1	3	2	4	0	7	1	5	5	6	1	7	2	3	0	0	0	0	0	2	48	44	28	33	12	25	20	28	16	36	24	13	31	72	34	20	71	26	19	d:Bacteria;p:"Proteobacteria";c:Alphaproteobacteria;o:Rhodospirillales
OTU331	0	0	0	5	0	2	1	7	3	2	0	4	0	1	0	0	1	0	0	2	46	43	63	33	27	32	51	40	31	65	8	37	9	56	19	16	28	6	13	d:Bacteria
OTU216	0	0	2	1	0	6	12	18	2	6	1	3	0	1	0	0	0	0	0	0	55	10	49	14	71	22	49	21	12	16	10	72	33	27	29	21	22	5	32	d:Bacteria;p:"Actinobacteria";c:Actinobacteria;o:Actinomycetales;f:Nocardioidaceae
OTU133	0	0	1	2	1	3	3	11	2	1	0	1	0	1	1	0	1	0	1	2	42	14	32	33	14	24	26	26	33	54	10	19	30	78	28	25	57	6	36	d:Bacteria;p:"Proteobacteria";c:Alphaproteobacteria;o:Rhodospirillales;f:Rhodospirillaceae
OTU345	0	0	0	5	1	11	11	14	4	5	0	3	0	3	0	0	1	0	2	2	33	8	44	20	56	21	61	21	10	22	11	81	24	17	20	55	15	8	24	d:Bacteria;p:Candidatus_Saccharibacteria;g:Saccharibacteria_genera_incertae_sedis
OTU140	0	0	0	6	0	4	6	7	18	9	0	0	0	1	0	0	1	1	0	2	38	14	50	20	9	27	46	43	43	17	2	12	12	48	25	19	87	7	28	d:Bacteria
OTU457	5	20	2	21	0	21	5	14	12	12	3	20	2	30	3	5	0	9	28	124	15	21	9	28	0	22	43	16	5	8	27	11	7	2	19	14	6	12	4	d:Bacteria;p:"Proteobacteria";c:Gammaproteobacteria
OTU240	2	0	3	6	0	4	5	19	8	11	0	4	0	3	0	0	0	1	1	1	34	9	40	18	57	48	72	49	23	32	5	17	13	20	32	16	20	12	16	d:Bacteria;p:Candidatus_Saccharibacteria
OTU217	2	3	3	6	0	7	10	11	16	8	0	4	0	5	0	2	2	1	0	3	28	14	38	21	8	57	34	30	28	32	22	13	23	38	35	28	33	14	31	d:Bacteria;p:"Proteobacteria";c:Alphaproteobacteria;o:Caulobacterales;f:Caulobacteraceae;g:Phenylobacterium
OTU202	3	2	10	19	1	15	128	150	42	94	0	4	5	11	2	1	16	1	8	11	0	7	32	1	3	2	0	6	5	1	2	5	1	7	6	5	5	1	5	d:Bacteria;p:"Actinobacteria";c:Actinobacteria;o:Actinomycetales;f:Nocardioidaceae;g:Nocardioides;s:Nocardioides_ultimimeridianus
OTU574	0	0	0	3	0	4	1	8	15	1	1	3	0	2	0	7	14	5	2	0	43	19	20	24	36	24	33	22	14	26	23	28	25	30	23	34	25	17	44	d:Bacteria;p:Firmicutes;c:Bacilli;o:Bacillales;f:Planococcaceae;g:Lysinibacillus
OTU2517	1	0	2	2	0	1	0	7	10	2	0	0	0	0	0	0	1	0	0	1	100	23	35	24	3	54	66	40	46	21	6	5	5	40	11	12	38	6	12	d:Bacteria;p:"Acidobacteria";c:Acidobacteria_Gp1
OTU167	0	0	0	0	0	0	0	0	0	0	1	23	0	0	0	0	0	71	3	0	4	0	0	2	0	0	0	283	1	0	0	0	0	0	0	1	1	7	0	d:Bacteria;p:"Bacteroidetes";c:Flavobacteriia;o:"Flavobacteriales";f:Flavobacteriaceae;g:Flavobacterium;s:Flavobacterium_soli
OTU141	1	1	4	6	0	5	3	9	11	3	0	1	0	0	0	0	0	0	4	8	50	5	36	6	2	19	49	40	49	8	9	6	11	121	15	9	80	13	13	d:Bacteria;p:"Proteobacteria";c:Alphaproteobacteria
OTU182	0	39	0	114	0	120	13	5	10	7	1	73	0	78	2	3	0	5	30	1	11	2	3	22	1	46	1	19	3	0	4	2	0	0	2	7	7	1	1	d:Bacteria;p:"Bacteroidetes";c:Sphingobacteriia;o:"Sphingobacteriales";f:Chitinophagaceae
OTU179	2	2	3	11	13	12	19	16	13	13	3	34	5	16	6	42	25	4	10	28	10	10	12	17	9	23	4	3	7	13	24	35	28	13	17	12	11	17	27	d:Bacteria;p:"Proteobacteria";c:Alphaproteobacteria;o:Rhizobiales;f:Methylobacteriaceae;g:Methylobacterium
OTU2158	0	2	2	4	0	1	0	8	6	9	1	3	0	0	0	0	0	1	2	1	47	27	27	9	8	42	60	48	33	40	12	10	14	54	22	6	66	21	21	d:Bacteria;p:"Proteobacteria";c:Betaproteobacteria
OTU2835	0	2	2	6	0	11	61	20	24	22	0	10	3	18	2	0	49	2	6	24	26	14	54	18	26	16	21	15	5	13	6	31	13	12	15	6	10	6	10	d:Bacteria;p:"Actinobacteria";c:Actinobacteria;o:Actinomycetales;f:Streptomycetaceae;g:Streptomyces
OTU440	13	9	6	68	1	18	1	2	21	4	5	15	1	85	0	8	0	3	0	18	7	1	5	18	0	4	1	4	9	5	67	28	4	3	11	77	24	12	34	d:Bacteria;p:"Proteobacteria";c:Betaproteobacteria
OTU172	0	0	0	95	0	180	0	0	2	1	0	4	0	241	1	1	0	4	55	0	3	5	0	6	0	3	0	0	1	1	7	2	1	1	2	0	1	12	0	d:Bacteria;p:"Proteobacteria";c:Betaproteobacteria;o:Neisseriales;f:Neisseriaceae;g:Pseudogulbenkiania
OTU312	0	0	1	2	0	2	0	13	4	0	2	1	0	1	0	1	0	0	0	2	45	17	36	18	12	34	67	42	29	35	5	13	8	73	30	22	36	8	18	d:Bacteria;p:"Proteobacteria";c:Gammaproteobacteria
OTU436	0	2	0	4	0	4	2	8	7	3	1	2	0	3	0	0	0	0	0	3	9	16	11	20	19	40	13	14	26	26	32	9	82	7	51	19	13	73	67	d:Bacteria;p:"Gemmatimonadetes";c:Gemmatimonadetes;o:Gemmatimonadales;f:Gemmatimonadaceae;g:Gemmatimonas;s:Gemmatimonas_aurantiaca
OTU213	1	1	1	10	0	12	4	10	1	7	2	4	0	2	0	0	0	0	0	2	20	9	16	7	18	11	18	12	23	15	19	66	70	14	26	71	42	10	50	d:Bacteria;p:Candidatus_Saccharibacteria;g:Saccharibacteria_genera_incertae_sedis
OTU1099	1	1	3	5	1	7	73	102	5	11	6	12	8	13	8	1	56	7	2	12	7	4	37	9	47	5	17	12	3	12	2	32	4	6	6	23	6	1	4	d:Bacteria;p:"Actinobacteria";c:Actinobacteria;o:Actinomycetales;f:Microbacteriaceae
OTU1182	8	21	7	23	71	23	12	5	23	15	73	39	4	11	2	26	7	2	9	44	5	28	1	4	3	4	1	0	6	3	17	4	9	2	5	5	3	16	3	d:Bacteria;p:"Proteobacteria";c:Betaproteobacteria;o:Burkholderiales;f:Oxalobacteraceae
OTU902	1	7	7	4	4	16	1	1	7	3	34	67	13	23	12	114	24	15	90	31	0	1	0	1	3	0	0	0	0	0	2	1	0	0	0	0	0	1	0	d:Bacteria;p:"Proteobacteria"
OTU205	0	0	1	4	0	1	2	18	6	11	0	5	0	0	0	0	0	0	0	1	12	11	17	10	17	16	30	21	26	55	7	25	6	90	42	21	66	6	30	d:Bacteria;p:"Proteobacteria";c:Betaproteobacteria;o:Burkholderiales
OTU455	0	0	1	2	1	12	5	11	6	7	0	3	0	3	0	0	1	0	0	3	26	36	22	21	31	29	59	18	11	23	44	41	28	8	46	32	15	10	13	d:Bacteria;p:"Actinobacteria";c:Actinobacteria;o:Actinomycetales;f:Micromonosporaceae;g:Actinoplanes;s:Actinoplanes_derwentensis
OTU735	0	1	1	1	1	7	2	6	13	2	1	6	1	1	0	4	1	2	2	1	38	30	27	23	24	22	28	26	17	30	39	45	25	41	24	20	23	11	28	d:Bacteria;p:Firmicutes;c:Bacilli;o:Bacillales;f:Bacillaceae_1;g:Bacillus
OTU152	3	42	4	13	2	46	8	5	4	10	37	35	26	38	4	10	40	0	3	7	16	12	17	3	1	6	3	21	2	1	3	2	1	0	1	3	14	6	3	d:Bacteria;p:"Actinobacteria";c:Actinobacteria;o:Actinomycetales;f:Nocardiaceae;g:Nocardia;s:Nocardia_coeliaca
OTU456	0	0	6	5	0	14	18	8	0	1	0	2	0	1	0	0	1	0	0	1	63	11	14	5	46	41	96	40	59	34	10	39	3	5	5	22	21	3	0	d:Bacteria;p:Parcubacteria
OTU412	1	6	2	39	1	30	0	0	3	19	7	16	1	154	2	17	0	3	10	18	2	0	1	48	0	20	1	6	3	0	16	9	8	3	9	35	57	12	18	d:Bacteria;p:"Verrucomicrobia";c:Verrucomicrobiae;o:Verrucomicrobiales;f:Verrucomicrobiaceae;g:Luteolibacter
OTU235	0	0	1	6	2	1	6	11	41	11	0	1	0	2	0	0	0	1	4	4	34	7	37	11	9	11	23	39	79	20	5	9	15	60	13	5	51	17	31	d:Bacteria;p:"Bacteroidetes";c:Sphingobacteriia;o:"Sphingobacteriales";f:Chitinophagaceae
OTU170	0	2	2	4	1	5	0	3	6	1	0	2	0	0	0	2	0	0	1	2	36	50	26	37	4	35	4	21	51	20	38	5	40	8	39	9	6	74	33	d:Bacteria
OTU245	18	216	1	20	2	0	1	0	0	3	2	56	0	2	1	4	0	0	2	9	0	1	0	0	0	9	0	0	0	0	0	0	0	1	0	0	0	0	1	d:Bacteria;p:"Bacteroidetes";c:Flavobacteriia;o:"Flavobacteriales";f:Flavobacteriaceae;g:Flavobacterium;s:Flavobacterium_anatoliense
OTU228	1	7	1	6	1	9	2	3	8	5	1	6	0	2	1	0	0	0	3	2	12	79	15	24	7	48	9	14	22	8	66	7	39	6	39	9	6	73	29	d:Bacteria;p:"Gemmatimonadetes";c:Gemmatimonadetes;o:Gemmatimonadales;f:Gemmatimonadaceae;g:Gemmatimonas;s:Gemmatimonas_aurantiaca
OTU530	0	3	2	22	0	29	3	14	30	8	2	3	2	20	0	5	2	1	13	11	18	36	13	15	5	41	20	18	25	32	21	6	39	9	23	5	3	25	15	d:Bacteria;p:"Proteobacteria";c:Gammaproteobacteria;o:Xanthomonadales;f:Xanthomonadaceae;g:Dokdonella
OTU321	0	0	3	6	0	0	3	6	4	2	0	1	0	2	0	0	0	0	1	6	49	18	29	21	18	25	38	12	37	41	7	21	15	86	16	13	22	8	29	d:Bacteria;p:"Acidobacteria";c:Acidobacteria_Gp1;g:Gp1
OTU555	0	1	1	6	0	4	1	4	3	0	0	2	0	1	0	0	1	0	1	4	43	68	15	34	0	31	19	24	49	17	64	3	24	10	51	5	9	54	10	d:Bacteria;p:"Proteobacteria";c:Betaproteobacteria
OTU252	0	0	3	8	2	11	31	51	9	16	0	6	1	2	0	0	10	2	0	2	5	4	12	13	45	6	23	9	2	17	8	85	39	23	12	46	17	4	25	d:Bacteria;p:"Actinobacteria";c:Actinobacteria;o:Actinomycetales;f:Dermacoccaceae;g:Flexivirga;s:Flexivirga_alba
OTU473	1	1	2	1	1	2	0	0	8	4	4	9	1	3	0	14	36	89	7	95	6	4	1	3	7	6	5	0	0	1	3	5	2	4	1	2	3	1	6	d:Bacteria;p:Firmicutes;c:Bacilli;o:Bacillales;f:Paenibacillaceae_1;g:Paenibacillus
OTU234	0	0	1	2	0	2	1	4	0	4	0	4	0	1	0	0	0	0	0	1	20	29	55	4	102	5	19	82	21	44	6	40	2	18	10	53	19	3	5	d:Bacteria;p:"Bacteroidetes";c:Sphingobacteriia;o:"Sphingobacteriales";f:Chitinophagaceae
OTU351	0	3	8	52	0	42	0	0	5	2	1	5	0	35	0	1	1	1	11	3	11	3	2	12	0	25	3	333	11	2	1	0	0	0	0	0	0	0	0	d:Bacteria;p:"Verrucomicrobia";c:Spartobacteria;g:Terrimicrobium;s:Terrimicrobium_sacchariphilum
OTU589	0	0	1	3	0	3	1	5	6	9	1	9	3	1	0	0	1	0	1	2	21	25	25	10	40	17	40	16	24	24	10	66	11	16	27	70	32	4	14	d:Bacteria;p:"Acidobacteria";c:Acidobacteria_Gp1
OTU886	0	1	1	3	0	4	4	15	5	5	0	6	1	2	0	0	1	0	1	2	30	20	30	22	49	25	46	18	15	33	6	37	23	47	21	26	19	7	23	d:Bacteria;p:"Actinobacteria";c:Actinobacteria;o:Gaiellales;f:Gaiellaceae;g:Gaiella;s:Gaiella_occulta
OTU212	2	2	8	8	2	1	0	2	0	0	7	4	0	1	2	26	1	0	1	2	4	53	0	1	75	2	6	101	103	51	8	3	4	1	8	15	2	0	4	d:Bacteria;p:"Proteobacteria";c:Betaproteobacteria;o:Burkholderiales;f:Comamonadaceae
OTU2195	1	0	1	5	0	5	1	9	4	5	0	3	0	3	0	1	0	0	2	5	44	31	45	31	16	25	36	35	28	22	19	16	16	27	14	13	33	11	13	d:Bacteria;p:"Proteobacteria";c:Alphaproteobacteria;o:Rhizobiales
OTU227	2	0	5	14	0	19	0	4	34	6	0	4	0	7	0	2	0	0	6	9	5	36	4	14	0	23	11	10	21	8	63	12	15	12	88	23	19	35	23	d:Bacteria;p:"Proteobacteria";c:Gammaproteobacteria;o:Xanthomonadales;f:Xanthomonadaceae
OTU246	1	11	14	10	0	103	8	13	121	15	3	11	2	2	0	11	6	0	3	26	6	3	0	3	0	5	11	3	9	1	27	5	7	4	9	40	47	23	4	d:Bacteria;p:"Bacteroidetes";c:Flavobacteriia;o:"Flavobacteriales";f:Cryomorphaceae;g:Fluviicola;s:Fluviicola_hefeinensis
OTU286	0	1	2	226	0	4	0	2	12	15	0	3	0	115	1	0	0	2	0	1	0	4	0	12	0	2	2	0	2	1	11	5	7	1	6	60	25	9	6	d:Bacteria;p:"Bacteroidetes"
OTU552	16	17	10	50	4	66	44	0	4	0	5	40	1	80	3	15	2	6	32	20	2	4	4	36	10	15	5	4	11	4	2	0	0	0	2	1	1	4	0	d:Bacteria;p:"Bacteroidetes";c:Sphingobacteriia;o:"Sphingobacteriales";f:Chitinophagaceae;g:Chitinophaga
OTU214	0	0	8	74	0	33	8	23	126	65	0	0	0	7	0	0	0	0	0	1	3	10	12	15	15	16	3	15	9	8	5	2	3	17	35	6	7	1	12	d:Bacteria;p:"Acidobacteria";c:Holophagae;o:Holophagales;f:Holophagaceae
OTU1500	1	1	3	1	0	1	0	10	1	1	0	2	0	3	0	0	2	0	0	1	42	54	12	25	14	19	24	17	14	29	42	22	33	37	21	23	11	35	15	d:Bacteria;p:"Proteobacteria";c:Deltaproteobacteria;o:Myxococcales
OTU690	2	1	3	2	2	30	11	2	18	7	2	25	1	9	0	10	8	2	4	7	9	45	6	7	4	36	8	9	4	4	74	9	36	8	22	12	14	41	17	d:Bacteria;p:"Proteobacteria";c:Alphaproteobacteria;o:Rhizobiales;f:Methylobacteriaceae;g:Microvirga;s:Microvirga_lupini
OTU277	0	2	1	6	0	12	0	6	8	17	1	21	6	11	0	36	4	3	11	89	4	21	2	5	2	16	6	1	7	7	40	5	11	5	24	11	8	14	13	d:Bacteria;p:"Proteobacteria";c:Alphaproteobacteria;o:Rhizobiales;f:Methylobacteriaceae;g:Methylobacterium
OTU266	0	0	2	2	1	2	1	3	3	3	0	1	0	0	0	0	0	0	3	4	40	18	41	17	17	16	45	43	36	16	5	21	16	59	15	10	47	16	11	d:Bacteria;p:"Acidobacteria";c:Acidobacteria_Gp1;g:Gp1
OTU1908	0	5	2	24	0	10	1	4	15	6	0	5	0	40	0	8	2	2	150	10	0	18	2	5	2	16	3	1	11	3	36	6	32	5	21	14	12	9	20	d:Bacteria;p:"Proteobacteria";c:Gammaproteobacteria;o:Xanthomonadales;f:Xanthomonadaceae
OTU507	0	1	3	2	0	4	1	4	3	0	1	2	0	1	0	0	0	0	0	1	30	20	26	15	14	30	32	30	33	42	7	21	18	38	29	19	32	11	31	d:Bacteria;p:"Proteobacteria";c:Alphaproteobacteria;o:Rhodospirillales;f:Rhodospirillaceae
OTU492	0	0	0	2	0	2	2	15	6	5	0	1	0	1	0	0	0	0	0	2	50	14	39	13	5	49	48	17	28	23	5	9	11	47	54	22	19	10	12	d:Bacteria;p:"Proteobacteria";c:Deltaproteobacteria;o:Myxococcales
OTU366	18	3	9	11	5	6	51	26	10	2	2	35	4	12	7	3	26	18	8	4	4	14	8	2	17	12	10	12	29	9	20	5	7	15	7	7	11	3	17	d:Bacteria;p:"Proteobacteria";c:Gammaproteobacteria;o:Xanthomonadales;f:Xanthomonadaceae;g:Rhodanobacter
OTU564	1	2	3	18	1	4	16	20	9	19	0	6	0	8	48	1	1	4	3	23	4	33	7	5	40	3	8	1	10	2	41	6	4	7	5	7	10	1	2	d:Bacteria;p:"Proteobacteria";c:Betaproteobacteria;o:Burkholderiales;f:Burkholderiaceae;g:Burkholderia
OTU206	0	0	1	1	2	0	0	7	2	4	1	5	1	0	0	0	0	0	0	1	51	3	29	12	13	6	31	29	25	36	3	12	6	104	4	26	67	6	16	d:Bacteria;p:"Acidobacteria";c:Acidobacteria_Gp2;g:Gp2
OTU1217	0	29	1	9	4	41	1	58	62	60	1	13	0	6	0	8	3	2	11	4	1	1	0	1	1	3	0	1	0	1	28	14	2	2	4	20	19	22	4	d:Bacteria;p:"Proteobacteria";c:Betaproteobacteria;o:Burkholderiales;f:Comamonadaceae
OTU236	2	3	3	6	2	9	2	0	4	1	0	1	1	1	0	2	0	0	3	0	59	75	5	67	0	23	9	8	38	17	64	2	7	2	29	12	9	17	11	d:Bacteria;p:"Proteobacteria";c:Alphaproteobacteria;o:Rhodospirillales;f:Rhodospirillaceae
OTU358	1	6	3	2	1	3	0	2	6	2	0	2	0	0	0	0	0	0	0	4	9	82	6	33	0	23	4	9	28	8	87	5	17	6	26	15	7	99	14	d:Bacteria
OTU1129	0	0	2	9	0	2	5	39	56	21	0	2	1	1	0	0	0	0	1	1	24	2	37	7	15	9	20	19	17	21	0	34	3	59	10	14	40	2	12	d:Bacteria;p:"Acidobacteria";c:Acidobacteria_Gp1;g:Terriglobus;s:Terriglobus_saanensis
OTU1843	0	0	1	1	0	1	1	8	2	3	0	1	0	0	0	0	0	0	0	1	57	35	44	17	29	18	33	21	25	42	6	28	9	35	12	16	31	9	12	d:Bacteria
OTU181	0	2	3	6	1	13	3	4	16	3	0	4	1	6	0	0	0	0	2	8	13	64	22	27	0	28	6	30	25	8	44	8	27	6	29	6	14	57	10	d:Bacteria;p:"Acidobacteria";c:Acidobacteria_Gp4
OTU500	1	0	3	7	0	4	0	16	5	1	0	1	1	1	0	0	0	0	0	3	24	44	25	16	8	45	37	14	23	28	17	3	15	31	38	7	31	9	22	d:Bacteria;p:"Proteobacteria";c:Gammaproteobacteria
OTU173	0	0	2	8	1	0	7	56	5	7	0	2	0	0	0	0	0	0	0	1	13	17	68	6	9	2	19	10	26	22	5	2	13	22	25	43	52	2	47	d:Bacteria;p:"Proteobacteria";c:Gammaproteobacteria;o:Xanthomonadales;f:Sinobacteraceae
OTU200	0	0	2	5	1	1	1	3	1	3	0	2	0	0	0	0	0	1	0	1	30	11	36	13	16	26	32	13	24	44	12	21	6	62	42	25	22	10	15	d:Bacteria;p:"Acidobacteria";c:Acidobacteria_Gp16;g:Gp16
OTU779	0	1	3	4	0	4	1	4	5	3	0	1	0	1	0	0	0	0	2	6	27	24	23	6	4	24	29	24	34	16	20	9	17	73	17	5	49	23	11	d:Bacteria;p:"Verrucomicrobia";c:Subdivision3;g:Subdivision3_genera_incertae_sedis
OTU260	0	1	2	2	0	3	1	5	0	6	0	3	0	0	0	1	0	1	0	0	47	12	35	17	35	28	72	23	28	18	6	8	0	21	18	26	22	5	7	d:Bacteria;p:"Proteobacteria";c:Alphaproteobacteria
OTU438	1	0	1	1	0	1	4	5	1	2	0	7	0	0	0	0	0	0	0	3	16	5	41	11	106	32	63	23	9	23	1	41	6	10	7	34	9	0	4	d:Bacteria;p:Candidatus_Saccharibacteria;g:Saccharibacteria_genera_incertae_sedis
OTU364	0	0	0	3	0	1	2	23	0	3	0	2	0	0	0	0	0	0	0	5	31	6	25	16	45	14	25	19	16	36	2	40	12	49	22	30	17	3	8	d:Bacteria;p:"Proteobacteria";c:Gammaproteobacteria
OTU1395	7	266	7	7	14	3	0	0	0	2	9	37	45	3	0	3	7	1	1	1	0	0	0	0	2	1	0	0	0	0	1	0	0	0	0	0	1	0	0	d:Bacteria;p:"Proteobacteria";c:Betaproteobacteria;o:Methylophilales;f:Methylophilaceae;g:Methylovorus;s:Methylovorus_glucosotrophus
OTU335	1	4	0	7	1	8	13	13	9	12	1	11	1	5	0	0	10	0	3	6	7	16	16	13	8	24	33	4	19	21	7	25	35	22	45	18	15	12	11	d:Bacteria;p:"Proteobacteria";c:Alphaproteobacteria;o:Sphingomonadales;f:Sphingomonadaceae;g:Sphingomonas
OTU361	0	0	1	0	3	10	0	0	1	0	3	4	0	1	0	5	0	0	10	2	0	1	1	0	1	0	0	0	2	4	147	86	1	1	2	50	49	59	34	d:Bacteria;p:"Proteobacteria";c:Betaproteobacteria;o:Methylophilales;f:Methylophilaceae;g:Methylophilus
OTU397	0	0	1	0	1	1	2	6	1	3	0	5	0	0	0	0	0	1	1	0	47	56	25	8	49	5	31	24	26	36	9	40	6	15	12	12	16	2	12	d:Bacteria;p:"Actinobacteria";c:Actinobacteria;o:Actinomycetales
OTU557	0	0	1	2	0	0	4	10	0	4	1	5	0	0	0	0	1	0	0	0	28	14	20	10	84	5	31	19	19	48	0	26	14	32	11	26	20	0	10	d:Bacteria;p:"Acidobacteria";c:Acidobacteria_Gp14;g:Gp14
OTU290	1	2	2	15	0	13	1	1	10	3	0	6	0	18	0	0	2	0	11	6	9	19	8	6	3	14	1	7	13	3	32	26	62	11	25	39	12	28	43	d:Bacteria;p:"Verrucomicrobia";c:Subdivision3
OTU242	0	1	3	4	0	3	1	1	4	3	0	1	0	0	0	0	0	1	4	2	33	34	16	14	5	40	34	37	50	21	24	3	10	30	19	9	19	24	10	d:Bacteria;p:"Acidobacteria";c:Acidobacteria_Gp3;g:Gp3
OTU193	0	1	0	2	0	0	0	6	8	1	0	0	0	0	0	0	0	0	1	0	15	30	16	66	2	25	9	30	42	9	49	2	21	0	37	10	5	57	13	d:Bacteria
OTU657	0	7	12	39	1	43	1	1	3	8	6	45	4	93	0	19	2	9	14	19	5	4	0	1	1	55	2	30	4	3	3	1	3	0	0	2	3	24	3	d:Bacteria;p:"Verrucomicrobia";c:Verrucomicrobiae;o:Verrucomicrobiales;f:Verrucomicrobiaceae
OTU350	0	1	2	9	0	5	6	7	4	5	0	3	0	2	0	0	0	0	0	4	23	12	20	29	22	16	14	8	19	28	15	28	51	21	17	11	16	12	36	d:Bacteria;p:"Proteobacteria";c:Betaproteobacteria
OTU467	1	2	0	1	0	2	1	4	2	1	1	0	0	1	0	0	0	1	1	3	44	17	38	34	7	24	27	21	26	19	11	20	15	24	27	13	19	20	11	d:Bacteria;p:"Acidobacteria";c:Acidobacteria_Gp6;g:Gp6
OTU284	0	0	4	7	0	6	5	23	16	10	1	11	1	5	0	0	1	0	2	1	15	17	16	6	8	4	29	19	21	24	6	29	5	27	34	30	18	11	28	d:Bacteria;p:"Proteobacteria";c:Alphaproteobacteria;o:Rhodospirillales;f:Acetobacteraceae
OTU339	0	0	0	1	0	7	0	4	1	4	0	0	0	0	0	1	0	0	0	1	16	39	41	8	2	62	29	11	11	23	21	40	11	37	33	3	12	9	6	d:Bacteria;p:"Proteobacteria";c:Deltaproteobacteria;o:Myxococcales
OTU410	0	1	2	5	1	13	6	12	12	4	0	5	0	4	0	0	0	1	2	5	13	19	23	11	12	15	18	9	13	12	24	21	38	8	21	32	14	24	18	d:Bacteria
OTU348	0	0	0	1	0	3	1	0	0	1	0	2	1	0	0	1	0	0	0	0	28	16	14	24	15	29	23	22	15	29	23	27	31	26	26	12	25	10	24	d:Bacteria;p:Firmicutes;c:Bacilli;o:Bacillales;f:Planococcaceae;g:Solibacillus;s:Solibacillus_silvestris
OTU494	0	0	0	4	0	6	4	10	18	8	0	3	1	2	0	0	0	0	1	5	21	24	19	10	7	35	34	37	33	16	13	9	13	20	29	7	24	21	12	d:Bacteria;p:"Verrucomicrobia";c:Subdivision3;g:Subdivision3_genera_incertae_sedis
OTU359	0	1	0	6	1	2	2	2	5	2	0	1	0	4	0	0	0	0	3	1	3	30	7	27	2	23	4	9	22	5	54	7	34	7	22	8	9	112	28	d:Bacteria;p:"Acidobacteria";c:Acidobacteria_Gp4
OTU766	0	1	3	2	2	14	31	22	2	9	2	7	6	12	0	0	19	0	6	10	13	6	4	7	31	9	9	6	4	3	2	99	19	5	3	20	11	2	9	d:Bacteria;p:"Actinobacteria";c:Actinobacteria;o:Actinomycetales;f:Microbacteriaceae
OTU441	0	2	1	2	1	5	1	3	2	2	1	3	0	1	0	0	0	0	1	1	23	42	20	27	6	33	14	21	22	25	23	7	16	20	31	10	12	39	17	d:Bacteria;p:"Proteobacteria";c:Alphaproteobacteria;o:Rhodospirillales;f:Rhodospirillaceae
OTU377	1	0	1	5	1	1	5	16	5	4	0	5	0	0	0	0	0	0	1	1	17	11	29	12	16	4	34	28	25	21	7	15	20	31	21	17	23	7	33	d:Bacteria
OTU1451	0	0	1	1	3	3	10	14	2	11	0	5	0	4	0	0	3	1	0	2	16	3	22	10	56	10	49	8	3	21	3	65	16	25	11	29	15	2	10	d:Bacteria;p:"Acidobacteria";c:Acidobacteria_Gp3;g:Gp3
OTU922	0	0	1	1	0	1	0	4	6	5	0	1	1	1	0	3	9	1	1	0	35	15	17	18	18	20	20	13	15	14	34	23	15	27	17	20	14	11	27	d:Bacteria;p:Firmicutes;c:Bacilli;o:Bacillales;f:Bacillaceae_1;g:Bacillus
OTU333	1	0	0	2	1	5	19	28	3	4	0	3	0	1	0	1	0	2	2	2	14	8	13	6	46	13	26	9	9	15	8	117	17	4	5	34	9	2	10	d:Bacteria;p:Candidatus_Saccharibacteria;g:Saccharibacteria_genera_incertae_sedis
OTU970	1	0	0	2	0	3	2	15	3	2	0	0	0	0	0	0	0	0	0	2	40	16	32	10	18	16	37	32	16	25	5	6	9	49	20	13	30	9	10	d:Bacteria;p:"Proteobacteria";c:Gammaproteobacteria
OTU344	0	2	0	2	1	2	0	2	0	1	0	2	0	1	0	0	0	0	0	2	24	55	7	21	1	29	5	6	17	9	57	3	24	3	29	11	11	76	19	d:Bacteria
OTU788	1	2	2	2	0	2	1	6	10	8	0	1	0	2	0	0	2	0	0	0	24	34	13	15	16	6	13	0	9	14	58	17	29	42	11	20	26	7	24	d:Bacteria;p:Firmicutes;c:Bacilli;o:Bacillales;f:Alicyclobacillaceae;g:Tumebacillus;s:Tumebacillus_ginsengisoli
OTU226	0	1	0	2	1	1	3	11	0	3	0	1	0	0	0	0	0	0	0	1	30	31	20	12	57	17	32	31	26	23	9	13	3	26	9	26	15	4	17	d:Bacteria;p:"Proteobacteria";c:Gammaproteobacteria
OTU489	0	2	1	2	0	2	0	0	2	2	0	2	0	4	0	0	0	0	0	0	9	19	3	5	3	17	8	3	12	4	61	9	18	9	59	60	21	45	26	d:Bacteria;p:"Verrucomicrobia";c:Subdivision3;g:Subdivision3_genera_incertae_sedis
OTU329	0	0	1	2	0	5	5	13	7	2	0	2	0	0	0	0	1	0	1	1	14	22	20	11	7	31	31	28	20	22	17	10	12	52	28	9	46	3	12	d:Bacteria;p:"Proteobacteria";c:Alphaproteobacteria;o:Alphaproteobacteria_incertae_sedis
OTU540	0	4	1	3	1	6	0	4	2	3	0	1	0	1	0	0	0	0	0	1	9	123	1	1	0	46	8	9	20	24	49	3	22	2	8	1	2	55	4	d:Bacteria;p:"Proteobacteria";c:Gammaproteobacteria
OTU521	1	0	4	3	0	2	7	9	9	9	0	1	0	2	0	1	0	0	0	7	20	13	22	24	4	21	17	21	18	17	7	27	29	29	22	11	18	11	24	d:Bacteria;p:"Proteobacteria";c:Alphaproteobacteria;o:Caulobacterales;f:Caulobacteraceae;g:Phenylobacterium;s:Phenylobacterium_lituiforme
OTU201	1	1	1	2	0	6	1	7	4	3	0	0	1	0	0	0	0	0	0	2	19	22	30	8	7	26	32	20	22	19	9	16	15	42	27	14	27	10	18	d:Bacteria;p:candidate_division_WPS-1
OTU233	0	2	0	4	0	4	5	20	202	62	0	0	2	0	0	0	0	0	1	5	1	0	7	1	0	0	3	0	15	1	8	10	7	2	10	12	15	1	8	d:Bacteria;p:Candidatus_Saccharibacteria;g:Saccharibacteria_genera_incertae_sedis
OTU413	0	0	0	2	1	1	4	11	2	0	0	1	0	1	0	0	0	0	0	1	31	18	17	26	14	9	28	22	6	6	34	20	25	11	51	18	18	7	14	d:Bacteria;p:Firmicutes;c:Clostridia;o:Clostridiales;f:Clostridiaceae_1;g:Clostridium_sensu_stricto
OTU599	0	0	0	5	1	5	0	5	11	4	0	0	0	1	0	0	0	0	0	3	29	12	13	29	5	20	18	6	31	12	18	15	15	17	29	8	21	21	26	d:Bacteria;p:"Proteobacteria";c:Betaproteobacteria
OTU250	2	1	0	46	0	28	14	21	70	22	0	2	1	1	0	0	0	0	1	0	6	4	5	3	2	10	12	1	3	3	5	12	6	5	71	11	5	2	11	d:Bacteria;p:"Acidobacteria";c:Holophagae;o:Holophagales;f:Holophagaceae
OTU328	0	0	1	11	0	4	2	12	8	5	1	2	0	1	0	0	0	0	3	1	20	25	24	21	5	18	12	14	42	20	19	5	30	8	22	5	15	22	27	d:Bacteria;p:"Proteobacteria";c:Betaproteobacteria
OTU341	6	12	20	79	2	23	23	10	12	22	8	28	2	55	2	14	1	20	38	25	4	0	0	2	0	1	0	0	1	0	0	0	0	0	0	1	0	3	0	d:Bacteria;p:"Bacteroidetes";c:Sphingobacteriia;o:"Sphingobacteriales";f:Chitinophagaceae;g:Niabella;s:Niabella_yanshanensis
OTU468	0	0	2	3	0	1	2	8	4	4	0	1	0	2	0	0	1	0	0	8	20	17	21	7	25	18	15	16	13	31	6	20	9	41	14	34	20	13	18	d:Bacteria;p:"Proteobacteria";c:Gammaproteobacteria
OTU505	0	2	0	2	0	5	2	5	2	4	1	2	0	2	0	1	0	1	1	2	7	30	23	17	6	33	9	11	11	11	29	10	26	6	19	8	17	46	16	d:Bacteria;p:"Proteobacteria";c:Betaproteobacteria
OTU229	2	2	1	0	0	1	0	5	0	3	1	0	0	0	0	0	0	0	0	1	29	7	22	16	9	15	27	25	10	20	9	9	28	11	27	22	25	10	41	d:Bacteria;p:"Gemmatimonadetes";c:Gemmatimonadetes;o:Gemmatimonadales;f:Gemmatimonadaceae;g:Gemmatimonas;s:Gemmatimonas_aurantiaca
OTU154	1	0	1	4	0	7	0	5	7	7	0	2	1	6	0	0	0	0	0	3	46	10	81	16	0	20	8	29	32	18	13	11	18	2	10	6	1	18	4	d:Bacteria
OTU297	0	0	5	25	0	0	0	0	9	247	0	0	9	2	0	0	0	1	3	75	0	0	4	0	0	0	0	1	0	1	0	0	0	0	1	3	0	1	1	d:Bacteria;p:"Bacteroidetes";c:Sphingobacteriia;o:"Sphingobacteriales";f:Sphingobacteriaceae;g:Mucilaginibacter;s:Mucilaginibacter_gossypii
OTU256	0	0	1	1	0	76	0	1	20	3	0	9	0	38	0	1	3	0	6	17	0	16	1	9	0	48	14	4	16	7	7	1	3	1	81	2	6	4	4	d:Bacteria;p:"Proteobacteria";c:Gammaproteobacteria;o:Legionellales;f:Coxiellaceae;g:Aquicella
OTU873	1	1	1	1	0	3	0	0	3	2	0	2	0	0	0	0	0	0	0	1	0	58	2	2	0	15	2	2	31	4	63	0	4	6	23	0	6	177	3	d:Bacteria;p:Parcubacteria;g:Parcubacteria_genera_incertae_sedis
OTU291	0	0	1	1	0	15	0	0	26	2	0	1	0	2	0	0	0	0	3	11	0	59	8	2	2	27	15	6	54	24	13	2	10	15	34	4	10	30	9	d:Bacteria;p:"Proteobacteria";c:Gammaproteobacteria;o:Legionellales;f:Coxiellaceae;g:Aquicella
OTU572	0	4	2	8	0	23	1	2	33	22	0	2	0	5	0	1	0	0	0	2	15	46	3	7	1	25	20	3	16	8	25	20	6	14	19	5	5	35	4	d:Bacteria;p:"Proteobacteria";c:Deltaproteobacteria;o:Myxococcales
OTU538	0	0	0	3	0	1	0	0	0	0	0	0	0	12	0	0	0	2	68	0	0	12	1	0	0	3	0	0	2	0	64	1	70	0	2	46	41	14	6	d:Bacteria;p:"Proteobacteria";c:Betaproteobacteria;o:Neisseriales;f:Neisseriaceae;g:Vogesella;s:Vogesella_fluminis
OTU315	0	1	2	2	0	5	1	2	0	1	0	3	0	2	0	0	0	0	0	0	11	64	8	22	1	33	5	8	16	14	47	5	28	4	56	8	4	28	7	d:Bacteria;p:"Acidobacteria";c:Acidobacteria_Gp16
OTU2117	0	1	1	0	0	1	0	5	3	0	0	1	0	1	0	0	0	0	0	0	26	36	23	26	17	13	26	19	28	15	8	21	9	28	9	17	18	11	8	d:Bacteria
OTU423	0	1	1	5	1	3	2	9	1	4	0	3	0	2	0	0	0	0	0	3	15	10	38	7	6	26	22	23	25	28	9	24	15	24	31	26	13	2	12	d:Bacteria;p:"Proteobacteria";c:Alphaproteobacteria;o:Caulobacterales;f:Caulobacteraceae
OTU1396	0	0	0	4	1	5	1	3	1	0	0	1	0	0	0	1	0	1	0	1	20	39	8	19	8	16	12	27	13	26	61	6	12	16	13	6	12	14	36	d:Bacteria;p:"Actinobacteria";c:Actinobacteria;o:Actinomycetales;f:Micromonosporaceae
OTU232	6	3	90	43	1	2	9	0	0	1	1	42	4	13	8	35	2	7	14	2	0	0	0	1	0	0	0	0	2	0	0	0	0	0	1	1	0	0	2	d:Bacteria;p:"Bacteroidetes";c:Sphingobacteriia;o:"Sphingobacteriales";f:Chitinophagaceae;g:Taibaiella
OTU2365	0	4	1	2	2	5	7	9	18	27	1	12	1	5	5	8	10	2	2	19	2	4	4	3	2	61	7	5	7	4	7	13	13	9	7	10	13	8	12	d:Bacteria;p:"Proteobacteria";c:Alphaproteobacteria;o:Rhizobiales
OTU280	15	16	77	17	0	22	45	2	34	5	4	37	0	19	0	5	12	6	11	13	2	5	0	6	0	6	5	2	0	1	0	0	1	0	0	1	1	2	1	d:Bacteria;p:"Bacteroidetes";c:Sphingobacteriia;o:"Sphingobacteriales";f:Chitinophagaceae;g:Chitinophaga;s:Chitinophaga_rupis
OTU207	0	0	0	1	0	2	0	3	1	1	0	2	0	1	0	0	1	0	1	1	23	11	33	5	8	18	20	17	27	20	3	11	3	68	7	10	58	3	5	d:Bacteria;p:"Bacteroidetes";c:Sphingobacteriia;o:"Sphingobacteriales";f:Chitinophagaceae
OTU262	0	6	0	22	0	99	31	51	63	5	1	14	1	18	0	3	9	1	3	3	4	2	1	3	0	3	0	1	0	1	9	0	2	3	1	6	8	4	11	d:Bacteria;p:Candidatus_Saccharibacteria;g:Saccharibacteria_genera_incertae_sedis
OTU1216	1	1	2	0	4	10	8	3	9	5	3	24	0	0	3	13	21	3	8	16	5	3	3	4	5	7	4	4	1	2	7	3	1	5	8	2	4	5	0	d:Bacteria;p:Firmicutes;c:Bacilli;o:Bacillales;f:Paenibacillaceae_1;g:Paenibacillus;s:Paenibacillus_endophyticus
OTU1832	0	0	1	9	2	4	3	9	36	8	0	2	0	1	0	0	0	0	0	0	24	7	36	11	3	11	16	44	24	5	15	11	8	8	11	4	25	9	11	d:Bacteria;p:"Bacteroidetes";c:Sphingobacteriia;o:"Sphingobacteriales";f:Chitinophagaceae
OTU316	0	1	0	1	0	2	0	1	1	2	0	0	0	1	0	0	0	0	0	2	21	34	16	19	5	20	21	22	18	27	14	4	16	28	19	9	15	23	17	d:Bacteria;p:"Proteobacteria";c:Alphaproteobacteria;o:Rhodospirillales
OTU305	0	0	0	2	0	4	6	5	0	2	0	4	0	0	0	0	2	0	0	2	35	6	24	6	32	15	40	12	3	15	3	36	28	24	7	25	17	3	8	d:Bacteria;p:"Actinobacteria";c:Actinobacteria;o:Actinomycetales
OTU810	1	1	2	2	0	5	1	6	3	2	0	1	0	4	0	1	0	1	1	2	11	21	10	27	9	26	6	8	14	17	28	7	30	10	34	7	16	17	17	d:Bacteria;p:"Proteobacteria";c:Betaproteobacteria
OTU247	0	0	2	2	0	1	0	0	1	0	0	0	0	0	0	0	0	0	0	0	2	3	3	0	1	6	13	13	219	71	14	1	0	2	0	0	7	0	1	d:Archaea;p:"Thaumarchaeota";o:Nitrososphaerales;f:Nitrososphaeraceae;g:Nitrososphaera;s:Nitrososphaera_viennensis
OTU332	0	4	2	1	0	1	0	3	4	1	1	1	0	4	0	0	0	0	1	2	10	29	14	10	7	13	13	0	22	10	59	7	26	8	32	5	11	37	24	d:Bacteria;p:"Acidobacteria";c:Acidobacteria_Gp6;g:Gp6
OTU362	1	0	1	1	1	1	0	5	4	2	0	1	0	1	0	0	2	1	0	0	36	8	20	10	9	7	31	12	15	17	3	21	7	52	18	16	28	3	19	d:Bacteria;p:"Proteobacteria";c:Gammaproteobacteria;o:Legionellales;f:Coxiellaceae;g:Aquicella
OTU604	1	1	1	9	0	7	0	3	3	1	0	1	0	3	0	0	0	0	0	0	8	24	13	13	9	19	24	18	8	15	18	10	26	16	19	20	28	21	18	d:Bacteria;p:Nitrospirae;c:"Nitrospira";o:"Nitrospirales";f:"Nitrospiraceae";g:Nitrospira
OTU255	0	1	1	2	0	1	2	3	4	1	2	2	0	0	0	0	0	0	1	2	18	22	13	30	6	19	11	19	20	12	25	3	25	10	21	11	9	52	8	d:Bacteria;p:"Acidobacteria";c:Acidobacteria_Gp16
OTU272	0	0	0	1	0	0	2	5	0	4	0	1	0	1	1	0	0	1	0	1	14	8	18	12	56	17	19	20	15	24	6	28	4	29	18	22	22	1	18	d:Bacteria;p:"Proteobacteria";c:Betaproteobacteria
OTU303	0	0	0	0	0	1	1	3	38	16	3	1	1	3	95	52	1	45	12	0	0	0	0	0	0	1	0	0	0	0	0	0	0	0	0	2	1	2	3	d:Bacteria;p:"Proteobacteria";c:Gammaproteobacteria;o:Pseudomonadales;f:Moraxellaceae;g:Acinetobacter;s:Acinetobacter_beijerinckii
OTU528	1	38	52	16	0	8	1	12	2	59	1	25	10	11	5	5	36	1	3	19	4	0	6	11	1	0	1	0	2	2	0	1	1	1	0	4	0	1	0	d:Bacteria;p:"Bacteroidetes";c:Sphingobacteriia;o:"Sphingobacteriales";f:Sphingobacteriaceae;g:Mucilaginibacter
OTU190	0	0	0	0	0	1	9	8	1	6	0	5	0	0	1	0	0	0	0	0	28	12	24	8	38	10	41	22	19	12	7	24	14	3	12	24	5	0	12	d:Bacteria;p:Candidatus_Saccharibacteria
OTU2023	0	1	1	5	0	3	7	1	2	5	1	4	0	0	0	0	0	0	0	2	14	12	26	11	67	13	30	17	13	27	3	11	7	15	5	7	15	6	6	d:Bacteria;p:Candidatus_Saccharibacteria;g:Saccharibacteria_genera_incertae_sedis
OTU516	0	3	1	5	1	3	0	5	6	7	1	4	0	1	0	0	0	0	0	1	11	49	7	13	2	27	5	4	17	15	36	6	23	2	26	5	9	37	14	d:Bacteria;p:"Gemmatimonadetes";c:Gemmatimonadetes;o:Gemmatimonadales;f:Gemmatimonadaceae;g:Gemmatimonas;s:Gemmatimonas_aurantiaca
OTU680	0	0	0	2	0	1	1	1	0	0	1	15	0	0	0	0	0	0	0	0	1	19	1	3	99	1	1	69	68	29	1	8	7	1	2	8	5	2	4	d:Bacteria;p:"Actinobacteria";c:Actinobacteria;o:Actinomycetales;f:Nakamurellaceae;g:Nakamurella;s:Nakamurella_flavida
OTU338	0	0	0	0	0	14	4	0	0	1	0	1	0	0	0	0	0	0	0	0	11	6	51	2	2	121	14	7	3	2	1	8	3	5	75	7	1	0	2	d:Bacteria;p:Candidatus_Saccharibacteria
OTU437	0	1	3	5	1	10	15	18	5	6	1	7	1	8	0	3	4	0	5	6	5	12	5	8	7	9	9	8	5	6	27	29	29	8	15	13	10	9	27	d:Bacteria;p:"Actinobacteria";c:Actinobacteria;o:Actinomycetales;f:Kineosporiaceae;g:Angustibacter
OTU1737	0	2	0	12	1	196	0	1	18	4	2	16	0	5	0	32	1	0	6	3	1	10	1	1	1	7	2	2	1	5	9	1	11	2	12	1	1	16	6	d:Bacteria;p:"Proteobacteria";c:Betaproteobacteria;o:Burkholderiales
OTU1706	4	49	3	24	1	33	37	5	19	22	2	8	6	12	0	5	2	2	9	12	4	10	0	2	11	6	1	1	3	2	23	0	0	0	2	2	2	6	3	d:Bacteria;p:"Proteobacteria";c:Gammaproteobacteria;o:Pseudomonadales;f:Pseudomonadaceae;g:Rhizobacter
OTU904	0	1	0	16	0	16	2	3	15	1	0	3	2	9	0	0	3	0	1	5	9	11	7	6	7	14	13	6	20	5	16	36	31	7	17	23	18	9	21	d:Bacteria;p:"Planctomycetes";c:Planctomycetia;o:Planctomycetales;f:Planctomycetaceae
OTU307	0	0	1	8	1	6	2	11	6	3	1	5	0	13	0	1	0	1	4	8	11	21	8	20	3	38	20	13	17	21	6	14	6	21	22	3	12	10	4	d:Bacteria;p:"Proteobacteria";c:Alphaproteobacteria;o:Rhodospirillales;f:Rhodospirillaceae
OTU342	0	0	0	1	1	0	0	1	0	0	0	0	0	1	0	0	0	0	0	0	0	4	1	1	0	2	2	1	1	1	27	6	32	10	57	44	76	43	30	d:Bacteria;p:"Verrucomicrobia";c:Subdivision3;g:Subdivision3_genera_incertae_sedis
OTU442	1	0	0	5	0	6	0	3	1	3	0	6	0	30	0	0	0	0	1	3	1	15	0	3	2	3	0	1	5	3	23	7	59	14	9	22	21	49	45	d:Bacteria;p:"Proteobacteria";c:Gammaproteobacteria;o:Xanthomonadales;f:Xanthomonadaceae;g:Arenimonas
OTU2228	0	0	3	3	0	3	1	9	6	5	0	0	0	1	0	0	0	0	0	2	24	20	22	13	3	35	19	33	24	16	10	1	13	18	20	8	23	10	10	d:Bacteria;p:"Proteobacteria";c:Alphaproteobacteria;o:Alphaproteobacteria_incertae_sedis
OTU2323	1	0	5	1	0	3	2	8	8	5	0	0	0	1	0	0	0	0	0	3	23	4	19	16	11	22	31	20	14	21	0	7	9	53	11	8	38	3	7	d:Bacteria;p:"Acidobacteria";c:Acidobacteria_Gp1
OTU251	0	0	0	1	0	1	0	0	0	0	0	1	0	0	0	0	1	0	0	0	7	12	9	33	24	33	10	7	7	42	11	9	24	17	29	6	6	5	26	d:Bacteria;p:Firmicutes;c:Bacilli;o:Lactobacillales;f:Carnobacteriaceae;g:Carnobacterium
OTU447	0	0	0	2	0	2	0	6	1	4	0	0	1	1	0	0	0	0	0	2	21	14	22	11	3	44	22	21	23	24	3	17	16	38	19	2	15	8	5	d:Bacteria;p:"Proteobacteria";c:Deltaproteobacteria;o:Myxococcales
OTU2033	78	21	2	2	33	6	2	3	0	0	43	9	0	5	1	7	0	0	12	4	0	0	0	1	1	0	1	0	0	2	2	25	13	1	6	7	7	0	16	d:Bacteria;p:"Proteobacteria";c:Betaproteobacteria;o:Burkholderiales;f:Comamonadaceae
OTU479	0	2	0	5	0	8	0	1	6	4	1	3	0	7	0	1	0	1	0	0	3	14	3	4	2	13	9	7	16	3	25	18	42	9	27	25	25	29	19	d:Bacteria;p:"Planctomycetes";c:Planctomycetia;o:Planctomycetales;f:Planctomycetaceae
OTU537	0	1	2	3	4	7	0	7	15	13	0	3	0	2	0	3	11	1	7	10	1	2	2	2	6	1	0	3	2	6	24	45	23	8	12	15	9	27	25	d:Bacteria;p:"Proteobacteria";c:Alphaproteobacteria;o:Sphingomonadales;f:Sphingomonadaceae;g:Sphingomonas;s:Sphingomonas_aurantiaca
OTU999	0	1	0	0	1	7	0	1	0	2	0	2	0	1	0	0	0	0	0	0	23	34	3	135	0	2	0	0	11	4	70	3	2	1	14	1	0	25	0	d:Bacteria;p:"Acidobacteria";c:Acidobacteria_Gp4;g:Gp4
OTU466	1	0	0	1	0	2	2	3	2	2	0	1	0	0	0	0	0	0	1	1	32	5	22	6	13	8	30	15	13	17	6	24	5	30	14	29	13	8	16	d:Bacteria;p:"Planctomycetes";c:Planctomycetia;o:Planctomycetales;f:Planctomycetaceae
OTU343	0	1	1	1	1	6	3	9	4	7	1	2	0	0	0	0	0	0	0	0	21	7	30	13	4	21	26	28	10	17	17	15	12	4	18	4	17	18	7	d:Bacteria;p:"Actinobacteria";c:Actinobacteria;o:Acidimicrobiales
OTU294	1	0	2	2	0	3	5	2	0	0	1	5	0	0	0	0	0	0	0	0	22	16	26	11	45	11	36	6	23	26	4	16	3	17	10	14	9	3	4	d:Bacteria;p:Candidatus_Saccharibacteria;g:Saccharibacteria_genera_incertae_sedis
OTU372	0	0	0	0	0	15	0	5	4	4	0	3	0	0	0	0	1	1	0	4	9	19	11	5	11	8	16	3	46	19	8	9	6	23	36	17	19	9	14	d:Bacteria;p:"Proteobacteria";c:Gammaproteobacteria;o:Legionellales;f:Coxiellaceae;g:Aquicella;s:Aquicella_siphonis
OTU283	0	0	0	0	0	51	0	0	4	0	0	2	0	1	0	5	0	9	169	0	0	0	0	2	0	0	0	0	2	0	2	2	5	1	2	4	10	22	10	d:Bacteria;p:"Bacteroidetes";c:Flavobacteriia;o:"Flavobacteriales";f:Flavobacteriaceae;g:Flavobacterium
OTU446	1	6	0	31	0	11	0	0	4	5	1	11	0	28	1	3	1	1	16	10	15	24	2	5	1	17	0	2	12	3	23	5	10	0	6	11	11	67	11	d:Bacteria;p:"Bacteroidetes";c:Sphingobacteriia;o:"Sphingobacteriales";f:Chitinophagaceae;g:Flavitalea;s:Flavitalea_gansuensis
OTU641	0	0	2	2	0	27	5	1	7	0	1	1	2	14	2	4	28	2	1	3	3	13	2	4	2	43	0	4	0	0	9	3	0	0	6	2	3	4	2	d:Bacteria;p:"Actinobacteria";c:Actinobacteria;o:Actinomycetales;f:Promicromonosporaceae;g:Cellulosimicrobium
OTU365	0	3	0	2	2	4	3	0	3	2	2	1	1	1	0	0	0	0	0	2	18	26	26	20	5	22	14	15	20	11	15	13	21	5	19	10	14	19	8	d:Bacteria;p:candidate_division_WPS-1
OTU543	0	2	2	2	1	2	0	1	3	2	0	0	0	2	0	1	0	0	3	0	15	46	1	13	1	18	3	0	10	4	85	2	10	2	16	6	7	83	0	d:Bacteria;p:"Acidobacteria";c:Acidobacteria_Gp6;g:Gp6
OTU355	0	0	0	0	0	0	1	2	0	1	1	6	0	1	0	0	0	0	0	0	7	16	10	6	76	6	18	34	17	33	3	10	3	11	12	36	9	1	7	d:Bacteria;p:"Proteobacteria";c:Alphaproteobacteria;o:Rhodospirillales;f:Acetobacteraceae
OTU330	0	1	2	1	0	2	0	0	1	0	0	3	0	0	0	0	0	0	0	1	14	72	6	23	1	19	3	2	32	19	34	1	13	2	34	7	2	18	10	d:Bacteria
OTU719	0	0	0	5	0	3	0	0	5	0	0	2	0	1	0	0	1	1	1	1	4	66	14	2	0	38	13	8	24	22	34	5	10	4	16	2	1	42	4	d:Bacteria;p:"Proteobacteria";c:Gammaproteobacteria
OTU743	0	1	1	1	2	1	1	7	2	4	0	1	0	0	0	0	0	0	0	1	27	15	24	4	5	15	15	15	30	23	12	8	18	26	14	4	16	16	8	d:Bacteria;p:"Proteobacteria";c:Alphaproteobacteria;o:Rhodospirillales;f:Acetobacteraceae
OTU267	0	0	1	0	0	2	5	52	3	5	1	4	0	0	0	0	0	0	0	0	4	7	17	4	41	12	22	7	7	14	1	40	7	14	6	28	4	4	6	d:Bacteria;p:Candidatus_Saccharibacteria
OTU1398	2	1	1	12	0	15	12	20	7	7	0	4	0	4	0	0	0	0	0	0	8	6	9	3	9	7	16	7	19	6	2	16	5	12	41	33	21	3	31	d:Bacteria;p:"Verrucomicrobia";c:Subdivision3;g:Subdivision3_genera_incertae_sedis
OTU220	0	1	1	1	0	2	2	11	0	0	0	1	0	0	0	0	0	0	0	0	18	3	35	10	33	5	39	14	18	13	0	28	20	11	8	24	6	1	4	d:Bacteria;p:Candidatus_Saccharibacteria
OTU598	0	0	1	3	1	2	3	7	2	2	0	3	0	1	0	0	0	0	0	3	18	18	21	20	9	19	24	14	25	18	10	14	11	11	19	12	7	9	16	d:Bacteria;p:"Acidobacteria";c:Acidobacteria_Gp1;g:Gp1
OTU460	0	0	1	1	0	1	1	2	8	28	5	16	0	0	1	3	1	18	3	3	2	1	5	0	0	0	0	0	0	1	0	1	1	3	2	5	6	9	13	d:Bacteria;p:"Proteobacteria";c:Gammaproteobacteria;o:Pseudomonadales;f:Moraxellaceae;g:Acinetobacter
OTU295	1	0	2	0	0	4	0	7	0	1	0	0	0	1	0	0	1	0	1	1	33	12	15	18	14	14	21	12	10	10	21	21	19	28	15	19	11	5	9	d:Bacteria;p:Firmicutes;c:Clostridia;o:Clostridiales;f:Peptostreptococcaceae;g:Romboutsia
OTU485	1	3	2	1	1	8	0	1	4	2	0	1	0	3	0	0	0	0	3	1	4	44	2	16	1	16	3	1	9	9	84	4	16	3	15	3	5	48	13	d:Bacteria;p:"Acidobacteria";c:Acidobacteria_Gp3;g:Gp3
OTU356	0	0	1	2	0	0	1	4	0	2	0	1	0	1	0	0	0	0	1	0	14	11	19	15	9	17	18	21	27	21	7	11	24	8	15	13	11	8	17	d:Bacteria;p:"Gemmatimonadetes";c:Gemmatimonadetes;o:Gemmatimonadales;f:Gemmatimonadaceae;g:Gemmatimonas;s:Gemmatimonas_aurantiaca
OTU554	0	1	1	4	0	5	18	9	5	2	0	9	0	5	0	1	1	0	6	4	2	5	1	10	9	1	3	7	15	4	23	24	20	5	11	39	19	15	30	d:Bacteria;p:Candidatus_Saccharibacteria;g:Saccharibacteria_genera_incertae_sedis
OTU614	0	2	0	6	1	3	0	1	9	1	0	9	0	4	0	2	1	0	0	1	2	16	1	4	2	7	5	1	6	4	39	24	33	10	9	21	28	44	36	d:Bacteria;p:"Bacteroidetes";c:Sphingobacteriia;o:"Sphingobacteriales";f:Chitinophagaceae;g:Flavisolibacter;s:Flavisolibacter_ginsengiterrae
OTU715	0	0	0	0	1	1	0	3	1	2	1	7	0	1	0	1	0	1	2	1	0	0	0	0	2	2	0	0	3	4	46	28	18	26	6	10	31	100	30	d:Bacteria;p:"Proteobacteria";c:Alphaproteobacteria;o:Rhodobacterales;f:Rhodobacteraceae
OTU849	0	0	0	3	0	9	11	4	3	2	0	2	3	3	0	2	1	0	0	2	16	5	17	6	10	6	15	5	10	5	7	39	22	9	9	28	20	5	32	d:Bacteria;p:Candidatus_Saccharibacteria
OTU221	0	0	2	1	0	4	3	8	1	3	0	2	0	0	0	0	0	0	0	2	21	11	39	6	35	4	21	16	6	23	2	36	17	11	5	14	12	0	9	d:Bacteria;p:"Actinobacteria";c:Actinobacteria
OTU296	0	0	1	7	0	3	3	8	0	2	0	1	0	3	0	0	0	0	0	1	28	8	45	29	19	9	13	17	12	11	6	14	14	8	15	5	8	14	6	d:Bacteria;p:Candidatus_Saccharibacteria;g:Saccharibacteria_genera_incertae_sedis
OTU929	0	0	2	4	1	6	1	3	4	2	0	1	0	3	0	0	0	0	0	1	10	10	8	9	34	15	20	10	8	18	3	22	22	38	13	12	18	2	12	d:Bacteria;p:"Planctomycetes";c:Planctomycetia;o:Planctomycetales;f:Planctomycetaceae
OTU363	1	1	0	0	0	7	1	2	1	1	0	0	1	3	0	0	0	0	0	1	7	10	2	9	5	17	5	2	10	12	19	6	24	2	21	58	21	11	27	d:Bacteria;p:"Gemmatimonadetes";c:Gemmatimonadetes;o:Gemmatimonadales;f:Gemmatimonadaceae;g:Gemmatimonas;s:Gemmatimonas_aurantiaca
OTU1606	2	0	18	8	0	3	8	11	5	3	0	3	0	4	0	0	0	0	0	3	23	9	10	6	5	19	33	19	26	5	22	8	10	12	12	11	10	5	8	d:Bacteria;p:"Proteobacteria";c:Betaproteobacteria;o:Burkholderiales;f:Oxalobacteraceae
OTU934	0	2	4	0	0	0	0	1	2	1	7	0	1	1	6	40	1	1	0	0	0	0	0	0	0	0	0	0	0	0	0	0	0	0	0	2	3	0	1	d:Bacteria;p:"Bacteroidetes";c:Flavobacteriia;o:"Flavobacteriales";f:Flavobacteriaceae;g:Chryseobacterium
OTU231	0	2	0	0	0	2	0	0	1	0	1	1	0	1	0	0	0	0	1	0	3	2	2	3	0	1	1	26	3	1	1	1	1	2	1	1	0	8	2	d:Bacteria;p:Firmicutes;c:Clostridia;o:Clostridiales;f:Lachnospiraceae;g:Clostridium_XlVa;s:Clostridium_algidixylanolyticum
OTU2456	3	6	2	37	42	11	5	4	1	7	3	4	0	57	1	2	0	3	9	6	0	3	1	71	0	2	0	10	2	0	0	1	0	1	0	0	1	0	0	d:Bacteria;p:"Proteobacteria";c:Alphaproteobacteria;o:Rhizobiales;f:Hyphomicrobiaceae;g:Devosia
OTU1289	0	0	1	0	0	1	0	2	0	0	1	0	1	0	0	0	2	0	0	0	26	20	14	8	24	12	13	1	14	9	16	29	17	17	3	23	17	11	22	d:Bacteria;p:Firmicutes;c:Bacilli;o:Bacillales;f:Alicyclobacillaceae;g:Tumebacillus;s:Tumebacillus_ginsengisoli
OTU2471	0	0	0	1	1	1	2	8	0	0	0	2	0	0	0	0	1	0	0	0	30	20	15	21	3	12	29	11	12	5	29	19	16	4	13	18	7	9	11	d:Bacteria;p:Candidatus_Saccharibacteria
OTU525	0	0	1	2	0	1	4	11	2	2	0	0	0	1	0	0	0	0	0	1	18	7	19	25	12	16	20	5	10	31	6	23	17	10	14	11	12	7	13	d:Bacteria;p:"Actinobacteria";c:Actinobacteria
OTU966	0	2	1	9	1	8	1	4	4	5	0	4	2	5	1	0	0	0	1	6	7	30	5	19	4	32	18	17	14	17	13	7	8	17	14	2	5	12	13	d:Bacteria;p:"Proteobacteria";c:Alphaproteobacteria;o:Rhodospirillales;f:Rhodospirillaceae;g:Dongia
OTU1519	1	1	1	4	0	7	0	5	3	2	0	3	1	1	0	0	1	0	3	5	9	10	20	9	8	30	19	19	13	10	10	11	17	18	22	13	11	9	10	d:Bacteria;p:"Proteobacteria";c:Alphaproteobacteria;o:Caulobacterales;f:Caulobacteraceae;g:Phenylobacterium
OTU1879	0	0	0	2	0	4	3	11	1	8	0	1	1	0	0	1	0	0	0	1	9	4	12	5	18	12	73	16	5	9	4	42	10	13	12	8	8	6	11	d:Bacteria;p:"Actinobacteria";c:Actinobacteria;o:Actinomycetales
OTU393	0	3	1	2	0	2	3	7	0	0	1	2	0	0	0	0	0	0	0	0	17	14	7	8	55	3	17	9	14	21	11	17	4	10	16	11	8	12	12	d:Bacteria;p:Candidatus_Saccharibacteria
OTU2898	1	0	0	3	0	3	0	14	1	5	0	2	0	1	0	0	0	0	0	0	14	7	24	11	20	16	41	17	12	10	4	17	10	5	20	19	6	0	6	d:Bacteria;p:Candidatus_Saccharibacteria
OTU2387	0	1	6	18	1	20	2	13	53	19	0	7	1	6	1	2	0	1	3	6	3	7	4	8	2	7	1	1	5	6	4	5	20	4	25	3	13	14	13	d:Bacteria;p:"Proteobacteria";c:Betaproteobacteria;o:Burkholderiales
OTU319	0	2	0	1	0	0	1	1	1	0	0	0	0	2	0	0	1	1	2	2	6	20	2	7	4	34	0	0	10	11	13	3	38	2	26	37	17	9	35	d:Bacteria
OTU477	0	4	10	25	0	95	8	9	26	69	0	2	1	2	0	1	0	0	0	7	0	5	1	1	0	4	14	1	4	1	1	5	1	0	7	4	1	1	0	d:Bacteria;p:"Proteobacteria";c:Alphaproteobacteria;o:Caulobacterales;f:Caulobacteraceae;g:Asticcacaulis;s:Asticcacaulis_solisilvae
OTU684	0	1	0	1	0	6	1	2	7	3	16	2	0	2	3	73	2	0	5	0	2	1	1	0	0	33	0	3	3	0	10	2	4	0	4	13	5	18	14	d:Bacteria;p:"Proteobacteria";c:Alphaproteobacteria;o:Rhodobacterales;f:Rhodobacteraceae;g:Paracoccus
OTU263	0	0	5	8	0	5	1	2	20	4	0	4	2	5	0	4	9	1	4	0	2	2	2	4	8	1	1	1	4	4	9	15	25	6	15	25	23	16	47	d:Bacteria;p:Candidatus_Saccharibacteria;g:Saccharibacteria_genera_incertae_sedis
OTU1335	1	0	0	3	1	0	4	3	1	1	0	0	0	0	1	0	0	0	0	0	17	9	20	10	11	14	16	9	7	13	24	23	19	19	9	18	13	9	13	d:Bacteria;p:Firmicutes;c:Clostridia;o:Clostridiales;f:Clostridiaceae_1;g:Clostridium_sensu_stricto
OTU600	0	0	2	3	1	6	2	17	1	4	0	2	1	1	0	0	0	0	3	3	9	12	11	8	30	13	21	10	15	15	4	22	15	4	27	17	4	5	17	d:Bacteria;p:Candidatus_Saccharibacteria;g:Saccharibacteria_genera_incertae_sedis
OTU725	1	0	1	3	0	0	0	3	3	0	0	2	0	1	0	0	0	0	1	6	19	6	25	20	8	16	34	11	14	15	3	14	5	28	14	6	27	9	7	d:Bacteria;p:"Planctomycetes";c:Planctomycetia;o:Planctomycetales;f:Planctomycetaceae
OTU2248	0	1	5	0	0	2	2	0	27	2	0	6	0	1	4	3	70	6	1	10	14	7	4	3	5	3	6	14	4	2	5	4	4	9	2	5	1	2	3	d:Bacteria;p:Firmicutes;c:Bacilli;o:Bacillales;f:Paenibacillaceae_1;g:Paenibacillus
OTU784	0	8	2	15	0	23	1	1	4	6	1	5	1	11	0	3	0	1	11	21	6	28	2	5	2	39	7	9	10	7	15	4	3	1	4	2	2	26	3	d:Bacteria;p:"Proteobacteria";c:Alphaproteobacteria;o:Rhodospirillales;g:Reyranella
OTU710	0	0	0	4	0	3	0	3	4	4	0	3	1	4	0	0	0	0	1	0	9	43	10	7	0	13	2	11	8	11	28	6	14	2	26	6	3	45	13	d:Bacteria
OTU464	0	0	1	0	0	4	0	1	1	5	0	0	0	2	0	1	1	0	1	2	0	1	1	4	0	3	0	0	8	5	59	32	28	9	6	26	21	39	36	d:Bacteria;p:"Bacteroidetes";c:Sphingobacteriia;o:"Sphingobacteriales";f:Chitinophagaceae;g:Parasegetibacter;s:Parasegetibacter_luojiensis
OTU816	0	0	2	0	0	3	0	0	8	1	0	0	1	16	0	3	1	21	18	6	0	2	0	1	0	2	2	4	1	2	68	6	2	3	10	23	17	37	6	d:Bacteria;p:"Proteobacteria";c:Betaproteobacteria;o:Burkholderiales;f:Comamonadaceae;g:Hydrogenophaga
OTU1626	0	0	1	7	0	5	1	11	51	4	0	1	2	4	0	2	1	0	2	1	20	11	5	2	16	8	13	10	6	8	3	40	4	7	4	11	4	3	10	d:Bacteria;p:Candidatus_Saccharibacteria;g:Saccharibacteria_genera_incertae_sedis
OTU346	0	0	2	0	0	0	0	0	0	0	0	3	0	0	0	0	0	0	0	0	0	28	1	2	49	1	1	24	146	10	1	2	0	0	0	0	0	0	0	d:Bacteria;p:Candidatus_Saccharibacteria;g:Saccharibacteria_genera_incertae_sedis
OTU327	0	0	1	1	0	0	3	7	1	2	0	0	0	1	0	0	0	0	0	1	29	4	41	14	17	5	33	13	8	16	6	20	9	3	4	20	9	0	12	d:Bacteria
OTU694	1	2	1	2	0	1	1	4	1	2	1	4	0	3	0	0	0	0	0	2	1	1	2	4	1	4	0	1	4	2	19	20	42	13	27	25	19	8	57	d:Bacteria;p:"Proteobacteria";c:Gammaproteobacteria;o:Xanthomonadales;f:Xanthomonadaceae;g:Lysobacter
OTU560	0	0	2	6	0	3	1	2	4	4	0	4	0	2	0	0	0	0	1	2	13	14	17	9	16	6	19	12	5	12	5	36	11	8	14	19	13	9	13	d:Bacteria;p:"Planctomycetes";c:Planctomycetia;o:Planctomycetales;f:Planctomycetaceae
OTU697	0	2	0	4	0	3	0	0	4	4	0	1	1	9	0	0	0	0	1	3	3	38	1	9	3	20	18	7	11	6	29	4	13	5	43	3	2	18	6	d:Bacteria;p:"Proteobacteria";c:Gammaproteobacteria;o:Xanthomonadales;f:Sinobacteraceae
OTU422	0	7	1	2	0	8	5	4	8	11	0	4	1	9	2	6	4	0	3	9	1	3	2	6	2	3	2	2	9	2	14	27	28	8	15	6	18	17	27	d:Bacteria;p:"Actinobacteria";c:Actinobacteria;o:Actinomycetales;f:Nocardioidaceae;g:Nocardioides;s:Nocardioides_furvisabuli
OTU293	0	1	0	4	0	2	5	13	6	3	0	2	0	0	0	0	0	0	1	1	16	15	8	7	11	23	40	15	9	10	6	2	7	13	31	9	13	3	9	d:Bacteria;p:Parcubacteria
OTU573	0	1	1	1	0	5	0	7	6	3	0	2	0	1	0	0	0	0	1	1	8	23	24	6	6	7	10	12	30	16	14	5	9	5	47	8	12	3	11	d:Bacteria;p:"Proteobacteria";c:Gammaproteobacteria
OTU443	0	31	0	28	2	0	0	1	4	0	6	108	0	65	0	4	2	1	2	2	0	0	1	11	0	1	0	0	2	0	1	0	2	1	0	0	3	2	0	d:Bacteria;p:"Bacteroidetes";c:Cytophagia;o:Cytophagales;f:Cytophagaceae;g:Dyadobacter
OTU926	4	13	2	18	1	18	2	2	12	3	2	9	2	13	0	1	0	0	7	27	8	23	1	24	0	8	8	14	7	9	24	0	0	0	2	0	0	16	0	d:Bacteria;p:"Bacteroidetes";c:Sphingobacteriia;o:"Sphingobacteriales";f:Chitinophagaceae;g:Niastella;s:Niastella_yeongjuensis
OTU510	0	4	0	4	0	17	0	2	8	5	0	2	1	7	0	1	2	0	2	16	1	19	3	5	2	3	3	2	6	7	20	14	16	9	12	22	18	44	5	d:Bacteria;p:"Proteobacteria";c:Alphaproteobacteria;o:Rhizobiales
OTU1357	1	0	1	1	0	4	0	1	3	1	1	0	0	0	0	0	0	1	0	0	32	27	11	24	0	13	6	6	27	6	32	3	13	3	14	2	4	33	13	d:Bacteria
OTU357	3	2	13	2	3	1	70	17	130	4	1	3	0	1	0	2	1	0	0	6	2	0	1	0	0	1	0	2	3	0	1	0	0	1	0	1	2	0	1	d:Bacteria;p:"Proteobacteria";c:Betaproteobacteria;o:Burkholderiales;f:Oxalobacteraceae
OTU502	0	2	0	23	0	13	0	0	0	0	0	0	0	85	1	1	0	1	1	6	0	1	1	4	0	130	0	1	2	0	0	0	0	0	1	2	0	0	0	d:Bacteria;p:"Verrucomicrobia";c:Verrucomicrobiae;o:Verrucomicrobiales;f:Verrucomicrobiaceae;g:Verrucomicrobium;s:Verrucomicrobium_spinosum
OTU431	0	4	5	1	1	188	0	3	9	0	0	2	0	0	0	0	0	1	0	1	0	0	0	0	0	5	1	0	9	1	7	0	1	3	1	8	10	54	4	d:Bacteria;p:"Bacteroidetes"
OTU434	1	1	1	2	0	3	1	1	6	0	0	2	0	1	0	1	0	1	0	0	15	36	8	12	2	15	6	5	13	18	38	3	16	7	17	4	10	36	7	d:Bacteria;p:candidate_division_WPS-1
OTU287	0	1	1	0	0	0	0	5	1	1	0	4	2	0	0	0	0	0	0	1	34	10	42	8	15	7	28	15	27	7	4	25	4	8	3	14	2	3	3	d:Bacteria;p:Candidatus_Saccharibacteria
OTU582	0	0	1	0	0	2	10	13	0	2	0	5	0	1	0	0	2	0	0	0	12	8	17	10	38	2	26	9	18	16	4	19	0	8	3	25	7	0	5	d:Bacteria;p:"Bacteroidetes";c:Sphingobacteriia;o:"Sphingobacteriales";f:Chitinophagaceae
OTU2579	1	8	5	28	0	1	0	3	7	8	49	20	0	17	0	0	0	8	3	5	8	0	0	0	0	0	0	7	10	0	3	0	0	1	0	2	2	6	4	d:Bacteria;p:"Bacteroidetes";c:Sphingobacteriia;o:"Sphingobacteriales";f:Sphingobacteriaceae;g:Pedobacter
OTU2344	0	0	0	2	0	5	1	2	1	3	0	0	0	0	0	0	0	0	0	0	18	4	32	6	31	7	23	16	10	16	7	21	4	18	6	21	8	0	4	d:Bacteria;p:"Planctomycetes";c:Planctomycetia;o:Planctomycetales;f:Planctomycetaceae
OTU480	1	1	1	1	0	1	5	5	3	4	0	0	0	0	0	0	0	0	0	3	21	9	16	4	9	17	30	22	9	13	6	8	4	26	14	9	23	6	7	d:Bacteria;p:"Verrucomicrobia";c:Subdivision3;g:Subdivision3_genera_incertae_sedis
OTU276	0	3	0	1	0	11	0	3	6	1	0	2	0	0	0	0	0	0	1	1	10	37	10	11	0	9	6	9	35	6	29	6	18	3	11	6	6	37	7	d:Bacteria;p:"Bacteroidetes";c:Sphingobacteriia;o:"Sphingobacteriales";f:Chitinophagaceae
OTU306	0	0	5	28	0	6	0	1	0	0	11	8	0	46	0	3	0	3	3	6	4	2	0	81	0	5	2	53	2	2	0	0	2	0	1	0	1	3	3	d:Bacteria;p:"Proteobacteria";c:Alphaproteobacteria;o:Rhizobiales;f:Beijerinckiaceae;g:Camelimonas;s:Camelimonas_lactis
OTU757	0	0	4	56	0	13	0	11	142	22	0	1	1	6	0	0	1	2	1	8	0	3	1	1	0	0	0	4	0	2	0	0	1	2	2	0	0	0	0	d:Bacteria;p:"Bacteroidetes";c:Sphingobacteriia;o:"Sphingobacteriales";f:Sphingobacteriaceae;g:Mucilaginibacter
OTU770	0	0	2	2	0	3	1	3	5	4	0	2	0	1	0	0	0	2	0	3	23	17	14	13	20	9	33	8	4	6	20	14	9	14	7	10	7	10	8	d:Bacteria;p:Firmicutes;c:Bacilli;o:Bacillales;f:Paenibacillaceae_2
OTU553	0	0	0	1	0	1	3	5	11	3	0	1	0	1	0	0	0	0	1	3	20	13	10	28	1	13	18	12	14	12	13	2	13	21	12	3	9	18	18	d:Bacteria;p:"Actinobacteria";c:Actinobacteria
OTU369	0	0	0	1	0	0	2	12	0	0	0	1	0	2	0	0	0	0	0	0	42	4	12	8	16	17	29	20	9	16	1	9	10	29	7	6	18	1	6	d:Bacteria;p:"Proteobacteria";c:Gammaproteobacteria
OTU2364	2	0	0	4	0	9	6	65	30	11	0	13	1	2	1	6	2	10	19	11	2	1	0	1	2	1	0	1	3	0	1	1	1	3	2	5	9	0	1	d:Bacteria;p:"Proteobacteria";c:Alphaproteobacteria;o:Caulobacterales;f:Caulobacteraceae
OTU673	0	0	1	1	0	0	0	0	0	0	1	4	0	0	0	0	0	0	0	0	0	29	0	1	60	0	0	61	41	8	0	2	54	1	1	1	0	0	0	d:Bacteria;p:"Proteobacteria";c:Betaproteobacteria;o:Burkholderiales;f:Alcaligenaceae;g:Castellaniella
OTU380	0	1	3	9	0	2	0	7	1	4	0	5	0	5	0	0	1	0	1	4	11	11	4	17	7	8	14	7	15	11	17	8	21	7	11	11	16	11	18	d:Bacteria;p:"Proteobacteria";c:Alphaproteobacteria;o:Rhizobiales
OTU385	0	0	3	1	0	2	1	7	1	3	2	8	1	2	0	4	1	1	2	8	8	12	18	6	1	19	14	3	6	4	14	24	20	11	31	6	6	12	7	d:Bacteria;p:"Proteobacteria";c:Alphaproteobacteria;o:Sphingomonadales;f:Erythrobacteraceae
OTU601	0	1	0	0	1	1	1	3	0	0	0	2	0	0	0	0	0	0	0	1	29	33	6	30	0	15	5	9	22	8	47	0	11	1	18	2	2	29	5	d:Bacteria
OTU278	0	0	0	6	1	2	0	7	1	1	0	0	0	1	0	0	0	0	0	1	15	12	13	12	28	16	18	4	7	34	1	13	10	43	8	3	6	1	6	d:Bacteria
OTU379	0	0	0	0	0	2	5	126	20	12	0	3	2	0	0	0	0	1	0	0	1	8	9	1	5	0	4	5	5	6	1	6	1	12	3	16	1	0	5	d:Bacteria;p:"Proteobacteria";c:Betaproteobacteria;o:Burkholderiales;f:Comamonadaceae
OTU334	0	0	0	0	0	1	9	42	18	0	0	1	0	0	0	0	0	0	0	0	24	5	10	2	0	9	18	3	36	2	2	4	7	14	6	23	4	1	10	d:Bacteria;p:"Spirochaetes";c:Spirochaetia;o:Spirochaetales;f:Spirochaetaceae;g:Spirochaeta;s:Spirochaeta_aurantia_subsp._aurantia
OTU314	0	0	0	0	0	1	2	0	0	1	1	8	0	1	0	0	0	0	0	0	3	2	5	8	146	0	16	18	10	8	1	6	2	0	0	6	3	0	1	d:Bacteria;p:Candidatus_Saccharibacteria;g:Saccharibacteria_genera_incertae_sedis
OTU427	1	0	0	2	1	5	0	1	3	1	0	0	0	2	0	0	0	0	0	1	10	26	8	35	2	22	9	26	19	12	15	2	7	1	18	3	2	27	8	d:Bacteria
OTU415	0	0	0	0	0	2	3	1	1	4	0	2	0	2	0	0	0	0	0	0	16	13	20	9	33	15	26	15	25	12	3	10	2	4	9	9	2	6	1	d:Bacteria;p:Candidatus_Saccharibacteria
OTU667	1	7	3	37	7	1	1	1	0	2	12	33	1	39	1	2	0	7	4	6	2	1	0	49	0	0	0	10	1	0	0	0	0	0	0	0	1	0	2	d:Bacteria;p:"Bacteroidetes";c:Sphingobacteriia;o:"Sphingobacteriales";f:Sphingobacteriaceae;g:Nubsella;s:Nubsella_zeaxanthinifaciens
OTU606	0	0	4	1	1	1	1	5	7	43	0	0	3	0	0	0	0	0	0	1	22	5	12	7	7	9	14	10	14	11	6	7	9	12	9	5	10	3	16	d:Bacteria;p:"Proteobacteria";c:Gammaproteobacteria
OTU399	0	0	0	0	0	2	0	1	0	0	0	0	0	0	0	0	0	0	0	0	9	3	2	11	2	4	6	2	6	2	8	5	36	3	21	37	23	11	42	d:Bacteria;p:"Proteobacteria";c:Deltaproteobacteria
OTU497	0	0	1	0	0	24	0	0	3	0	0	0	0	62	1	4	0	0	0	15	0	4	0	5	0	73	0	0	2	4	10	1	3	0	1	0	3	29	6	d:Bacteria;p:"Proteobacteria";c:Gammaproteobacteria;o:Xanthomonadales;f:Xanthomonadaceae;g:Arenimonas
OTU482	0	0	4	0	0	0	4	1	2	1	44	2	25	0	0	4	0	0	9	2	2	0	1	0	0	0	0	0	0	0	1	0	0	0	0	0	0	0	0	d:Bacteria;p:"Bacteroidetes";c:Sphingobacteriia;o:"Sphingobacteriales";f:Sphingobacteriaceae;g:Sphingobacterium
OTU1128	0	2	2	5	0	8	0	1	2	4	0	1	1	0	0	1	0	0	3	4	0	29	2	4	5	10	6	3	0	5	32	3	41	4	9	14	11	24	13	d:Bacteria;p:"Proteobacteria";c:Deltaproteobacteria;o:Myxococcales;f:Cystobacteraceae
OTU928	0	1	7	9	2	2	7	15	3	17	1	2	26	7	17	0	4	8	3	45	12	1	3	1	5	1	4	2	1	4	1	4	3	0	2	2	9	2	2	d:Bacteria;p:"Proteobacteria";c:Betaproteobacteria;o:Burkholderiales;f:Burkholderiaceae;g:Burkholderia
OTU249	0	0	1	0	0	4	0	0	2	0	0	0	0	0	0	0	0	0	0	1	4	33	0	6	0	16	10	22	19	8	16	2	4	1	22	1	1	71	1	d:Bacteria;p:Parcubacteria
OTU373	0	0	0	2	0	1	0	6	1	0	0	2	1	2	0	0	1	0	0	2	17	3	13	1	20	10	11	7	13	11	6	8	12	11	35	20	9	0	18	d:Bacteria;p:"Proteobacteria";c:Gammaproteobacteria
OTU1611	2	1	3	7	0	12	1	1	12	5	2	16	0	5	1	3	8	3	7	18	8	6	3	8	6	7	9	8	8	4	11	7	8	6	2	5	4	11	2	d:Bacteria;p:Firmicutes;c:Bacilli;o:Bacillales;f:Paenibacillaceae_1;g:Paenibacillus;s:Paenibacillus_alginolyticus
OTU475	0	0	1	0	0	0	1	0	2	0	0	0	0	0	0	0	1	0	0	0	14	15	13	13	15	11	15	8	10	16	5	9	15	18	13	16	8	6	6	d:Bacteria;p:"Planctomycetes";c:Planctomycetia;o:Planctomycetales;f:Planctomycetaceae
OTU959	0	2	1	2	0	1	0	5	2	0	1	2	0	2	0	0	0	0	0	1	12	28	6	12	4	12	9	6	9	12	33	14	10	6	16	7	4	4	7	d:Bacteria;p:"Actinobacteria";c:Actinobacteria;o:Actinomycetales;f:Micromonosporaceae;g:Actinoplanes;s:Actinoplanes_globisporus
OTU1494	0	5	0	9	0	2	0	1	34	2	0	2	0	1	0	0	0	0	1	2	1	1	1	9	3	3	2	2	1	3	15	22	12	4	10	27	17	12	32	d:Bacteria;p:"Proteobacteria";c:Betaproteobacteria;o:Burkholderiales;f:Oxalobacteraceae
OTU409	0	0	0	1	0	1	0	4	3	1	0	5	0	0	0	0	0	0	0	0	12	16	16	9	17	3	15	6	20	15	10	19	7	14	8	11	11	4	4	d:Bacteria
OTU289	1	1	6	8	0	43	0	0	6	2	0	5	3	30	0	2	0	1	34	31	0	19	0	2	0	2	2	1	3	1	27	0	1	0	1	0	2	18	0	d:Bacteria;p:"Acidobacteria";c:Acidobacteria_Gp4
OTU435	0	4	4	16	0	57	0	2	31	9	0	11	0	13	0	0	0	0	2	2	0	3	0	5	1	2	4	4	2	3	4	1	0	2	9	32	10	16	9	d:Bacteria;p:"Bacteroidetes";c:Sphingobacteriia;o:"Sphingobacteriales";f:Chitinophagaceae;g:Sediminibacterium;s:Sediminibacterium_goheungense
OTU737	0	1	0	2	0	2	1	0	0	0	0	0	0	1	0	0	0	0	0	0	4	51	3	22	0	17	1	8	15	11	40	1	11	2	19	2	1	21	9	d:Bacteria;p:"Acidobacteria";c:Acidobacteria_Gp16;g:Gp16
OTU402	0	0	0	0	1	3	3	2	4	6	0	2	0	4	0	0	0	0	0	1	6	7	23	8	4	13	13	14	20	14	4	8	11	7	17	8	10	1	14	d:Bacteria;p:"Verrucomicrobia";c:Subdivision3
OTU2751	2	44	5	156	2	0	4	0	2	1	0	0	0	16	0	1	0	0	1	8	5	0	0	0	0	0	0	0	0	1	0	0	0	0	0	0	0	0	0	d:Bacteria;p:"Bacteroidetes";c:Sphingobacteriia;o:"Sphingobacteriales";f:Chitinophagaceae;g:Chitinophaga
OTU797	0	0	0	4	0	4	0	3	5	1	0	1	0	0	0	0	0	0	0	0	5	6	9	5	10	5	13	9	9	7	7	25	15	8	7	29	11	10	20	d:Bacteria;p:Candidatus_Saccharibacteria
OTU698	1	0	1	7	0	5	5	15	20	8	0	0	0	0	0	0	0	0	1	0	23	2	11	1	7	7	25	16	24	8	2	10	2	16	8	5	10	2	6	d:Bacteria;p:"Verrucomicrobia";c:Subdivision3;g:Subdivision3_genera_incertae_sedis
OTU371	0	0	0	0	0	0	2	1	1	0	0	5	0	0	0	0	0	0	0	0	14	8	20	3	25	2	13	39	15	10	1	20	9	5	2	16	23	8	2	d:Bacteria;p:"Actinobacteria";c:Actinobacteria;o:Actinomycetales;f:Mycobacteriaceae;g:Mycobacterium
OTU1365	4	0	4	37	0	11	1	1	2	1	0	2	1	22	1	9	0	1	1	0	0	0	0	5	1	79	2	3	0	0	1	5	1	0	1	1	3	5	5	d:Bacteria;p:"Bacteroidetes";c:Flavobacteriia;o:"Flavobacteriales";f:Flavobacteriaceae;g:Flavobacterium
OTU771	0	0	2	2	0	1	1	2	3	0	0	3	0	2	0	1	0	0	2	1	16	8	16	5	15	8	12	9	4	10	3	14	10	16	12	9	16	6	13	d:Bacteria;p:"Planctomycetes";c:Planctomycetia;o:Planctomycetales;f:Planctomycetaceae
OTU2177	1	0	0	2	0	6	0	0	3	2	0	1	0	3	0	1	0	0	2	5	4	27	3	7	1	11	2	3	7	3	42	2	8	8	16	6	8	50	5	d:Bacteria;p:"Acidobacteria";c:Acidobacteria_Gp4
OTU391	0	0	0	0	0	0	0	0	0	0	208	6	0	0	0	0	0	0	0	0	0	0	0	0	1	0	0	0	0	0	0	0	0	0	0	0	0	0	0	d:Bacteria;p:"Proteobacteria";c:Betaproteobacteria;o:Neisseriales;f:Neisseriaceae;g:Microvirgula;s:Microvirgula_aerodenitrificans
OTU499	0	1	1	0	0	4	2	2	7	0	0	0	1	0	0	0	0	0	1	1	7	9	22	13	0	20	8	12	20	6	11	7	7	7	15	8	13	16	7	d:Bacteria;p:"Planctomycetes";c:Planctomycetia;o:Planctomycetales;f:Planctomycetaceae;g:Pirellula;s:Pirellula_staleyi
OTU1473	0	0	1	1	0	1	0	2	2	1	0	0	0	0	0	0	0	0	0	0	28	3	10	2	8	7	18	14	11	8	1	8	3	44	8	7	29	2	4	d:Bacteria;p:"Acidobacteria";c:Acidobacteria_Gp3;g:Gp3
OTU627	0	0	1	0	0	2	4	4	2	1	0	1	1	0	0	0	0	0	0	1	11	12	19	9	1	12	17	17	6	12	1	12	1	27	17	7	11	6	6	d:Bacteria;p:Candidatus_Saccharibacteria
OTU2245	0	10	2	5	0	4	6	4	3	3	1	3	0	1	0	1	0	0	0	8	3	4	2	3	8	2	0	0	0	4	8	7	14	8	8	53	7	5	17	d:Bacteria;p:"Proteobacteria";c:Betaproteobacteria;o:Burkholderiales;f:Oxalobacteraceae;g:Massilia;s:Massilia_norwichensis
OTU269	0	1	2	0	0	0	4	1	3	1	1	3	0	0	0	1	0	0	0	0	23	11	10	4	13	21	19	9	5	10	4	14	13	10	8	9	7	8	8	d:Bacteria;p:"Chloroflexi";c:Thermomicrobia;o:Sphaerobacterales;f:Sphaerobacteraceae
OTU545	0	0	0	2	0	3	4	6	0	0	0	1	0	0	0	1	1	0	1	2	4	7	18	0	25	12	20	0	3	5	9	39	7	8	10	27	7	5	6	d:Bacteria;p:Candidatus_Saccharibacteria;g:Saccharibacteria_genera_incertae_sedis
OTU302	26	5	48	47	0	8	0	2	15	16	1	1	1	10	0	1	0	1	9	15	0	1	0	0	0	1	0	0	0	0	0	0	0	0	0	0	0	1	0	d:Bacteria;p:"Proteobacteria";c:Alphaproteobacteria;o:Rhizobiales;f:Xanthobacteraceae;g:Labrys
OTU527	0	0	0	1	0	3	0	0	2	0	0	0	0	1	0	0	0	0	0	2	1	4	0	1	3	4	2	0	4	4	29	5	22	10	5	42	29	28	17	d:Bacteria
OTU454	0	0	0	1	0	1	0	2	3	4	0	0	2	0	0	0	0	0	0	1	10	15	14	1	2	17	22	5	22	9	1	0	1	56	6	0	24	0	4	d:Bacteria;p:"Proteobacteria";c:Deltaproteobacteria;o:Myxococcales
OTU730	0	1	0	3	0	0	1	0	2	3	0	0	0	0	0	0	0	0	0	0	24	9	14	16	7	11	2	5	19	20	8	4	11	18	5	5	14	5	14	d:Bacteria;p:"Acidobacteria";c:Acidobacteria_Gp6;g:Gp6
OTU676	0	0	1	1	0	0	14	8	3	1	0	4	0	0	0	0	1	0	0	0	5	9	7	4	33	12	18	11	21	6	12	5	1	5	4	11	4	3	16	d:Bacteria;p:"Proteobacteria";c:Gammaproteobacteria;o:Xanthomonadales;f:Xanthomonadaceae
OTU451	0	0	6	1	0	0	1	2	20	2	1	1	0	0	3	2	12	4	1	0	15	15	12	10	13	3	12	5	2	4	10	11	8	5	6	6	4	5	5	d:Bacteria;p:Firmicutes;c:Bacilli;o:Bacillales;f:Bacillaceae_2;g:Terribacillus
OTU1117	0	2	2	1	0	11	20	4	56	4	0	6	1	1	0	4	0	2	1	4	1	11	0	4	1	2	0	1	4	1	8	4	16	4	8	17	9	4	12	d:Bacteria;p:"Proteobacteria";c:Betaproteobacteria;o:Burkholderiales;f:Oxalobacteraceae
OTU713	0	1	0	2	1	1	0	0	2	1	0	0	0	1	0	0	0	0	0	1	1	12	0	2	0	3	3	2	6	3	21	4	7	2	10	38	23	64	9	d:Bacteria;p:"Bacteroidetes"
OTU524	0	0	1	2	0	2	3	2	1	0	0	1	0	1	0	0	0	0	0	0	9	22	14	10	4	17	16	7	23	14	6	5	8	13	16	6	9	5	5	d:Bacteria
OTU759	0	1	0	0	2	3	0	0	0	0	0	2	0	1	0	1	0	0	0	0	0	22	1	1	0	9	2	4	6	4	50	0	14	8	7	7	24	62	6	d:Bacteria
OTU282	0	0	0	1	0	2	0	4	3	1	2	0	0	1	0	0	0	0	0	1	20	23	16	6	1	13	20	14	18	8	10	7	2	17	4	7	15	9	3	d:Bacteria
OTU531	1	0	1	1	0	2	2	1	1	4	0	0	0	1	0	0	0	0	0	2	11	10	4	6	38	9	6	4	6	9	3	21	5	19	5	14	10	1	13	d:Bacteria;p:"Planctomycetes";c:Planctomycetia;o:Planctomycetales;f:Planctomycetaceae
OTU1287	0	0	3	1	0	5	2	2	0	4	0	0	0	1	1	0	1	0	0	2	15	4	16	5	13	11	12	8	4	7	3	41	6	13	3	15	10	1	3	d:Bacteria;p:"Proteobacteria";c:Betaproteobacteria
OTU1193	0	0	1	0	0	1	0	3	0	1	0	3	0	0	1	0	0	0	0	0	9	10	9	7	28	1	18	3	17	14	3	48	2	20	3	9	7	2	0	d:Bacteria
OTU1404	0	1	2	2	0	5	1	5	2	2	0	1	0	0	0	0	0	0	0	2	10	11	6	12	0	8	4	5	4	10	16	8	16	4	13	25	8	18	20	d:Bacteria;p:candidate_division_WPS-1;g:WPS-1_genera_incertae_sedis
OTU584	0	0	0	2	1	2	0	2	0	1	0	0	0	0	0	0	0	0	0	1	15	10	17	12	17	9	20	14	8	17	5	13	8	12	8	12	12	1	5	d:Bacteria
OTU802	1	1	0	0	0	3	1	3	4	5	0	10	0	3	0	3	0	0	2	1	1	7	1	1	1	6	1	1	1	1	21	15	19	3	12	15	14	30	29	d:Bacteria;p:"Proteobacteria";c:Alphaproteobacteria;o:Rhodobacterales;f:Rhodobacteraceae;g:Rubellimicrobium
OTU1358	0	0	2	2	0	0	4	8	5	4	0	0	0	0	0	0	0	0	0	0	31	8	14	4	1	14	18	13	15	5	1	12	2	22	7	10	12	5	7	d:Bacteria;p:"Verrucomicrobia";c:Subdivision3;g:Subdivision3_genera_incertae_sedis
OTU401	1	0	2	2	0	3	2	2	6	0	0	0	1	1	0	2	0	0	1	4	18	11	15	8	0	8	4	23	13	2	19	5	17	1	9	5	7	20	17	d:Bacteria;p:"Acidobacteria";c:Acidobacteria_Gp4
OTU704	0	0	0	2	1	1	3	2	9	1	0	0	0	0	0	0	0	0	0	0	1	2	0	1	0	0	2	1	5	0	34	20	20	0	4	28	24	46	18	d:Bacteria;p:"Proteobacteria";c:Betaproteobacteria;o:Burkholderiales;f:Burkholderiaceae;g:Limnobacter;s:Limnobacter_thiooxidans
OTU308	0	0	2	0	0	0	0	1	0	0	0	1	0	0	0	0	0	0	0	0	13	12	1	11	13	0	14	3	89	15	1	1	0	1	4	11	4	2	17	d:Bacteria;p:"Proteobacteria"
OTU579	0	0	1	0	0	1	4	2	0	2	0	0	0	0	0	0	1	0	0	0	5	5	28	7	8	13	15	9	11	21	12	17	1	7	9	21	13	1	1	d:Bacteria;p:Candidatus_Saccharibacteria
OTU1376	0	0	1	17	0	0	0	0	0	0	3	1	0	18	0	3	0	0	0	0	1	0	3	2	0	0	0	0	0	0	1	0	0	0	0	0	0	2	3	d:Bacteria;p:"Bacteroidetes";c:Flavobacteriia;o:"Flavobacteriales";f:Flavobacteriaceae;g:Flavobacterium;s:Flavobacterium_ummariense
OTU962	0	3	1	3	0	0	0	1	2	0	1	0	1	2	0	0	0	0	0	1	8	23	4	10	1	9	3	0	6	8	18	4	19	2	20	4	5	25	22	d:Bacteria;p:"Acidobacteria";c:Acidobacteria_Gp6;g:Gp6
OTU756	0	0	1	0	0	0	1	2	0	0	0	0	0	0	0	0	0	0	1	1	7	4	14	11	16	0	12	13	15	10	2	27	20	2	21	11	1	0	24	d:Bacteria;p:Firmicutes;c:Bacilli;o:Bacillales;f:Paenibacillaceae_1;g:Paenibacillus
OTU703	1	1	0	0	0	4	0	1	1	1	0	2	1	0	0	0	0	0	1	1	11	12	12	11	3	11	11	9	7	13	9	7	7	25	14	4	17	20	4	d:Bacteria;p:candidate_division_WPS-1
OTU618	0	0	2	1	0	4	0	2	1	1	0	2	1	2	0	0	0	0	1	2	13	15	10	12	3	10	10	15	16	4	8	5	7	11	15	7	10	20	7	d:Bacteria;p:"Proteobacteria";c:Alphaproteobacteria
OTU807	0	16	2	77	0	6	0	0	0	0	3	28	0	36	0	2	0	2	4	2	3	0	0	5	0	1	0	6	1	0	1	1	1	3	3	2	1	11	2	d:Bacteria;p:"Verrucomicrobia";c:Verrucomicrobiae;o:Verrucomicrobiales;f:Verrucomicrobiaceae;g:Prosthecobacter
OTU513	0	2	2	4	1	0	7	4	1	6	0	4	1	3	0	0	2	0	1	4	9	1	23	7	3	3	16	8	7	18	5	7	7	5	7	12	15	4	9	d:Bacteria;p:"Acidobacteria";c:Acidobacteria_Gp1;g:Edaphobacter;s:Edaphobacter_modestus
OTU472	0	0	1	1	0	0	0	3	5	2	0	0	1	0	0	0	0	0	0	0	11	6	6	3	0	14	14	7	22	6	1	1	5	48	9	3	25	6	2	d:Bacteria;p:"Proteobacteria";c:Gammaproteobacteria;o:Legionellales;f:Coxiellaceae;g:Aquicella
OTU352	0	0	0	0	0	2	0	2	1	1	0	0	0	0	0	0	0	0	0	0	24	0	12	7	10	3	22	7	6	12	1	21	14	28	8	7	9	5	4	d:Bacteria;p:"Planctomycetes";c:Planctomycetia;o:Planctomycetales;f:Planctomycetaceae
OTU392	1	2	2	11	0	14	4	7	5	9	4	6	2	15	1	1	5	1	2	11	11	5	10	9	5	2	6	4	5	1	6	5	6	4	6	14	3	4	7	d:Bacteria
OTU367	0	0	2	3	1	2	4	1	3	0	0	2	0	1	0	0	0	0	0	0	8	12	11	12	24	10	13	5	6	14	5	13	9	9	11	7	8	3	8	d:Bacteria;p:"Proteobacteria";c:Alphaproteobacteria;o:Rhodospirillales;f:Rhodospirillaceae
OTU488	0	0	1	1	1	0	0	0	2	1	1	0	0	2	1	0	0	0	3	1	2	5	6	0	0	4	2	0	1	2	7	1	1	10	92	8	14	2	15	d:Bacteria;p:"Verrucomicrobia";c:Subdivision3
OTU347	0	0	1	0	0	4	1	6	3	1	0	2	0	0	0	0	1	0	0	1	16	5	14	9	8	4	23	14	7	14	3	7	8	14	9	11	10	3	6	d:Bacteria;p:candidate_division_WPS-1
OTU840	0	1	2	2	0	3	0	1	1	1	0	2	1	1	0	0	0	0	1	0	14	28	7	9	4	7	4	6	8	5	38	7	12	3	17	1	8	12	11	d:Bacteria;p:"Actinobacteria";c:Actinobacteria;o:Actinomycetales;f:Micromonosporaceae;g:Dactylosporangium;s:Dactylosporangium_maewongense
OTU424	0	0	1	10	1	5	3	4	14	6	0	1	0	0	0	0	1	0	2	2	3	18	7	5	0	39	11	10	13	2	2	1	5	2	11	1	2	16	1	d:Bacteria;p:"Verrucomicrobia";c:Opitutae;o:Opitutales;f:Opitutaceae;g:Opitutus;s:Opitutus_terrae
OTU596	0	0	0	1	1	1	8	9	1	0	0	1	1	1	0	0	0	1	0	0	11	2	36	6	10	7	11	8	3	6	1	7	0	26	2	5	25	1	3	d:Bacteria;p:"Actinobacteria";c:Actinobacteria;o:Actinomycetales;f:Catenulisporaceae;g:Catenulispora
OTU569	0	0	0	2	0	0	0	1	2	0	0	1	0	0	0	0	0	0	0	1	7	5	2	25	12	20	5	5	5	26	8	5	12	16	22	5	3	1	18	d:Bacteria;p:Firmicutes;c:Bacilli;o:Lactobacillales;f:Streptococcaceae;g:Streptococcus;s:Streptococcus_agalactiae
OTU476	0	1	2	2	2	1	1	3	3	2	0	0	0	3	0	0	0	0	1	1	12	17	12	9	0	11	8	15	16	8	16	3	14	8	9	2	6	22	7	d:Bacteria;p:"Acidobacteria";c:Acidobacteria_Gp3
OTU936	0	0	0	0	0	2	1	3	0	0	0	1	0	1	0	0	0	0	0	0	28	21	6	6	8	35	7	8	6	4	12	4	4	11	17	8	1	8	5	d:Bacteria;p:"Actinobacteria";c:Actinobacteria;o:Solirubrobacterales
OTU617	0	8	1	2	1	8	16	1	1	1	0	23	0	2	0	5	4	0	2	17	0	12	0	3	0	42	4	0	1	6	14	4	5	0	4	2	4	11	3	d:Bacteria;p:"Proteobacteria";c:Gammaproteobacteria;o:Xanthomonadales;f:Xanthomonadaceae;g:Lysobacter;s:Lysobacter_soli
OTU353	0	0	0	1	0	6	0	2	1	1	0	0	0	0	0	0	1	0	1	1	11	6	23	9	6	12	15	8	13	9	4	7	5	13	13	9	17	4	8	d:Bacteria;p:"Planctomycetes";c:Planctomycetia;o:Planctomycetales;f:Planctomycetaceae
OTU421	0	0	0	17	0	5	3	28	29	5	0	0	0	1	0	0	0	0	0	2	9	1	6	3	4	14	2	8	10	4	0	0	5	8	25	3	9	0	4	d:Bacteria;p:"Acidobacteria";c:Holophagae;o:Holophagales;f:Holophagaceae
OTU403	0	1	2	2	0	0	0	0	0	1	0	1	0	0	0	0	0	0	0	0	11	29	0	30	0	3	1	3	11	7	57	1	3	1	14	4	3	21	4	d:Bacteria;p:Nitrospirae;c:"Nitrospira";o:"Nitrospirales";f:"Nitrospiraceae";g:Nitrospira
OTU1137	0	0	2	14	0	23	25	3	12	56	0	1	0	1	0	0	0	0	1	3	2	2	3	4	0	3	2	4	2	2	2	1	5	3	4	2	12	4	5	d:Bacteria;p:"Proteobacteria";c:Betaproteobacteria;o:Burkholderiales;f:Burkholderiales_incertae_sedis
OTU847	0	1	1	2	0	3	1	1	3	3	0	1	1	1	0	1	0	0	2	0	6	20	7	6	2	13	2	9	6	6	16	5	16	9	19	3	10	19	8	d:Bacteria;p:"Planctomycetes";c:Planctomycetia;o:Planctomycetales;f:Planctomycetaceae;g:Gemmata;s:Gemmata_obscuriglobus
OTU535	0	0	0	1	0	99	0	0	8	2	1	1	0	0	0	2	0	0	0	6	0	5	0	0	0	20	1	21	8	5	4	0	3	0	13	0	0	2	19	d:Bacteria;p:"Proteobacteria";c:Gammaproteobacteria;o:Legionellales;f:Coxiellaceae;g:Aquicella;s:Aquicella_siphonis
OTU503	0	1	0	2	0	11	0	1	2	0	0	7	0	8	0	4	4	2	2	5	0	3	2	8	0	4	2	0	3	0	15	8	15	6	8	12	20	24	19	d:Bacteria;p:"Bacteroidetes";c:Sphingobacteriia;o:"Sphingobacteriales";f:Chitinophagaceae
OTU806	0	1	1	13	0	19	0	0	20	5	1	8	0	13	0	1	2	3	53	11	0	2	2	2	0	5	1	0	1	0	2	0	7	1	12	2	1	0	4	d:Bacteria;p:"Proteobacteria";c:Gammaproteobacteria;o:Xanthomonadales;f:Xanthomonadaceae
OTU425	0	0	0	9	0	4	1	9	16	6	0	1	0	6	0	7	1	0	2	1	0	0	2	2	0	0	0	0	6	1	8	6	10	5	10	21	24	23	10	d:Bacteria;p:Candidatus_Saccharibacteria;g:Saccharibacteria_genera_incertae_sedis
OTU871	0	0	0	1	0	0	0	2	0	2	0	0	0	0	0	0	0	0	0	0	17	5	6	8	19	7	24	6	6	10	1	7	2	17	13	14	9	2	13	d:Bacteria;p:"Proteobacteria";c:Alphaproteobacteria
OTU1489	0	0	1	11	0	9	1	0	4	6	0	0	0	18	0	0	0	0	1	8	2	20	2	3	0	11	7	1	5	4	16	0	3	0	1	1	1	74	0	d:Bacteria;p:"Verrucomicrobia";c:Opitutae;o:Opitutales;f:Opitutaceae;g:Opitutus;s:Opitutus_terrae
OTU304	0	0	0	63	0	0	0	4	7	0	1	2	0	91	0	0	0	1	11	1	0	1	0	12	0	0	0	3	7	0	1	0	0	0	0	0	0	0	0	d:Bacteria;p:"Bacteroidetes";c:Sphingobacteriia;o:"Sphingobacteriales"
OTU629	1	0	1	3	0	2	9	26	14	9	0	2	0	0	0	0	0	0	0	1	12	5	13	2	7	4	7	8	2	8	0	17	3	8	4	13	13	1	7	d:Bacteria;p:"Bacteroidetes";c:Sphingobacteriia;o:"Sphingobacteriales";f:Chitinophagaceae
OTU919	0	2	1	1	0	12	0	3	48	1	2	10	0	10	0	0	0	0	11	2	0	8	1	6	1	9	0	2	27	6	5	0	1	0	9	0	3	3	7	d:Bacteria;p:"Proteobacteria";c:Gammaproteobacteria;o:Legionellales;f:Coxiellaceae;g:Aquicella
OTU299	0	0	0	2	1	8	1	3	15	1	0	3	0	0	0	0	0	0	0	2	2	19	6	10	2	14	6	1	6	3	26	5	18	3	12	3	1	16	6	d:Bacteria
OTU2282	0	0	0	0	1	2	0	1	1	0	1	1	0	0	0	3	2	0	2	3	10	11	9	10	10	9	14	5	5	7	10	13	5	13	5	13	7	7	8	d:Bacteria;p:Firmicutes;c:Bacilli;o:Bacillales;f:Planococcaceae;g:Sporosarcina;s:Sporosarcina_psychrophila
OTU1347	0	2	0	2	0	2	1	0	0	0	0	0	0	1	0	0	0	0	0	0	19	25	4	19	1	14	8	11	1	4	27	1	10	7	9	4	3	11	8	d:Bacteria;p:"Proteobacteria";c:Alphaproteobacteria;o:Rhizobiales
OTU828	1	0	0	1	2	1	0	3	1	1	0	3	0	0	0	0	0	0	0	0	11	16	6	5	47	19	13	6	3	3	9	7	15	1	3	1	5	7	4	d:Bacteria;p:"Actinobacteria";c:Actinobacteria;o:Actinomycetales;f:Thermomonosporaceae;g:Actinomadura
OTU763	0	0	2	1	0	1	0	3	0	3	0	0	0	0	0	0	0	0	0	0	6	8	18	6	3	6	8	19	8	12	11	13	11	8	16	9	8	21	7	d:Bacteria;p:"Verrucomicrobia";c:Subdivision3
OTU417	0	0	0	0	0	1	1	4	1	0	0	2	0	0	0	0	0	0	0	1	12	3	17	8	6	3	14	6	2	20	4	14	3	25	11	15	12	1	4	d:Bacteria;p:"Proteobacteria";c:Gammaproteobacteria;o:Legionellales;f:Coxiellaceae;g:Aquicella;s:Aquicella_siphonis
OTU796	0	1	1	4	0	4	2	2	9	3	0	1	0	1	0	3	1	0	0	0	4	7	0	3	2	7	0	1	10	7	12	21	21	3	16	7	7	12	12	d:Bacteria;p:"Actinobacteria";c:Actinobacteria;o:Actinomycetales;f:Nocardioidaceae;g:Nocardioides
OTU814	0	1	1	3	0	3	1	2	0	0	0	1	0	0	0	0	0	0	0	2	19	9	17	4	10	2	14	5	10	15	5	10	5	15	4	12	13	4	6	d:Bacteria;p:"Proteobacteria";c:Gammaproteobacteria
OTU1281	0	0	0	4	0	2	2	1	5	1	0	0	0	3	0	0	0	0	0	0	9	15	10	4	3	9	8	7	5	5	11	5	10	6	30	4	11	15	21	d:Bacteria;p:"Proteobacteria";c:Gammaproteobacteria;o:Legionellales;f:Legionellaceae;g:Legionella
OTU501	0	2	0	22	0	3	0	0	0	0	0	2	0	109	4	1	0	1	2	0	0	4	0	5	0	5	0	1	1	0	8	0	4	0	3	4	0	2	1	d:Bacteria;p:"Proteobacteria";c:Alphaproteobacteria;o:Rhodobacterales;f:Rhodobacteraceae
OTU522	0	0	0	0	0	0	0	1	0	0	0	1	0	0	0	0	0	0	1	0	22	2	9	4	7	6	23	8	5	5	0	8	1	43	4	9	32	2	2	d:Bacteria;p:"Acidobacteria";c:Acidobacteria_Gp2;g:Gp2
OTU508	0	13	4	6	0	82	5	3	44	12	0	4	0	0	0	7	2	0	5	9	0	0	0	0	0	5	0	0	0	0	0	0	0	0	3	2	1	0	1	d:Bacteria;p:"Proteobacteria";c:Betaproteobacteria;o:Rhodocyclales;f:Rhodocyclaceae
OTU439	1	0	2	1	0	1	0	6	1	0	0	0	1	2	0	0	0	0	0	2	7	8	18	8	3	11	12	11	13	10	1	4	13	6	13	4	9	8	7	d:Bacteria;p:"Gemmatimonadetes";c:Gemmatimonadetes;o:Gemmatimonadales;f:Gemmatimonadaceae;g:Gemmatimonas;s:Gemmatimonas_aurantiaca
OTU1178	2	0	0	3	0	6	4	1	9	4	1	7	3	1	0	6	11	4	5	22	2	4	4	1	3	4	1	7	1	2	8	9	1	2	3	4	1	11	5	d:Bacteria;p:Firmicutes;c:Bacilli;o:Bacillales;f:Paenibacillaceae_1;g:Paenibacillus;s:Paenibacillus_pectinilyticus
OTU1059	1	1	1	4	1	16	4	8	8	8	0	17	1	5	0	4	4	0	2	19	2	14	5	0	4	8	5	1	4	1	5	7	7	8	8	7	7	7	4	d:Bacteria;p:"Proteobacteria";c:Betaproteobacteria;o:Burkholderiales;f:Oxalobacteraceae
OTU566	0	0	0	2	0	0	0	2	1	1	0	2	0	1	0	0	0	0	0	0	13	10	11	10	4	6	12	20	19	15	7	11	3	15	11	4	6	1	2	d:Bacteria;p:Candidatus_Saccharibacteria
OTU322	0	74	0	7	6	73	0	0	0	0	0	4	0	23	0	1	0	0	1	0	0	1	0	2	0	0	0	0	0	0	3	0	1	2	0	3	0	8	0	d:Bacteria;p:"Bacteroidetes";c:Flavobacteriia;o:"Flavobacteriales";f:Cryomorphaceae;g:Fluviicola
OTU699	0	1	1	4	0	3	0	0	2	101	0	3	4	0	1	0	1	2	6	64	1	0	0	1	0	1	0	0	0	0	0	0	1	0	0	0	0	2	1	d:Bacteria;p:"Bacteroidetes";c:Sphingobacteriia;o:"Sphingobacteriales";f:Chitinophagaceae
OTU544	0	0	4	18	0	21	0	1	23	19	0	3	1	24	0	0	0	2	4	13	6	1	0	1	1	5	10	1	2	2	2	1	3	1	9	0	8	5	5	d:Bacteria;p:"Proteobacteria";c:Deltaproteobacteria;o:Myxococcales
OTU300	0	0	0	11	0	4	8	11	36	2	0	1	0	1	0	1	0	0	1	1	2	4	0	0	0	3	2	2	6	1	9	2	3	2	14	34	12	0	23	d:Bacteria;p:Candidatus_Saccharibacteria
OTU445	1	0	0	1	0	2	0	1	0	4	0	0	0	0	0	0	0	0	1	2	9	8	16	8	1	10	11	7	16	8	10	11	3	16	11	3	12	16	5	d:Bacteria;p:candidate_division_WPS-1
OTU2243	1	0	0	2	0	2	4	8	1	4	0	2	0	0	0	0	0	0	0	1	11	8	3	1	18	10	12	5	3	3	6	17	9	14	5	6	5	5	9	d:Bacteria;p:"Actinobacteria";c:Actinobacteria;o:Actinomycetales;f:Geodermatophilaceae;g:Geodermatophilus
OTU2336	0	1	0	5	1	1	0	1	1	0	10	34	3	34	1	7	1	8	19	29	1	0	0	3	0	0	2	0	0	0	2	1	0	1	3	1	0	1	0	d:Bacteria;p:"Proteobacteria";c:Alphaproteobacteria;o:Sphingomonadales;f:Sphingomonadaceae;g:Sphingobium
OTU381	0	0	0	0	0	0	2	0	0	3	0	0	0	0	0	0	0	0	0	1	12	2	2	1	0	2	6	4	7	20	0	3	0	101	3	3	23	1	1	d:Bacteria;p:"Acidobacteria";c:Acidobacteria_Gp2;g:Gp2
OTU1151	0	0	1	2	1	1	1	3	3	0	0	0	1	0	0	0	0	0	0	0	16	5	11	8	7	7	9	6	3	11	20	7	15	9	4	4	4	7	24	d:Bacteria;p:"Actinobacteria";c:Actinobacteria
OTU1203	0	2	0	7	0	5	3	1	7	4	0	3	0	2	0	0	2	0	0	0	13	3	4	5	11	15	21	5	2	5	9	12	6	16	8	8	2	2	5	d:Bacteria;p:Candidatus_Saccharibacteria
OTU561	1	0	2	6	0	2	1	1	0	2	0	3	0	0	0	1	0	0	0	1	15	7	9	5	10	14	17	9	11	9	3	13	2	6	10	8	9	2	4	d:Bacteria;p:"Proteobacteria";c:Gammaproteobacteria
OTU2314	1	0	2	1	0	2	1	3	3	0	0	1	0	0	0	0	1	0	0	0	13	22	6	2	8	15	4	10	6	4	29	2	7	3	7	2	2	11	10	d:Bacteria;p:"Actinobacteria";c:Actinobacteria;o:Actinomycetales;f:Micromonosporaceae
OTU1250	0	0	0	0	0	3	2	6	4	3	0	1	0	0	0	0	0	0	1	0	11	8	16	10	18	6	11	7	2	12	4	10	5	6	8	7	5	9	5	d:Bacteria;p:"Actinobacteria";c:Actinobacteria;o:Actinomycetales;f:Cryptosporangiaceae;g:Jatrophihabitans;s:Jatrophihabitans_endophyticus
OTU2400	0	1	0	1	0	1	0	0	1	1	0	1	0	1	0	0	0	0	0	1	9	6	15	8	8	13	13	11	5	9	2	4	3	15	6	9	22	3	3	d:Bacteria;p:"Acidobacteria";c:Acidobacteria_Gp1;g:Gp1
OTU917	0	0	1	0	2	1	2	0	1	1	0	0	0	0	0	0	0	0	0	0	15	33	1	8	1	10	2	3	3	3	32	1	13	3	9	3	1	24	4	d:Bacteria;p:"Proteobacteria";c:Betaproteobacteria
OTU336	0	0	0	0	0	1	8	7	1	0	0	4	0	0	0	0	0	0	0	0	6	5	10	5	43	4	10	4	2	6	1	23	1	2	0	19	4	0	3	d:Bacteria;p:Candidatus_Saccharibacteria
OTU496	0	2	1	1	0	0	4	13	2	28	1	0	3	2	2	0	2	11	1	3	8	1	11	0	2	1	1	9	1	6	3	15	0	2	1	14	16	0	1	d:Bacteria;p:"Proteobacteria";c:Alphaproteobacteria;o:Sphingomonadales;f:Sphingomonadaceae;g:Sphingomonas;s:Sphingomonas_oligoaromativorans
OTU493	0	1	0	3	1	0	0	0	0	0	0	0	0	4	0	0	0	0	0	0	30	32	2	7	0	12	1	1	8	3	34	0	14	0	4	3	2	15	2	d:Bacteria
OTU662	1	16	13	2	0	5	77	9	3	4	1	4	0	4	1	0	2	1	0	1	2	4	8	10	2	2	2	1	0	2	1	0	0	0	0	0	1	2	1	d:Bacteria;p:"Actinobacteria";c:Actinobacteria;o:Actinomycetales;f:Pseudonocardiaceae;g:Amycolatopsis
OTU311	1	0	1	0	0	3	1	0	0	0	0	0	0	0	0	0	0	0	0	1	6	5	7	10	8	4	5	8	7	20	2	14	4	20	9	15	11	1	5	d:Bacteria;p:"Proteobacteria";c:Alphaproteobacteria;o:Rhodospirillales;f:Rhodospirillaceae
OTU590	0	0	0	0	0	0	0	3	0	0	0	0	0	0	0	0	0	0	2	0	10	17	10	4	3	13	5	10	18	12	4	4	6	17	9	3	11	10	9	d:Bacteria;p:"Acidobacteria";c:Acidobacteria_Gp1
OTU605	0	0	0	0	0	2	0	0	0	1	0	4	0	0	0	0	0	0	0	0	8	4	10	6	11	4	12	8	6	11	2	12	4	18	12	12	11	5	11	d:Bacteria;p:"Planctomycetes";c:Planctomycetia;o:Planctomycetales;f:Planctomycetaceae;g:Aquisphaera;s:Aquisphaera_giovannonii
OTU428	0	0	0	2	3	3	0	0	1	0	0	1	0	1	0	0	0	0	1	0	8	33	5	5	0	8	1	0	13	5	44	0	2	0	7	2	1	40	2	d:Bacteria;p:"Verrucomicrobia";c:Spartobacteria;g:Spartobacteria_genera_incertae_sedis
OTU474	1	0	1	2	0	3	1	1	2	2	0	1	0	1	0	0	0	1	0	1	11	9	11	9	3	11	18	14	10	8	9	5	9	21	8	1	7	10	0	d:Bacteria;p:Candidatus_Saccharibacteria
OTU630	0	0	0	1	1	2	0	0	1	1	1	0	0	2	0	1	0	0	0	2	4	12	0	7	1	11	1	5	6	2	32	1	9	1	10	11	4	44	6	d:Bacteria;p:"Acidobacteria";c:Acidobacteria_Gp6;g:Gp6
OTU2929	6	15	0	14	0	15	9	4	14	2	2	6	3	23	1	1	8	1	6	20	0	1	1	6	2	5	0	0	4	2	1	0	1	0	1	0	0	1	0	d:Bacteria;p:"Bacteroidetes";c:Sphingobacteriia;o:"Sphingobacteriales";f:Chitinophagaceae;g:Chitinophaga;s:Chitinophaga_filiformis
OTU2436	1	0	0	0	0	5	1	0	2	1	0	2	0	0	0	0	0	0	0	1	18	3	17	8	12	7	22	2	2	4	2	11	6	14	6	9	12	3	5	d:Bacteria;p:"Planctomycetes";c:Planctomycetia;o:Planctomycetales;f:Planctomycetaceae
OTU576	0	0	0	1	0	0	0	0	1	0	0	0	0	0	0	0	0	0	0	0	2	21	2	4	0	9	4	1	7	10	26	3	11	2	24	5	7	14	16	d:Bacteria;p:"Gemmatimonadetes";c:Gemmatimonadetes;o:Gemmatimonadales;f:Gemmatimonadaceae;g:Gemmatimonas;s:Gemmatimonas_aurantiaca
OTU396	0	0	0	0	0	1	0	1	0	0	0	0	1	0	0	0	0	0	2	0	8	2	32	2	1	1	16	5	19	7	3	2	0	32	7	10	11	0	13	d:Bacteria;p:"Proteobacteria";c:Gammaproteobacteria;o:Legionellales;f:Coxiellaceae;g:Aquicella;s:Aquicella_siphonis
OTU712	0	0	0	0	0	0	0	0	0	0	0	0	0	0	0	0	0	0	0	0	0	0	0	0	0	0	0	0	0	0	3	4	0	1	0	0	2	176	0	d:Bacteria;p:"Bacteroidetes";c:Sphingobacteriia;o:"Sphingobacteriales";f:Sphingobacteriaceae;g:Pedobacter
OTU533	0	0	1	0	0	2	2	2	1	1	0	1	0	0	0	0	0	0	0	0	15	6	8	2	24	12	21	10	20	5	3	3	2	4	7	12	4	1	7	d:Bacteria;p:Candidatus_Saccharibacteria
OTU593	0	0	0	18	0	19	0	0	8	17	0	3	0	14	0	0	0	2	0	0	0	3	0	0	0	1	19	1	4	1	3	2	2	0	11	24	27	0	2	d:Bacteria;p:"Bacteroidetes";c:Cytophagia;o:Cytophagales;f:Cytophagaceae;g:Cytophaga;s:Cytophaga_hutchinsonii
OTU470	0	0	0	0	0	0	1	3	0	3	0	0	0	0	0	0	0	0	0	0	12	0	9	0	3	3	26	10	5	10	0	7	1	45	2	4	32	1	3	d:Bacteria;p:"Verrucomicrobia";c:Subdivision3;g:Subdivision3_genera_incertae_sedis
OTU565	0	3	0	1	0	3	0	0	1	1	0	0	0	0	0	0	0	0	1	0	9	44	2	12	1	5	2	0	5	4	30	1	12	3	4	0	0	35	4	d:Bacteria;p:"Gemmatimonadetes";c:Gemmatimonadetes;o:Gemmatimonadales;f:Gemmatimonadaceae;g:Gemmatimonas;s:Gemmatimonas_aurantiaca
OTU532	0	0	0	1	0	1	0	0	0	0	0	0	0	8	0	1	0	0	0	0	0	0	0	7	0	9	1	0	3	2	48	2	2	6	3	10	3	61	7	d:Bacteria;p:"Bacteroidetes";c:Cytophagia;o:Cytophagales
OTU318	0	1	0	2	0	3	0	2	3	0	0	0	0	1	0	0	0	0	0	0	1	3	2	0	1	1	1	1	4	2	30	4	15	6	22	14	12	38	14	d:Bacteria;p:"Acidobacteria";c:Acidobacteria_Gp4;g:Gp4
OTU932	0	1	0	7	0	10	0	0	4	11	0	1	0	6	0	0	0	0	2	1	1	4	2	2	1	2	1	0	3	0	7	5	4	2	7	40	21	15	3	d:Bacteria;p:"Verrucomicrobia";c:Verrucomicrobiae;o:Verrucomicrobiales;f:Verrucomicrobiaceae;g:Prosthecobacter
OTU636	1	0	0	10	0	1	20	13	26	6	0	1	0	1	0	0	0	0	0	1	5	2	9	1	0	7	7	6	0	7	2	9	6	1	7	6	6	0	7	d:Bacteria;p:"Bacteroidetes";c:Sphingobacteriia;o:"Sphingobacteriales";f:Chitinophagaceae
OTU874	5	8	7	7	0	6	0	0	1	0	0	8	1	3	1	3	0	0	0	1	1	5	0	0	0	2	0	0	1	1	11	3	6	3	2	11	51	15	1	d:Bacteria;p:"Bacteroidetes";c:Sphingobacteriia;o:"Sphingobacteriales";f:Sphingobacteriaceae;g:Pedobacter
OTU637	0	0	0	1	0	0	0	1	1	0	0	0	0	0	0	0	0	0	0	0	4	8	4	20	11	14	3	4	1	24	2	2	17	16	9	3	2	3	20	d:Bacteria;p:Firmicutes;c:Bacilli;o:Lactobacillales;f:Streptococcaceae;g:Streptococcus
OTU681	0	0	0	1	0	1	2	2	1	0	1	0	0	1	0	0	0	0	0	0	17	2	5	6	8	12	6	9	7	4	1	9	8	22	7	5	10	3	9	d:Bacteria;p:"Proteobacteria";c:Alphaproteobacteria;o:Rhodospirillales
OTU416	0	0	1	2	0	0	0	6	4	1	0	0	0	0	0	0	0	0	0	0	0	0	0	108	0	0	0	0	0	40	4	4	1	0	0	2	0	9	0	d:Bacteria;p:"Proteobacteria";c:Gammaproteobacteria;o:"Enterobacteriales";f:Enterobacteriaceae;g:Buchnera
OTU1005	0	0	0	0	0	3	0	0	1	1	0	0	0	1	0	0	0	0	0	0	0	20	4	4	1	7	10	1	8	2	4	2	1	41	10	2	35	5	2	d:Bacteria;p:"Proteobacteria";c:Gammaproteobacteria
OTU808	0	0	0	0	0	2	0	0	4	1	0	0	0	0	0	0	0	0	0	0	0	14	0	1	0	2	0	0	4	1	9	1	1	1	72	2	8	5	43	d:Bacteria;p:"Proteobacteria";c:Gammaproteobacteria;o:Legionellales;f:Coxiellaceae;g:Aquicella;s:Aquicella_siphonis
OTU817	0	0	1	8	0	2	0	0	0	30	0	0	1	0	0	0	0	0	0	3	1	6	5	2	1	2	8	1	6	2	3	25	5	8	5	18	7	6	9	d:Bacteria;p:"Bacteroidetes";c:Sphingobacteriia;o:"Sphingobacteriales";f:Sphingobacteriaceae;g:Mucilaginibacter;s:Mucilaginibacter_ximonensis
OTU909	0	0	0	0	0	0	0	2	3	0	0	0	0	0	0	0	1	0	0	0	22	2	7	5	0	10	17	9	13	6	2	4	4	38	6	3	13	2	5	d:Bacteria;p:"Planctomycetes";c:Planctomycetia;o:Planctomycetales;f:Planctomycetaceae
OTU631	0	13	0	0	0	0	0	0	0	0	1	6	0	2	0	0	0	0	0	0	0	0	0	2	0	1	1	106	0	0	3	9	0	0	1	5	2	6	14	d:Bacteria;p:"Proteobacteria";c:Gammaproteobacteria;o:Chromatiales;f:Chromatiaceae;g:Rheinheimera
OTU595	0	0	1	1	0	0	0	4	0	1	0	1	0	0	0	0	0	0	0	1	9	5	21	11	5	17	13	5	8	13	1	6	6	2	7	3	9	3	2	d:Bacteria;p:"Proteobacteria";c:Deltaproteobacteria;o:Myxococcales
OTU656	9	1	0	0	5	0	5	0	0	0	65	3	3	1	2	2	1	14	2	1	0	0	2	0	0	0	0	0	0	0	2	0	0	1	0	0	0	0	0	d:Bacteria;p:"Proteobacteria";c:Betaproteobacteria;o:Burkholderiales;f:Alcaligenaceae;g:Advenella;s:Advenella_kashmirensis
OTU1656	1	2	1	2	0	0	0	7	9	13	0	2	0	7	0	3	20	0	1	24	7	2	1	5	2	0	3	0	6	2	3	5	5	2	0	7	3	8	2	d:Bacteria;p:"Bacteroidetes";c:Cytophagia;o:Cytophagales;f:Cytophagaceae;g:Hymenobacter
OTU580	0	1	0	0	0	3	1	0	2	1	0	4	0	3	0	1	0	0	0	0	0	12	3	2	1	3	3	2	3	2	14	10	23	1	8	18	10	17	15	d:Bacteria;p:"Bacteroidetes";c:Sphingobacteriia;o:"Sphingobacteriales";f:Chitinophagaceae
OTU692	0	0	2	1	0	0	0	2	1	1	0	0	0	0	0	0	0	0	0	0	10	11	9	3	2	11	50	4	2	10	3	9	0	2	18	1	2	7	2	d:Bacteria;p:"Proteobacteria";c:Alphaproteobacteria
OTU374	0	3	0	3	1	2	0	1	1	0	1	0	0	0	0	0	0	0	0	2	1	27	2	7	3	6	2	2	9	3	40	1	14	2	8	4	3	15	5	d:Bacteria;p:"Acidobacteria";c:Acidobacteria_Gp3;g:Gp3
OTU349	0	0	0	0	0	0	3	2	1	0	0	3	0	0	0	0	0	0	0	0	6	0	25	0	38	16	27	10	0	3	2	2	1	0	2	12	3	0	0	d:Bacteria;p:Candidatus_Saccharibacteria;g:Saccharibacteria_genera_incertae_sedis
OTU523	2	0	1	3	0	1	0	3	10	6	1	1	0	0	0	0	1	0	0	0	5	4	12	4	3	18	6	3	9	7	0	3	7	15	12	3	13	3	3	d:Bacteria;p:"Proteobacteria";c:Gammaproteobacteria;o:Xanthomonadales;f:Xanthomonadaceae
OTU1025	0	2	0	5	0	4	2	0	1	1	3	13	1	13	0	1	6	2	5	7	2	3	6	25	0	11	8	8	3	5	1	1	5	0	6	3	4	4	2	d:Bacteria;p:"Proteobacteria";c:Alphaproteobacteria;o:Sphingomonadales;f:Sphingomonadaceae;g:Sphingomonas
OTU376	0	0	2	2	0	4	0	2	1	2	0	0	1	0	0	0	0	0	1	0	14	13	13	3	8	6	10	3	7	11	12	5	12	2	6	5	4	5	8	d:Bacteria
OTU615	0	0	0	4	0	6	0	0	0	1	1	61	0	35	2	0	0	0	1	0	0	2	1	5	1	1	4	0	22	0	0	0	2	1	1	6	2	0	3	d:Bacteria;p:"Bacteroidetes";c:Cytophagia;o:Cytophagales
OTU761	0	0	1	3	0	0	0	0	0	0	0	3	0	0	0	0	0	0	0	0	2	3	19	2	17	1	4	10	4	8	0	5	0	4	5	51	4	0	1	d:Bacteria;p:"Proteobacteria";c:Gammaproteobacteria
OTU799	0	0	0	0	0	1	0	4	1	0	0	1	0	0	0	0	0	0	0	0	6	3	7	3	19	4	10	5	3	9	3	11	17	5	8	25	6	1	7	d:Bacteria
OTU310	0	0	3	0	0	4	2	0	0	1	0	0	0	0	0	0	1	0	0	0	7	0	3	3	2	0	4	1	3	1	7	84	16	5	1	6	4	3	5	d:Bacteria;p:Cyanobacteria/Chloroplast
OTU850	0	1	1	5	0	2	3	0	9	1	0	2	2	2	0	0	0	1	2	2	2	9	5	2	3	15	3	4	5	5	9	3	6	12	12	8	10	6	14	d:Bacteria;p:"Proteobacteria";c:Gammaproteobacteria;o:Legionellales;f:Legionellaceae;g:Legionella
OTU458	0	0	0	0	0	0	0	2	0	1	0	0	0	0	0	0	0	0	0	0	25	8	12	4	1	21	23	11	5	15	0	2	3	7	3	4	11	0	8	d:Bacteria;p:"Gemmatimonadetes";c:Gemmatimonadetes;o:Gemmatimonadales;f:Gemmatimonadaceae;g:Gemmatimonas;s:Gemmatimonas_aurantiaca
OTU2778	0	1	0	0	0	0	2	4	2	4	0	2	0	1	0	0	1	1	0	3	5	6	8	0	1	11	3	9	6	7	11	10	9	2	8	7	6	14	10	d:Bacteria;p:"Proteobacteria";c:Alphaproteobacteria;o:Rhizobiales
OTU2538	0	0	1	2	1	4	0	0	1	0	0	3	0	0	0	0	0	1	2	0	2	53	1	17	2	16	3	1	3	3	26	2	3	1	5	1	1	10	3	d:Bacteria;p:"Proteobacteria";c:Gammaproteobacteria;o:Xanthomonadales;f:Sinobacteraceae;g:Povalibacter;s:Povalibacter_uvarum
OTU491	0	0	0	0	0	0	0	2	0	0	0	1	0	1	0	0	0	1	0	0	4	10	6	5	23	1	7	21	10	4	4	14	5	7	0	19	4	13	6	d:Bacteria;p:"Actinobacteria";c:Actinobacteria;o:Actinomycetales;f:Mycobacteriaceae;g:Mycobacterium
OTU708	0	6	2	3	1	5	1	2	12	1	2	7	1	3	0	5	1	1	5	1	6	8	1	2	2	6	2	1	10	3	12	4	9	3	5	4	2	11	9	d:Bacteria;p:"Actinobacteria";c:Actinobacteria;o:Actinomycetales;f:Nocardioidaceae;g:Nocardioides
OTU2661	1	0	0	0	1	3	5	5	7	4	1	3	0	2	0	0	2	1	2	9	5	3	6	2	3	7	11	9	6	6	7	4	4	10	6	3	3	5	13	d:Bacteria;p:"Proteobacteria";c:Alphaproteobacteria;o:Rhizobiales;f:Hyphomicrobiaceae;g:Hyphomicrobium
OTU2941	0	16	0	15	0	16	1	0	1	0	0	13	1	45	0	7	1	2	1	1	0	5	0	7	1	4	0	0	0	1	16	0	0	1	3	0	0	1	0	d:Bacteria;p:"Proteobacteria";c:Gammaproteobacteria;o:Xanthomonadales;f:Xanthomonadaceae;g:Lysobacter
OTU659	0	1	0	0	0	1	0	2	1	2	0	0	0	1	0	0	0	0	0	0	1	6	1	9	1	0	9	0	8	4	25	2	17	0	6	26	10	19	10	d:Bacteria
OTU672	0	0	1	9	0	11	0	1	3	15	0	6	0	14	0	2	4	0	1	11	2	1	1	12	1	0	3	2	2	2	2	1	8	3	7	19	5	5	6	d:Bacteria;p:"Armatimonadetes"
OTU685	0	1	1	2	1	1	4	10	0	1	0	0	0	0	0	0	0	0	0	1	4	13	9	7	5	7	8	11	3	4	2	2	10	11	13	4	12	4	4	d:Bacteria;p:"Actinobacteria";c:Actinobacteria
OTU292	0	0	0	0	1	1	0	3	2	1	0	0	0	0	0	0	0	0	0	0	3	27	7	20	0	9	5	5	15	5	15	0	2	2	11	1	1	21	9	d:Bacteria;p:Parcubacteria
OTU570	0	2	0	2	0	18	0	0	0	1	0	3	0	61	1	2	0	1	24	25	0	0	0	12	0	2	0	0	0	0	0	0	0	0	0	0	0	1	0	d:Bacteria;p:"Bacteroidetes";c:Cytophagia;o:Cytophagales;f:Cytophagaceae;g:Emticicia;s:Emticicia_ginsengisoli
OTU1821	0	2	0	0	0	0	0	0	3	0	0	0	0	0	0	0	0	0	0	0	5	24	3	13	0	8	0	1	6	3	41	0	5	1	10	3	1	18	3	d:Bacteria;p:"Acidobacteria";c:Acidobacteria_Gp6;g:Gp6
OTU1659	0	0	0	2	0	1	0	1	1	0	0	2	0	0	0	0	0	0	1	1	18	20	2	38	0	9	1	1	10	2	18	0	2	0	18	1	1	6	3	d:Bacteria
OTU776	0	0	0	2	0	2	0	2	8	1	0	0	0	1	0	0	0	0	0	3	15	3	6	10	2	8	13	7	20	8	4	1	2	16	7	0	9	4	5	d:Bacteria;p:"Proteobacteria";c:Alphaproteobacteria;o:Alphaproteobacteria_incertae_sedis
OTU1385	0	0	0	1	1	2	1	0	3	5	0	0	0	0	0	0	0	0	0	1	9	6	7	3	16	6	15	1	6	7	8	24	2	9	1	16	6	1	6	d:Bacteria;p:Firmicutes;c:Bacilli;o:Bacillales;f:Bacillaceae_2;g:Pullulanibacillus
OTU1949	1	0	0	0	0	0	1	1	1	1	0	0	1	1	0	0	0	0	0	0	18	7	11	4	8	9	5	9	12	7	6	8	4	11	7	15	4	2	8	d:Bacteria;p:"Planctomycetes";c:Planctomycetia;o:Planctomycetales;f:Planctomycetaceae
OTU562	0	0	0	4	0	2	0	42	2	0	0	1	0	9	0	0	3	0	5	1	0	17	0	2	0	0	1	0	6	2	0	1	1	13	10	5	6	1	25	d:Bacteria;p:"Proteobacteria";c:Gammaproteobacteria;o:Legionellales;f:Coxiellaceae;g:Aquicella;s:Aquicella_siphonis
OTU626	0	0	0	0	1	1	1	2	1	8	0	1	1	1	0	0	0	1	0	0	3	3	9	5	2	9	9	5	3	6	2	0	2	34	5	4	21	2	14	d:Bacteria;p:"Proteobacteria";c:Gammaproteobacteria
OTU1004	0	0	0	1	0	2	0	0	1	1	0	1	0	1	0	0	0	0	1	0	10	21	6	2	4	21	8	4	7	13	16	1	7	2	11	3	3	13	1	d:Bacteria;p:Candidatus_Saccharibacteria
OTU1082	0	57	1	6	0	20	1	2	8	4	0	2	0	6	2	2	1	2	2	0	6	1	0	1	0	2	0	0	0	0	1	0	1	6	2	0	0	10	7	d:Bacteria;p:Candidatus_Saccharibacteria;g:Saccharibacteria_genera_incertae_sedis
OTU370	0	0	1	6	0	2	7	4	41	2	0	0	0	1	0	0	0	0	3	2	0	4	0	2	2	0	1	6	8	4	9	4	4	1	5	3	11	11	15	d:Bacteria;p:Candidatus_Saccharibacteria
OTU509	0	0	0	0	0	1	0	0	0	0	0	1	0	0	0	0	0	0	0	4	0	0	0	0	0	1	0	1	2	0	23	16	4	1	1	47	17	19	15	d:Bacteria;p:"Proteobacteria";c:Gammaproteobacteria;o:Xanthomonadales;f:Sinobacteraceae;g:Panacagrimonas;s:Panacagrimonas_perspica
OTU1058	0	1	0	4	0	2	1	1	5	0	0	4	0	4	0	0	1	1	1	1	3	9	2	5	1	16	4	1	9	2	8	4	7	3	15	12	5	11	9	d:Bacteria;p:"Bacteroidetes";c:Sphingobacteriia;o:"Sphingobacteriales";f:Chitinophagaceae
OTU1209	0	1	0	51	0	3	0	1	2	0	0	2	1	16	0	9	0	6	1	5	1	1	0	20	1	0	1	9	2	1	6	1	0	0	0	1	2	3	0	d:Bacteria;p:"Bacteroidetes";c:Flavobacteriia;o:"Flavobacteriales";f:Flavobacteriaceae;g:Flavobacterium
OTU791	0	2	1	0	0	1	1	1	0	5	0	1	1	1	0	0	0	0	1	0	0	3	1	2	0	0	0	1	3	3	4	9	21	1	13	27	14	2	18	d:Bacteria
OTU558	0	1	0	1	1	0	0	3	0	0	0	0	0	0	0	0	0	0	0	3	2	4	4	1	2	4	15	2	5	19	4	0	3	29	5	8	27	4	9	d:Bacteria;p:"Proteobacteria";c:Gammaproteobacteria;o:Legionellales;f:Coxiellaceae;g:Aquicella;s:Aquicella_siphonis
OTU432	0	3	1	3	1	16	0	1	2	1	0	7	0	3	0	5	1	0	5	5	0	10	0	1	0	18	1	1	3	0	22	1	2	0	1	8	1	41	2	d:Bacteria;p:"Bacteroidetes";c:Sphingobacteriia;o:"Sphingobacteriales";f:Chitinophagaceae
OTU581	0	0	1	21	0	18	1	0	1	9	2	7	3	48	0	3	0	0	9	10	0	2	0	0	0	3	0	0	2	0	10	0	1	0	0	1	0	9	2	d:Bacteria;p:"Actinobacteria";c:Actinobacteria;o:Actinomycetales;f:Microbacteriaceae;g:Agromyces
OTU853	0	1	0	0	0	5	1	1	1	0	1	0	0	0	0	0	0	0	0	0	11	5	6	2	1	37	8	3	4	2	4	4	4	5	32	2	2	2	4	d:Bacteria;p:"Actinobacteria";c:Actinobacteria
OTU2878	0	0	0	2	0	2	0	0	1	0	0	0	0	0	0	0	0	0	1	0	6	21	2	6	0	7	1	3	7	4	22	0	9	5	9	2	6	38	5	d:Bacteria;p:"Proteobacteria";c:Deltaproteobacteria;o:Myxococcales
OTU1529	0	0	2	0	0	1	1	4	2	1	0	0	1	1	0	0	0	0	0	1	6	3	13	10	2	22	11	0	8	10	5	4	5	7	16	1	8	4	6	d:Bacteria;p:"Acidobacteria";c:Acidobacteria_Gp6;g:Gp6
OTU859	0	0	1	0	1	1	0	0	1	0	1	1	0	1	0	0	0	0	0	0	0	44	2	8	0	5	1	9	8	2	23	0	13	0	6	0	3	21	1	d:Bacteria;p:"Proteobacteria";c:Deltaproteobacteria;o:Myxococcales
OTU539	0	0	0	0	0	0	1	2	1	0	0	0	0	0	0	0	0	0	0	1	12	6	9	6	6	16	10	3	6	16	2	8	4	1	8	4	4	2	12	d:Bacteria;p:"Proteobacteria";c:Alphaproteobacteria
OTU405	0	5	0	2	0	1	0	0	1	0	0	2	0	0	0	0	0	0	0	0	6	22	2	7	2	9	3	4	10	3	34	0	8	0	4	1	1	29	3	d:Bacteria
OTU541	0	0	1	1	0	1	0	2	0	2	0	0	0	0	0	0	0	0	0	0	10	2	12	2	1	16	8	14	6	15	0	8	3	26	4	3	9	0	5	d:Bacteria;p:"Proteobacteria";c:Deltaproteobacteria;o:Myxococcales
OTU1488	0	0	2	3	0	0	3	3	1	1	0	1	0	0	0	0	0	0	0	1	17	9	5	8	5	10	8	7	3	7	5	9	3	15	9	4	5	2	5	d:Bacteria;p:"Actinobacteria";c:Actinobacteria;o:Gaiellales;f:Gaiellaceae;g:Gaiella;s:Gaiella_occulta
OTU683	0	0	0	0	0	0	0	2	2	0	0	0	0	1	0	0	0	0	0	0	0	2	1	0	0	5	0	0	2	1	24	4	8	4	6	30	12	30	12	d:Bacteria
OTU1618	0	1	0	1	0	1	0	1	1	0	0	0	1	1	0	0	0	0	0	0	5	17	5	10	4	15	4	1	10	9	11	4	5	6	8	3	4	17	7	d:Bacteria;p:"Proteobacteria";c:Alphaproteobacteria;o:Rhodospirillales;f:Rhodospirillaceae
OTU819	0	2	0	1	0	3	0	0	2	0	0	0	0	0	0	0	0	0	0	0	4	16	3	7	0	3	4	1	3	6	31	4	9	4	10	6	1	15	5	d:Bacteria
OTU829	0	1	0	2	2	10	2	4	3	6	0	1	1	3	0	6	0	0	1	2	2	0	2	4	2	4	2	3	5	2	10	17	9	2	5	2	6	15	12	d:Bacteria;p:"Actinobacteria";c:Actinobacteria;o:Actinomycetales;f:Nocardioidaceae;g:Nocardioides
OTU484	0	0	0	0	0	1	4	3	2	7	0	2	0	1	0	0	1	0	0	4	7	2	6	2	12	2	12	3	1	10	2	14	3	12	4	16	11	2	5	d:Bacteria;p:"Acidobacteria";c:Acidobacteria_Gp1
OTU1188	1	1	0	6	1	9	0	5	3	3	1	0	1	6	0	0	2	0	1	1	11	6	8	1	4	14	7	4	5	2	4	1	12	6	10	0	5	2	4	d:Bacteria;p:"Proteobacteria";c:Gammaproteobacteria;o:Xanthomonadales;f:Xanthomonadaceae;g:Dokdonella;s:Dokdonella_soli
OTU1715	0	2	0	1	0	2	0	1	1	1	0	0	0	2	0	0	0	0	0	2	4	15	3	6	2	8	0	2	3	7	22	2	24	1	5	3	1	10	6	d:Bacteria;p:"Acidobacteria";c:Acidobacteria_Gp10;g:Gp10
OTU1984	0	0	0	1	0	0	3	0	1	1	0	0	0	0	0	0	0	0	0	0	13	12	7	10	0	12	4	1	10	11	19	2	11	5	9	3	5	9	6	d:Bacteria;p:"Acidobacteria";c:Acidobacteria_Gp6;g:Gp6
OTU450	0	1	2	1	0	1	0	1	0	0	0	1	0	3	0	1	0	0	1	1	7	16	3	9	0	8	3	2	8	2	21	1	14	1	24	1	0	15	1	d:Bacteria;p:"Planctomycetes";c:Planctomycetia;o:Planctomycetales;f:Planctomycetaceae
OTU746	0	0	0	0	0	0	1	1	2	1	0	0	0	0	0	0	0	0	0	0	6	3	7	8	9	6	9	2	8	17	0	11	7	9	7	8	8	1	8	d:Bacteria;p:"Acidobacteria";c:Acidobacteria_Gp6;g:Gp6
OTU461	1	1	0	0	0	0	0	2	2	2	0	0	0	1	0	0	0	0	0	0	7	7	10	13	1	9	12	10	5	6	2	5	4	14	3	7	8	5	8	d:Bacteria;p:"Proteobacteria";c:Alphaproteobacteria
OTU1125	0	1	0	2	0	19	6	3	0	9	0	5	1	3	6	1	4	5	2	17	0	3	3	3	1	7	3	3	2	4	2	4	3	3	2	1	5	3	0	d:Bacteria;p:"Proteobacteria";c:Betaproteobacteria;o:Burkholderiales;f:Burkholderiaceae;g:Burkholderia
OTU1100	0	2	0	4	0	2	1	0	2	2	0	3	1	0	0	0	0	1	1	3	3	11	6	6	3	7	2	3	10	4	8	5	9	6	7	10	3	7	5	d:Bacteria;p:"Proteobacteria";c:Alphaproteobacteria;o:Rhizobiales
OTU2352	0	0	1	0	0	4	1	3	0	1	0	0	0	1	0	0	1	0	3	2	8	21	7	4	2	10	2	5	9	5	14	3	3	2	6	1	5	13	9	d:Bacteria;p:"Proteobacteria";c:Alphaproteobacteria;o:Rhizobiales;f:Hyphomicrobiaceae;g:Rhodoplanes
OTU1568	0	0	0	1	0	0	0	1	1	0	0	1	0	1	0	0	0	0	1	0	3	29	3	23	0	6	0	1	8	4	30	1	4	5	11	3	1	9	0	d:Bacteria;p:Nitrospirae;c:"Nitrospira";o:"Nitrospirales";f:"Nitrospiraceae";g:Nitrospira
OTU1042	0	0	0	0	0	4	0	0	2	2	0	0	0	0	0	0	1	0	0	1	1	3	1	1	1	2	3	0	14	1	15	0	3	1	7	20	28	10	17	d:Bacteria;p:Parcubacteria
OTU1727	1	0	0	5	0	4	0	0	4	0	0	0	0	2	0	0	2	0	1	3	5	11	8	4	2	12	6	3	10	4	14	3	5	3	15	5	6	7	8	d:Bacteria;p:"Verrucomicrobia";c:Subdivision3
OTU687	1	1	0	1	0	0	1	2	0	0	0	1	0	2	0	0	0	0	0	0	12	6	4	8	4	9	6	8	2	4	12	16	8	11	6	5	10	2	6	d:Bacteria;p:Firmicutes;c:Clostridia;o:Clostridiales;f:Peptostreptococcaceae
OTU644	0	0	1	2	0	1	0	0	0	1	0	1	0	0	0	0	0	0	0	1	8	16	5	9	0	5	5	6	8	6	9	3	10	4	5	4	4	34	5	d:Bacteria;p:"Verrucomicrobia";c:Subdivision3;g:Subdivision3_genera_incertae_sedis
OTU946	0	1	0	0	0	0	0	1	0	1	0	0	0	1	0	0	0	0	0	1	1	4	2	6	0	2	1	1	4	3	10	3	40	2	8	12	11	15	16	d:Bacteria;p:"Gemmatimonadetes";c:Gemmatimonadetes;o:Gemmatimonadales;f:Gemmatimonadaceae;g:Gemmatimonas;s:Gemmatimonas_aurantiaca
OTU411	1	7	2	15	0	7	17	3	6	10	1	14	2	13	0	3	4	0	3	8	3	1	4	2	3	4	0	2	0	0	5	1	3	0	3	3	0	2	3	d:Bacteria;p:"Bacteroidetes";c:Sphingobacteriia;o:"Sphingobacteriales";f:Chitinophagaceae
OTU1935	0	0	2	0	0	1	1	0	3	0	0	3	0	0	0	0	0	0	0	0	3	5	2	0	0	6	1	1	3	1	18	3	11	2	13	12	24	28	7	d:Bacteria;p:"Planctomycetes";c:Planctomycetia;o:Planctomycetales;f:Planctomycetaceae
OTU517	0	1	0	0	0	0	0	2	1	3	0	0	0	0	0	0	0	0	0	0	5	7	10	8	7	6	11	8	11	12	3	5	2	16	5	3	6	2	6	d:Bacteria;p:"Proteobacteria";c:Alphaproteobacteria;o:Rhodospirillales;f:Rhodospirillaceae
OTU534	0	0	0	1	1	0	0	0	0	0	0	3	0	1	0	0	0	0	1	0	0	2	1	1	0	0	2	1	0	2	10	12	27	4	13	14	16	13	11	d:Bacteria;p:"Bacteroidetes";c:Sphingobacteriia;o:"Sphingobacteriales";f:Chitinophagaceae
OTU506	0	0	2	0	0	1	0	0	2	0	0	0	0	0	0	0	0	0	0	0	0	16	4	3	2	12	22	0	15	3	1	1	2	12	19	7	20	0	7	d:Bacteria;p:"Proteobacteria";c:Gammaproteobacteria
OTU1118	0	0	1	1	0	1	0	2	0	0	0	1	0	0	0	0	0	0	0	0	8	6	26	2	9	5	5	14	7	8	4	11	3	6	4	6	4	0	5	d:Bacteria;p:"Chloroflexi";c:Ktedonobacteria
OTU408	1	1	0	1	1	0	0	0	5	1	0	0	0	0	0	0	0	0	1	1	4	17	1	0	0	9	2	0	15	4	19	0	4	1	6	1	6	32	5	d:Bacteria;p:"Acidobacteria";c:Acidobacteria_Gp1;g:Gp1
OTU519	0	0	0	1	0	7	0	1	1	0	0	0	0	1	0	0	0	0	0	2	2	8	4	0	0	16	5	3	5	5	34	29	3	4	10	2	0	3	1	d:Bacteria;p:Candidatus_Saccharibacteria
OTU856	0	3	0	0	0	1	0	1	1	0	0	0	0	0	0	0	0	0	0	1	5	32	3	10	1	8	2	6	4	2	27	1	5	1	6	1	1	25	3	d:Bacteria;p:"Acidobacteria";c:Acidobacteria_Gp6;g:Gp6
OTU870	0	0	0	0	0	1	2	13	0	4	0	1	1	0	0	0	0	0	0	0	3	0	6	3	30	2	8	8	3	7	0	14	8	8	4	8	2	1	1	d:Bacteria;p:"Actinobacteria";c:Actinobacteria;o:Solirubrobacterales;f:Conexibacteraceae;g:Conexibacter
OTU559	0	3	0	3	0	2	1	2	0	3	0	1	0	1	0	0	0	0	0	1	8	11	3	6	6	15	9	8	9	6	4	4	4	11	7	2	4	6	3	d:Bacteria;p:"Actinobacteria";c:Actinobacteria
OTU736	0	0	0	2	0	1	1	2	3	1	0	0	0	1	0	0	0	0	0	2	13	20	9	8	0	16	11	1	7	3	15	1	5	4	3	3	4	9	4	d:Bacteria;p:"Acidobacteria";c:Acidobacteria_Gp6;g:Gp6
OTU724	0	0	0	0	0	0	2	3	2	0	0	0	0	0	0	0	0	0	0	0	3	11	10	4	6	7	8	1	13	11	4	2	4	12	8	5	9	1	3	d:Bacteria;p:"Proteobacteria";c:Deltaproteobacteria;o:Myxococcales
OTU542	0	0	0	0	0	0	0	1	0	3	0	0	1	0	0	0	0	0	0	0	50	0	2	3	4	18	17	7	0	2	0	7	10	9	2	4	3	0	1	d:Bacteria;p:Candidatus_Saccharibacteria
OTU827	0	3	0	34	0	33	0	0	1	0	0	0	0	32	0	1	0	0	2	2	0	0	0	7	0	10	0	0	1	0	2	0	0	0	0	0	2	19	2	d:Bacteria;p:"Verrucomicrobia";c:Opitutae;o:Opitutales;f:Opitutaceae;g:Opitutus;s:Opitutus_terrae
OTU624	0	0	0	0	0	2	0	3	0	0	0	1	0	0	0	0	0	0	0	0	4	9	2	1	26	0	6	17	18	17	0	15	2	0	0	10	0	0	0	d:Bacteria;p:Candidatus_Saccharibacteria;g:Saccharibacteria_genera_incertae_sedis
OTU621	0	0	0	0	0	1	0	1	1	0	0	0	1	0	0	0	1	0	0	0	11	17	6	14	5	10	6	5	7	3	13	5	4	6	9	1	5	10	10	d:Bacteria;p:"Actinobacteria";c:Actinobacteria
OTU1684	0	1	0	0	0	0	0	0	0	0	0	0	0	0	0	0	0	0	1	0	4	22	2	1	1	8	1	1	9	5	22	0	9	0	2	3	1	49	0	d:Bacteria;p:"Acidobacteria";c:Acidobacteria_Gp6;g:Gp6
OTU801	0	0	0	0	0	2	1	2	1	1	0	0	0	0	0	0	0	0	0	0	8	2	16	3	9	10	10	8	2	9	2	8	2	12	11	11	7	0	0	d:Bacteria;p:Candidatus_Saccharibacteria
OTU1155	1	0	0	0	0	1	0	1	0	1	0	3	0	0	0	2	0	0	1	0	8	0	6	1	18	5	11	18	3	10	3	20	3	9	2	8	1	4	1	d:Bacteria;p:Firmicutes;c:Bacilli;o:Bacillales
OTU2451	0	0	0	2	0	2	3	1	5	4	0	2	0	0	0	0	1	0	0	2	15	2	6	1	1	6	10	10	5	1	5	8	4	3	6	10	3	10	7	d:Bacteria;p:"Bacteroidetes";c:Sphingobacteriia;o:"Sphingobacteriales";f:Chitinophagaceae
OTU563	1	2	0	0	0	5	0	2	4	1	0	0	0	3	0	1	0	0	2	1	8	20	0	15	0	8	2	0	6	4	23	4	5	1	7	1	2	14	1	d:Bacteria;p:"Proteobacteria";c:Alphaproteobacteria;o:Rhizobiales
OTU394	0	1	0	11	0	69	0	2	45	2	0	2	0	0	0	0	0	1	8	7	0	2	0	0	0	5	1	1	1	0	0	0	0	0	1	1	0	0	0	d:Bacteria;p:"Verrucomicrobia";c:Spartobacteria
OTU744	0	0	0	0	1	2	0	1	0	0	0	2	0	0	0	1	0	0	0	0	0	1	0	0	1	0	0	0	0	1	17	12	29	5	5	9	33	3	18	d:Bacteria;p:"Bacteroidetes";c:Sphingobacteriia;o:"Sphingobacteriales";f:Sphingobacteriaceae
OTU2238	0	1	0	1	0	1	0	1	1	1	0	0	1	0	0	0	0	0	0	1	19	11	4	14	0	7	6	12	10	6	7	1	6	5	5	2	4	5	9	d:Bacteria;p:"Proteobacteria";c:Alphaproteobacteria;o:Rhodospirillales
OTU1121	0	0	0	0	0	0	3	3	1	2	0	0	0	0	0	0	0	0	0	0	10	1	11	3	13	3	8	10	6	8	1	17	6	13	4	7	7	2	2	d:Bacteria;p:"Proteobacteria";c:Alphaproteobacteria;o:Rhodospirillales;f:Acetobacteraceae
OTU855	0	0	0	1	0	4	0	1	0	0	0	0	0	0	0	0	0	0	0	3	1	21	0	2	0	8	4	14	3	6	13	0	1	2	9	5	0	34	1	d:Bacteria;p:"Bacteroidetes";c:Cytophagia;o:Cytophagales
OTU1551	1	0	0	1	0	0	1	2	2	2	0	2	0	0	0	0	0	0	0	0	7	12	5	5	8	4	9	4	8	5	19	6	4	7	6	5	1	5	6	d:Bacteria;p:"Actinobacteria";c:Actinobacteria;o:Solirubrobacterales;f:Solirubrobacteraceae;g:Solirubrobacter
OTU707	0	1	0	0	0	0	0	0	1	0	0	0	0	0	0	0	0	0	1	0	5	24	2	3	0	5	0	1	18	7	26	2	3	1	6	2	0	39	5	d:Bacteria;p:"Acidobacteria";c:Acidobacteria_Gp6;g:Gp6
OTU734	0	1	2	2	0	17	0	1	10	8	1	0	0	0	0	1	0	0	0	1	4	5	8	2	0	6	10	2	6	4	8	10	2	1	3	4	1	13	1	d:Bacteria;p:"Bacteroidetes";c:Cytophagia;o:Cytophagales;g:Chryseolinea;s:Chryseolinea_serpens
OTU754	0	1	0	0	0	1	0	0	2	1	0	0	0	2	0	0	0	0	0	0	5	17	3	6	1	7	2	17	11	6	20	1	4	1	4	1	2	26	2	d:Bacteria;p:"Verrucomicrobia";c:Subdivision3
OTU958	0	0	0	2	0	0	0	1	1	0	0	0	0	0	0	0	0	0	0	0	8	13	1	12	1	5	4	1	3	5	12	3	10	8	9	2	14	6	7	d:Bacteria;p:"Actinobacteria";c:Actinobacteria;o:Gaiellales;f:Gaiellaceae;g:Gaiella;s:Gaiella_occulta
OTU669	2	0	1	1	1	1	1	1	0	1	0	0	0	1	0	1	0	0	0	0	6	6	4	2	0	5	6	4	5	1	10	7	10	0	8	14	12	14	6	d:Bacteria;p:"Bacteroidetes";c:Sphingobacteriia;o:"Sphingobacteriales";f:Chitinophagaceae
OTU1933	0	1	0	0	0	1	4	3	6	2	0	1	0	0	0	0	1	0	0	0	6	7	3	6	10	4	8	1	2	6	6	4	8	5	7	11	7	7	12	d:Bacteria;p:"Actinobacteria";c:Actinobacteria;o:Solirubrobacterales;f:Conexibacteraceae;g:Conexibacter
OTU954	0	4	2	44	0	0	0	0	0	0	0	4	0	14	0	0	0	0	0	0	0	0	0	2	0	0	0	0	0	1	3	2	0	1	0	1	1	8	8	d:Bacteria;p:"Proteobacteria";c:Gammaproteobacteria;o:Chromatiales;f:Chromatiaceae;g:Rheinheimera
OTU649	0	1	0	3	0	1	0	2	1	3	0	2	0	1	0	0	0	0	0	1	3	12	7	8	2	6	5	6	8	6	8	1	14	1	13	3	3	20	0	d:Bacteria;p:"Actinobacteria";c:Actinobacteria
OTU997	0	1	1	1	0	5	5	5	2	4	0	1	0	1	0	0	0	0	1	1	7	3	4	3	13	4	6	3	3	5	1	7	14	7	5	13	8	2	7	d:Bacteria;p:"Actinobacteria";c:Actinobacteria;o:Actinomycetales;f:Geodermatophilaceae;g:Blastococcus
OTU1426	0	0	0	0	0	2	0	2	3	0	0	0	0	1	1	14	2	1	0	0	8	3	2	3	4	4	1	2	7	2	9	5	3	4	1	2	2	0	3	d:Bacteria;p:Firmicutes;c:Bacilli;o:Bacillales;f:Bacillaceae_1
OTU952	0	0	1	2	0	1	0	1	0	0	0	1	0	1	0	0	0	0	0	1	10	27	5	3	0	15	4	3	4	4	19	0	5	2	7	2	1	21	3	d:Bacteria;p:"Verrucomicrobia";c:Subdivision3
OTU2255	0	0	1	0	0	1	1	1	2	4	0	0	0	2	0	0	1	0	0	0	10	14	0	10	2	2	1	2	16	7	18	1	8	3	8	1	3	8	3	d:Bacteria;p:"Actinobacteria";c:Actinobacteria;o:Actinomycetales
OTU429	0	0	0	1	0	6	0	0	0	2	0	1	0	1	0	0	0	0	1	0	6	7	9	6	3	7	3	4	8	1	15	9	14	5	3	8	6	5	7	d:Bacteria
OTU1171	0	2	0	1	0	2	0	0	5	3	0	3	0	0	0	0	0	0	1	1	6	14	1	2	0	10	2	7	5	3	11	2	2	1	1	11	19	21	2	d:Bacteria;p:"Bacteroidetes";c:Sphingobacteriia;o:"Sphingobacteriales";f:Chitinophagaceae;g:Parasegetibacter;s:Parasegetibacter_terrae
OTU633	0	0	1	1	0	1	1	1	3	4	0	1	1	2	0	0	0	0	0	0	0	6	6	2	5	7	3	3	6	6	8	4	17	1	9	7	8	10	8	d:Bacteria;p:"Proteobacteria";c:Alphaproteobacteria;o:Rhodospirillales;f:Acetobacteraceae
OTU1006	9	4	2	3	0	2	1	0	4	3	3	15	2	6	0	4	6	1	7	29	1	2	1	0	1	3	1	0	2	1	2	6	0	3	3	3	0	1	3	d:Bacteria;p:"Proteobacteria";c:Betaproteobacteria;o:Methylophilales;f:Methylophilaceae
OTU592	0	0	0	1	0	6	1	2	13	3	0	1	0	1	0	0	0	0	0	2	0	7	5	1	9	11	14	4	5	0	3	3	4	3	11	3	3	4	8	d:Bacteria;p:"Proteobacteria";c:Alphaproteobacteria
OTU449	0	0	1	0	0	3	0	0	2	0	0	3	0	0	0	2	1	0	0	1	1	5	4	3	1	5	1	1	3	3	11	4	15	1	6	9	8	13	17	d:Bacteria;p:"Bacteroidetes";c:Sphingobacteriia;o:"Sphingobacteriales";f:Chitinophagaceae
OTU728	0	0	0	1	0	0	0	0	1	1	0	2	0	2	0	1	0	0	0	1	0	3	0	0	1	2	1	1	2	2	23	2	6	3	0	19	9	45	7	d:Bacteria;p:"Bacteroidetes";c:Cytophagia;o:Cytophagales;g:Ohtaekwangia;s:Ohtaekwangia_koreensis
OTU858	0	0	0	0	0	1	0	0	9	0	0	0	0	0	0	3	4	0	0	0	0	0	0	0	0	0	1	0	0	0	1	2	1	0	0	0	0	2	1	d:Bacteria;p:Firmicutes;c:Bacilli;o:Bacillales;f:Bacillales_Incertae_Sedis_XII;g:Exiguobacterium
OTU931	0	2	1	0	0	4	0	2	0	0	0	0	1	4	0	1	0	0	0	2	2	15	4	0	0	9	0	1	7	2	18	1	5	1	11	6	4	28	5	d:Bacteria;p:"Verrucomicrobia";c:Subdivision3
OTU619	1	0	0	4	1	3	0	1	1	3	0	1	0	6	0	0	1	0	1	1	1	2	0	0	1	1	0	1	3	2	11	4	11	3	14	18	11	12	15	d:Bacteria
OTU968	0	0	0	1	0	1	0	3	3	1	0	0	0	0	0	0	0	0	0	2	5	3	7	2	4	4	9	1	15	5	16	2	2	26	3	5	10	2	6	d:Bacteria;p:"Proteobacteria";c:Gammaproteobacteria;o:Legionellales;f:Coxiellaceae;g:Aquicella;s:Aquicella_siphonis
OTU833	0	0	0	1	0	2	0	1	1	1	0	0	0	0	0	0	0	0	0	0	9	6	10	2	9	6	10	5	5	11	6	9	5	9	9	7	4	1	4	d:Bacteria
OTU885	0	0	0	0	0	1	0	1	2	0	0	0	0	0	0	0	0	0	0	0	1	2	0	2	0	3	3	4	7	3	28	0	1	2	11	4	6	46	3	d:Bacteria
OTU1541	0	0	0	1	0	4	1	1	0	0	0	1	0	1	1	0	2	0	0	1	1	9	2	3	0	13	4	1	4	0	20	3	8	2	8	5	4	20	9	d:Bacteria;p:"Planctomycetes";c:Planctomycetia;o:Planctomycetales;f:Planctomycetaceae
OTU820	0	1	0	2	0	2	3	1	2	1	0	0	0	1	0	0	0	0	0	0	6	0	12	4	6	6	7	7	10	8	10	8	4	0	7	7	6	1	10	d:Bacteria;p:Candidatus_Saccharibacteria
OTU406	0	0	0	0	1	1	0	0	1	0	0	0	0	0	0	1	0	0	0	0	0	0	3	9	2	3	3	2	5	1	1	2	37	2	10	17	11	1	10	d:Bacteria;p:candidate_division_WPS-1;g:WPS-1_genera_incertae_sedis
OTU650	0	0	0	0	0	0	1	2	0	0	0	0	0	0	0	0	0	0	0	2	10	8	10	14	7	7	7	6	11	9	3	7	6	5	2	4	3	4	0	d:Bacteria
OTU567	0	0	2	0	0	1	1	1	0	1	0	1	0	2	0	1	0	0	0	1	4	9	4	4	3	13	1	0	5	5	5	3	15	1	12	4	3	4	22	d:Bacteria;p:"Gemmatimonadetes";c:Gemmatimonadetes;o:Gemmatimonadales;f:Gemmatimonadaceae;g:Gemmatimonas;s:Gemmatimonas_aurantiaca
OTU1352	0	0	0	1	1	4	1	1	1	2	0	0	0	0	0	0	0	0	0	0	5	16	4	22	0	8	1	4	10	2	9	1	3	5	6	1	1	12	8	d:Bacteria;p:"Actinobacteria";c:Actinobacteria;o:Gaiellales;f:Gaiellaceae;g:Gaiella;s:Gaiella_occulta
OTU2506	0	1	0	20	6	2	1	0	0	1	0	11	2	20	1	0	4	0	0	3	1	0	3	3	4	2	0	3	4	4	5	5	2	2	3	3	0	5	3	d:Bacteria;p:Firmicutes;c:Bacilli;o:Bacillales;f:Paenibacillaceae_1;g:Cohnella
OTU721	0	0	0	4	0	2	0	4	4	2	0	1	0	3	0	0	0	0	0	1	7	7	4	8	5	5	3	1	3	5	5	3	16	3	6	4	5	7	6	d:Bacteria;p:"Actinobacteria";c:Actinobacteria;o:Actinomycetales;f:Nocardioidaceae;g:Nocardioides
OTU822	0	0	1	1	0	2	0	1	4	0	0	0	0	2	0	0	0	0	2	0	13	30	1	7	0	11	5	3	1	0	21	3	1	1	6	1	2	17	3	d:Bacteria
OTU1962	0	0	1	3	0	1	2	2	0	2	0	2	0	1	0	0	0	0	0	1	1	3	5	3	12	5	6	3	6	4	1	16	5	6	4	10	13	4	7	d:Bacteria;p:"Planctomycetes";c:Planctomycetia;o:Planctomycetales;f:Planctomycetaceae
OTU2636	0	1	1	2	0	2	3	1	3	6	0	2	4	2	0	2	3	0	1	6	0	0	0	4	0	1	0	1	7	0	16	4	22	1	0	4	3	15	9	d:Bacteria;p:Candidatus_Saccharibacteria;g:Saccharibacteria_genera_incertae_sedis
OTU481	0	0	0	1	0	0	0	1	1	2	0	0	0	0	0	0	0	0	0	1	8	6	9	3	1	4	5	8	12	5	0	4	3	9	12	3	17	0	7	d:Bacteria;p:"Proteobacteria";c:Gammaproteobacteria;o:Legionellales;f:Coxiellaceae;g:Aquicella;s:Aquicella_siphonis
OTU793	1	4	0	1	0	2	21	0	0	3	3	5	13	0	8	11	1	1	0	13	0	1	0	2	0	0	0	0	0	0	1	0	0	1	1	0	0	1	0	d:Bacteria;p:"Proteobacteria";c:Gammaproteobacteria;o:Xanthomonadales;f:Xanthomonadaceae;g:Luteibacter
OTU2004	0	1	0	1	0	0	0	0	0	0	0	0	0	0	0	0	0	0	0	0	9	6	2	8	11	4	6	6	6	5	2	8	11	9	8	6	7	1	6	d:Bacteria;p:"Planctomycetes";c:Planctomycetia;o:Planctomycetales;f:Planctomycetaceae;g:Aquisphaera;s:Aquisphaera_giovannonii
OTU706	0	0	3	24	0	14	0	0	0	3	2	8	2	27	0	4	0	2	18	1	3	0	0	5	0	4	0	1	2	0	0	0	0	0	0	0	0	0	3	d:Bacteria;p:"Bacteroidetes";c:Cytophagia;o:Cytophagales
OTU920	0	0	1	0	0	1	0	0	0	0	0	0	0	0	0	0	0	0	0	0	1	1	1	1	0	5	6	0	85	1	0	6	0	0	5	0	0	0	2	d:Bacteria;p:"Bacteroidetes"
OTU935	0	0	2	1	0	0	1	1	2	3	0	0	0	0	0	0	0	0	0	0	13	0	16	3	6	5	6	3	1	7	0	9	3	12	5	4	14	0	5	d:Bacteria;p:"Planctomycetes";c:Planctomycetia;o:Planctomycetales;f:Planctomycetaceae
OTU731	0	0	0	0	0	0	0	0	0	0	0	0	0	0	0	0	0	0	0	1	9	6	9	4	8	3	19	11	7	6	1	0	4	10	1	5	13	3	4	d:Bacteria
OTU1266	0	2	0	6	2	5	0	0	1	2	1	2	1	3	0	1	2	0	0	0	0	10	1	1	0	5	0	2	2	1	18	4	12	5	3	5	4	19	7	d:Bacteria;p:"Verrucomicrobia";c:Spartobacteria
OTU895	0	1	0	0	1	0	0	0	0	0	0	0	0	1	0	0	0	0	0	0	16	14	0	18	3	0	9	1	2	4	19	4	4	5	7	5	1	7	4	d:Bacteria;p:"Proteobacteria";c:Alphaproteobacteria;o:Rhizobiales;f:Rhodobiaceae
OTU465	0	0	0	1	0	0	0	1	0	1	0	0	0	0	0	0	0	0	0	0	8	3	4	2	3	4	4	10	12	7	3	0	1	27	3	6	16	6	6	d:Bacteria;p:"Acidobacteria";c:Acidobacteria_Gp1;g:Gp1
OTU658	0	0	0	1	1	1	3	2	4	2	0	0	0	0	0	1	0	0	0	0	3	8	4	3	4	10	8	6	4	8	11	0	8	7	7	0	2	8	5	d:Bacteria;p:"Actinobacteria";c:Actinobacteria
OTU1049	0	0	0	1	0	3	0	3	0	0	0	0	0	0	0	1	0	0	0	1	0	7	5	4	4	5	4	5	5	2	13	5	10	2	12	6	5	7	4	d:Bacteria;p:"Proteobacteria";c:Alphaproteobacteria;o:Rhodospirillales;f:Acetobacteraceae
OTU390	0	0	1	2	0	1	0	2	1	0	0	1	0	0	0	0	0	0	0	1	6	3	8	4	3	4	5	6	6	6	5	6	9	3	9	6	12	5	5	d:Bacteria;p:"Proteobacteria";c:Alphaproteobacteria
OTU2514	0	0	0	2	0	1	0	0	0	0	0	0	0	0	0	0	0	0	0	1	9	21	0	11	0	4	0	2	3	3	20	0	10	0	8	0	0	33	1	d:Bacteria;p:"Proteobacteria";c:Betaproteobacteria
OTU608	1	0	0	2	0	0	0	4	3	3	0	0	1	2	1	0	0	0	0	3	6	2	11	6	6	4	7	6	1	8	1	7	5	6	7	6	15	2	4	d:Bacteria
OTU419	0	0	0	2	1	1	2	0	1	0	0	1	0	0	0	0	0	0	0	0	8	0	2	2	1	2	5	1	0	3	9	22	11	1	2	10	10	1	15	d:Bacteria;p:Candidatus_Saccharibacteria;g:Saccharibacteria_genera_incertae_sedis
OTU1161	0	0	0	0	0	4	0	0	3	0	0	0	0	0	0	0	0	0	0	0	5	13	5	5	0	8	1	6	5	4	15	2	3	0	3	0	3	45	2	d:Bacteria;p:"Planctomycetes";c:Planctomycetia;o:Planctomycetales;f:Planctomycetaceae
OTU752	1	0	0	0	0	0	2	0	0	1	0	0	0	0	0	0	0	0	0	0	25	12	11	3	5	7	0	0	13	10	1	4	1	0	0	0	13	5	9	d:Bacteria;p:"Proteobacteria";c:Deltaproteobacteria
OTU668	0	1	0	1	0	2	0	0	0	1	0	0	0	0	0	0	0	0	0	0	3	4	1	7	0	10	7	2	14	1	4	4	3	2	12	13	11	4	16	d:Bacteria;p:"Proteobacteria"
OTU1600	0	0	0	0	0	1	0	3	1	1	0	0	0	1	0	0	0	0	0	0	7	15	6	8	6	8	9	2	6	8	4	7	3	6	8	7	4	5	6	d:Bacteria;p:"Proteobacteria";c:Deltaproteobacteria;o:Myxococcales
OTU1030	0	0	0	0	0	1	0	3	0	0	0	0	0	0	0	0	0	0	0	0	3	29	1	7	0	12	7	3	4	7	11	1	4	0	7	3	0	14	3	d:Bacteria;p:"Proteobacteria";c:Gammaproteobacteria
OTU453	0	0	0	0	0	0	0	1	1	2	0	1	3	3	0	0	2	1	0	1	5	0	9	3	2	0	12	2	2	3	2	19	11	5	6	15	9	1	4	d:Bacteria;p:"Acidobacteria";c:Acidobacteria_Gp1;g:Terriglobus
OTU1190	0	1	0	0	0	1	0	1	5	1	0	0	0	1	0	0	0	0	0	0	7	14	1	11	1	14	6	4	8	5	8	1	6	6	9	4	1	9	3	d:Bacteria;p:"Actinobacteria";c:Actinobacteria
OTU1497	0	0	3	1	1	0	0	2	2	2	0	0	0	1	1	0	1	0	1	0	14	8	5	3	7	2	8	1	3	7	5	6	5	16	3	6	5	0	1	d:Bacteria;p:Firmicutes;c:Bacilli;o:Bacillales;f:Alicyclobacillaceae;g:Tumebacillus
OTU760	0	0	0	0	0	0	0	0	0	0	0	1	0	0	0	0	0	0	0	0	1	15	2	0	29	0	5	36	14	5	1	0	0	0	0	2	2	0	0	d:Bacteria;p:"Proteobacteria";c:Betaproteobacteria;o:Burkholderiales;f:Alcaligenaceae
OTU607	0	0	0	1	1	3	0	1	1	0	0	0	0	0	0	0	0	0	0	1	6	17	0	5	0	7	0	4	4	7	22	1	7	2	8	2	2	20	5	d:Bacteria
OTU2429	0	0	0	1	0	0	0	0	1	0	0	0	0	0	0	0	0	0	1	0	8	17	0	47	0	2	0	0	0	0	27	2	0	0	7	0	0	9	1	d:Bacteria
OTU1506	0	2	1	1	0	1	0	3	2	3	0	0	0	0	0	0	0	0	0	1	3	4	13	4	7	4	7	3	3	6	6	5	5	3	11	5	9	6	3	d:Bacteria;p:Candidatus_Saccharibacteria
OTU903	0	1	0	1	0	1	0	1	0	0	0	1	0	1	0	0	0	0	0	0	0	4	0	1	1	3	2	3	6	1	12	4	15	3	6	5	12	17	13	d:Bacteria;p:"Bacteroidetes";c:Sphingobacteriia;o:"Sphingobacteriales";f:Chitinophagaceae;g:Flavisolibacter;s:Flavisolibacter_ginsengiterrae
OTU2775	0	0	1	0	0	3	0	2	0	0	0	0	0	0	0	0	0	0	1	0	6	1	2	2	0	4	4	2	4	2	4	2	18	1	20	19	5	0	16	d:Bacteria;p:"Gemmatimonadetes";c:Gemmatimonadetes;o:Gemmatimonadales;f:Gemmatimonadaceae;g:Gemmatimonas;s:Gemmatimonas_aurantiaca
OTU2876	2	9	5	5	1	6	0	0	0	0	4	15	1	14	1	0	0	7	14	9	1	0	0	6	0	2	0	3	1	2	2	0	1	1	0	3	0	2	1	d:Bacteria;p:"Proteobacteria";c:Betaproteobacteria;o:Burkholderiales;f:Comamonadaceae
OTU955	0	0	2	2	0	2	0	0	1	0	0	1	0	2	0	1	0	0	1	0	0	8	1	2	0	5	4	2	2	2	19	4	2	3	6	9	3	46	1	d:Bacteria;p:"Verrucomicrobia";c:Opitutae;o:Opitutales;f:Opitutaceae;g:Opitutus;s:Opitutus_terrae
OTU529	0	0	0	0	0	0	0	0	0	0	0	0	0	0	0	0	0	0	0	0	1	1	3	0	0	1	0	1	7	0	0	0	1	41	1	0	60	2	0	d:Bacteria;p:"Chlamydiae";c:Chlamydiia;o:Chlamydiales
OTU1963	0	0	0	1	1	0	0	1	0	0	0	2	0	0	0	0	0	0	0	1	13	3	5	10	2	2	6	5	2	6	9	13	9	5	9	6	3	3	4	d:Bacteria;p:Firmicutes;c:Clostridia;o:Clostridiales;f:Clostridiaceae_1;g:Clostridium_sensu_stricto;s:Clostridium_chartatabidum
OTU1446	0	0	1	0	1	3	0	1	2	0	0	1	0	1	0	0	2	0	0	0	7	7	5	6	1	7	0	4	6	9	6	4	8	4	8	4	3	7	8	d:Bacteria;p:"Proteobacteria";c:Betaproteobacteria
OTU383	0	0	0	0	0	2	0	2	1	0	0	1	0	0	0	1	0	0	0	2	8	7	5	7	2	5	3	6	3	6	4	4	5	6	8	3	9	6	10	d:Bacteria
OTU1226	0	1	1	1	0	0	0	0	0	0	0	0	0	3	0	1	0	0	0	0	3	15	1	7	1	12	5	4	6	5	10	1	10	1	10	0	2	17	9	d:Bacteria;p:"Acidobacteria";c:Acidobacteria_Gp6;g:Gp6
OTU2764	0	1	0	55	0	1	0	0	2	54	0	3	1	6	1	0	0	0	0	5	0	0	0	0	0	0	0	0	0	1	0	0	1	0	0	0	0	0	0	d:Bacteria;p:"Bacteroidetes";c:Sphingobacteriia;o:"Sphingobacteriales";f:Sphingobacteriaceae;g:Mucilaginibacter
OTU762	0	0	0	0	0	1	1	5	0	1	0	1	0	0	0	0	0	0	0	0	15	1	11	0	2	2	10	7	2	1	0	39	0	0	2	15	10	1	4	d:Bacteria;p:"Actinobacteria";c:Actinobacteria;o:Actinomycetales
OTU1449	0	0	0	2	0	0	0	2	2	0	1	2	0	0	0	0	0	0	0	0	2	1	2	6	3	5	5	2	3	3	8	3	14	3	3	16	5	12	16	d:Bacteria;p:"Proteobacteria";c:Deltaproteobacteria;o:Myxococcales
OTU386	0	0	0	0	0	0	2	2	2	1	0	0	0	0	0	0	0	0	0	0	1	2	3	6	15	6	29	4	8	4	0	2	0	12	2	7	5	0	2	d:Bacteria;p:Candidatus_Saccharibacteria
OTU586	0	0	1	0	1	2	0	0	0	0	0	0	0	0	0	0	0	0	0	0	3	0	10	3	3	13	22	2	10	4	1	4	4	4	15	10	3	0	1	d:Bacteria;p:"Bacteroidetes";c:Cytophagia;o:Cytophagales;f:Cytophagaceae
OTU407	0	0	2	2	0	1	3	1	4	0	0	1	0	0	0	0	0	0	0	1	3	12	1	7	0	14	14	12	10	2	12	4	0	1	5	6	1	1	3	d:Bacteria;p:"Bacteroidetes"
OTU1057	0	0	0	0	0	0	0	0	2	0	1	0	0	1	0	0	0	0	1	1	2	3	7	4	2	5	13	8	3	14	0	2	6	1	19	9	9	4	2	d:Bacteria;p:"Chlamydiae";c:Chlamydiia;o:Chlamydiales
OTU1367	0	2	0	5	0	8	0	0	0	0	1	6	0	8	0	0	5	0	1	0	4	10	0	7	0	5	2	1	7	4	12	1	3	2	3	1	0	17	7	d:Bacteria;p:"Bacteroidetes";c:Sphingobacteriia;o:"Sphingobacteriales";f:Chitinophagaceae;g:Parafilimonas;s:Parafilimonas_terrae
OTU504	0	0	2	0	0	1	4	1	0	0	0	1	0	0	0	0	0	0	0	0	10	3	17	0	7	4	20	15	11	8	1	9	0	2	0	6	3	0	0	d:Bacteria;p:"Bacteroidetes"
OTU2472	0	1	0	0	0	0	3	11	1	3	0	0	0	0	0	0	0	0	0	3	9	2	8	5	3	4	4	7	4	3	1	9	1	17	2	2	12	0	2	d:Bacteria;p:"Actinobacteria";c:Actinobacteria;o:Actinomycetales;f:Catenulisporaceae;g:Catenulispora
OTU1267	0	0	0	0	0	1	0	0	2	0	0	1	0	2	0	0	0	0	1	2	2	10	4	5	0	9	2	5	11	2	4	2	6	3	10	6	1	20	9	d:Bacteria;p:"Proteobacteria";c:Deltaproteobacteria;o:Myxococcales
OTU695	1	0	1	0	0	4	1	0	4	0	0	0	0	1	0	0	0	0	1	0	1	2	11	1	0	4	2	1	16	2	27	2	1	0	0	0	2	29	0	d:Bacteria;p:Candidatus_Saccharibacteria;g:Saccharibacteria_genera_incertae_sedis
OTU749	0	0	1	0	0	1	0	0	1	0	0	0	0	1	0	0	0	0	0	0	2	12	1	6	0	4	11	4	3	4	12	2	5	3	9	1	0	41	3	d:Bacteria;p:"Proteobacteria";c:Gammaproteobacteria;o:Xanthomonadales
OTU723	0	0	1	1	0	2	0	1	1	3	0	1	0	0	0	0	0	0	0	0	1	10	11	3	0	17	12	0	17	0	6	4	6	0	15	0	2	2	2	d:Bacteria;p:"Proteobacteria";c:Deltaproteobacteria;o:Myxococcales
OTU2791	0	0	0	0	0	0	0	2	1	1	0	0	0	0	0	0	0	0	0	0	14	13	1	6	0	6	4	9	5	5	9	0	6	4	3	3	3	17	3	d:Bacteria;p:"Acidobacteria";c:Acidobacteria_Gp6;g:Gp6
OTU748	0	4	0	0	0	2	0	0	0	1	0	0	0	1	0	0	0	0	0	0	0	6	0	1	0	3	0	3	2	0	29	3	3	2	15	13	7	15	10	d:Bacteria;p:"Acidobacteria";c:Acidobacteria_Gp7;g:Gp7
OTU884	0	2	0	1	1	1	0	4	0	2	0	0	1	4	0	0	0	0	3	1	5	13	3	1	0	6	3	6	14	6	16	2	4	1	4	2	3	12	5	d:Bacteria;p:"Proteobacteria";c:Alphaproteobacteria;o:Rhizobiales
OTU663	0	1	0	1	0	1	0	5	1	1	0	0	0	1	0	0	0	0	0	1	4	4	7	7	1	5	4	14	6	13	5	1	4	4	1	1	3	14	7	d:Bacteria;p:"Acidobacteria";c:Acidobacteria_Gp3
OTU459	0	0	0	0	0	0	0	0	3	0	0	0	0	0	0	0	0	0	0	2	2	1	0	2	1	11	5	3	13	3	1	1	2	42	2	1	19	2	5	d:Bacteria;p:"Chlamydiae";c:Chlamydiia;o:Chlamydiales
OTU671	0	0	0	0	0	0	0	5	2	6	0	0	0	1	0	0	0	0	1	0	2	3	16	0	4	0	9	2	1	4	0	13	1	10	5	14	8	0	5	d:Bacteria;p:"Proteobacteria";c:Gammaproteobacteria;o:Legionellales;f:Coxiellaceae;g:Aquicella;s:Aquicella_siphonis
OTU628	1	0	0	3	0	0	1	1	1	1	0	2	0	1	0	0	0	0	0	2	8	0	0	6	3	3	7	2	0	3	0	17	12	1	2	19	4	6	13	d:Bacteria;p:Candidatus_Saccharibacteria;g:Saccharibacteria_genera_incertae_sedis
OTU969	0	0	0	0	0	0	0	0	0	1	0	0	0	1	0	0	0	0	1	0	6	6	4	11	1	3	5	4	8	9	20	3	4	6	4	0	5	3	9	d:Bacteria;p:"Actinobacteria";c:Actinobacteria;o:Actinomycetales;f:Micromonosporaceae
OTU778	0	0	1	0	1	1	1	0	0	1	2	8	0	0	0	0	0	0	1	0	0	0	1	1	0	0	0	1	0	0	5	11	10	1	3	14	26	5	18	d:Bacteria;p:"Bacteroidetes";c:Sphingobacteriia;o:"Sphingobacteriales";f:Sphingobacteriaceae;g:Pedobacter
OTU682	0	0	0	0	0	0	0	0	0	0	0	1	0	0	0	0	0	0	0	0	14	5	5	3	5	6	13	5	11	12	1	4	3	11	3	9	6	2	3	d:Bacteria
OTU518	1	0	1	1	0	1	0	2	3	1	0	0	0	1	0	0	0	1	0	0	11	5	12	9	0	5	3	5	8	1	5	2	6	3	2	2	5	5	10	d:Bacteria;p:"Bacteroidetes";c:Sphingobacteriia;o:"Sphingobacteriales";f:Chitinophagaceae
OTU670	0	4	0	6	1	4	0	0	3	0	0	1	0	7	0	0	0	0	1	1	0	0	0	0	0	0	1	0	0	0	11	0	1	0	0	1	12	64	0	d:Bacteria;p:"Verrucomicrobia";c:Opitutae;o:Opitutales;f:Opitutaceae;g:Opitutus;s:Opitutus_terrae
OTU1327	1	0	0	1	1	0	0	1	0	2	0	0	0	0	0	0	0	0	0	0	2	2	6	4	3	4	2	5	6	6	6	13	20	2	8	5	2	4	7	d:Bacteria;p:"Actinobacteria";c:Actinobacteria;o:Solirubrobacterales
OTU2789	0	6	5	8	0	6	5	6	7	5	1	6	0	7	0	1	2	0	2	10	3	1	0	8	0	5	2	6	1	0	6	4	1	1	1	0	2	2	2	d:Bacteria;p:"Proteobacteria";c:Alphaproteobacteria;o:Rhizobiales
OTU1219	0	0	0	0	0	3	1	4	1	0	0	1	0	0	0	0	0	0	0	1	1	1	0	0	0	13	10	5	1	1	6	3	11	0	22	2	4	9	11	d:Bacteria;p:"Acidobacteria";c:Acidobacteria_Gp10;g:Gp10
OTU798	0	0	2	1	0	5	1	2	1	1	0	0	0	0	0	0	0	0	0	0	9	4	7	2	6	20	11	3	2	2	2	2	0	0	8	11	2	1	3	d:Bacteria;p:Candidatus_Saccharibacteria
OTU1148	0	0	1	2	0	11	2	0	1	27	1	4	0	2	1	0	6	3	3	13	0	1	0	1	0	3	0	0	0	1	2	0	4	2	1	3	6	7	1	d:Bacteria;p:"Bacteroidetes";c:Sphingobacteriia;o:"Sphingobacteriales";f:Sphingobacteriaceae
OTU1214	1	0	1	10	0	1	0	0	24	10	0	1	0	0	0	0	0	0	0	0	5	1	4	2	2	3	4	3	3	2	1	0	5	4	10	4	6	5	2	d:Bacteria;p:Parcubacteria;g:Parcubacteria_genera_incertae_sedis
OTU1052	1	1	1	0	0	2	0	0	0	0	0	1	0	1	0	0	1	0	1	1	4	6	2	4	2	1	3	1	1	1	11	8	17	2	4	11	5	7	10	d:Bacteria
OTU675	0	0	0	0	0	62	1	0	1	3	0	1	1	8	1	5	8	0	3	0	0	0	0	0	0	0	0	0	0	0	0	0	0	1	0	0	0	2	0	d:Bacteria;p:"Actinobacteria";c:Actinobacteria;o:Actinomycetales;f:Micrococcaceae;g:Arthrobacter
OTU1228	0	0	0	0	0	2	0	4	0	0	0	0	0	2	0	0	0	0	0	1	4	7	10	4	1	10	15	10	3	3	2	4	2	12	6	4	6	4	3	d:Bacteria;p:"Acidobacteria";c:Acidobacteria_Gp3;g:Gp3
OTU2883	0	1	0	5	0	2	0	1	1	0	0	3	1	3	0	0	1	0	1	2	4	6	10	8	1	2	4	5	2	9	5	2	5	6	5	3	2	5	6	d:Bacteria;p:candidate_division_WPS-1
OTU1028	0	0	2	3	0	2	0	1	26	13	1	0	0	1	0	0	0	0	0	0	5	1	2	5	0	3	7	1	5	0	1	6	1	2	6	8	2	2	3	d:Bacteria;p:Parcubacteria;g:Parcubacteria_genera_incertae_sedis
OTU2649	0	0	1	0	0	1	1	1	0	0	0	0	0	0	0	0	0	0	0	0	10	8	9	3	0	5	13	11	6	3	2	3	2	12	5	7	4	4	0	d:Bacteria;p:"Proteobacteria";c:Alphaproteobacteria;o:Alphaproteobacteria_incertae_sedis
OTU1210	0	0	0	0	0	1	0	1	0	1	0	1	0	0	0	0	0	0	1	0	8	6	8	5	8	2	2	3	0	5	13	4	7	11	4	3	2	9	3	d:Bacteria;p:Firmicutes;c:Clostridia;o:Clostridiales;f:Clostridiaceae_1;g:Clostridium_sensu_stricto;s:Clostridium_huakuii
OTU1116	0	0	0	0	0	0	0	0	0	0	0	3	0	0	0	0	0	2	0	0	0	9	1	0	0	6	4	1	2	2	15	6	6	0	19	6	15	15	2	d:Bacteria;p:"Proteobacteria";c:Alphaproteobacteria
OTU982	0	0	0	2	0	3	0	0	1	1	0	0	0	3	0	1	0	0	0	2	1	9	2	8	0	9	4	5	4	2	21	1	3	3	11	1	1	11	3	d:Bacteria;p:"Acidobacteria";c:Acidobacteria_Gp6;g:Gp6
OTU1598	0	1	0	3	0	10	0	2	4	4	0	1	0	3	0	0	0	0	1	2	3	7	2	4	1	9	4	1	13	1	4	3	3	3	9	2	2	4	0	d:Bacteria;p:"Proteobacteria";c:Deltaproteobacteria;o:Myxococcales;f:Labilitrichaceae;g:Labilithrix;s:Labilithrix_luteola
OTU1981	0	0	0	0	0	2	0	0	0	0	0	0	0	0	0	0	0	0	7	0	0	1	0	0	0	0	0	0	1	0	6	13	0	0	1	0	1	57	3	d:Bacteria;p:"Proteobacteria";c:Gammaproteobacteria;o:Aeromonadales;f:Aeromonadaceae;g:Aeromonas
OTU638	0	1	0	0	0	0	0	0	1	0	0	0	0	1	0	0	0	0	0	0	6	12	3	10	0	5	2	7	10	4	10	2	4	1	8	2	0	14	1	d:Bacteria;p:"Planctomycetes";c:Planctomycetia;o:Planctomycetales;f:Planctomycetaceae
OTU985	0	0	0	0	1	0	0	0	0	0	2	91	0	0	0	0	0	0	0	0	0	0	0	0	2	0	0	0	0	0	0	0	1	0	0	0	2	0	0	d:Bacteria;p:"Proteobacteria";c:Gammaproteobacteria;o:Chromatiales;f:Chromatiaceae;g:Rheinheimera
OTU1189	0	0	0	1	0	3	0	6	2	0	0	0	0	1	0	0	0	0	0	0	5	1	4	8	3	2	5	2	1	3	2	21	9	6	6	3	2	0	11	d:Bacteria;p:"Actinobacteria";c:Actinobacteria;o:Actinomycetales
OTU992	0	0	0	1	0	1	0	0	1	0	0	1	0	0	0	1	0	0	0	0	0	1	0	0	0	1	0	1	3	0	16	4	8	3	16	11	16	9	16	d:Bacteria;p:Candidatus_Saccharibacteria;g:Saccharibacteria_genera_incertae_sedis
OTU727	0	0	0	0	0	0	0	1	0	0	0	0	0	0	0	0	0	0	0	0	7	3	4	2	2	21	5	8	5	5	1	2	3	14	5	4	11	2	5	d:Bacteria
OTU908	0	1	0	0	0	1	0	0	1	4	0	3	0	1	0	0	0	0	0	0	1	10	3	8	0	13	18	4	5	0	8	7	0	4	3	9	1	4	0	d:Bacteria
OTU400	0	1	0	1	0	1	0	2	1	2	0	0	1	0	0	0	0	0	0	0	3	2	25	0	0	1	16	9	0	3	0	31	0	0	3	7	5	0	1	d:Bacteria;p:Candidatus_Saccharibacteria;g:Saccharibacteria_genera_incertae_sedis
OTU520	0	0	2	0	0	0	2	3	0	0	0	1	0	0	0	0	0	0	0	0	9	1	6	3	17	2	18	1	6	5	0	9	7	4	1	4	1	1	1	d:Bacteria;p:Candidatus_Saccharibacteria;g:Saccharibacteria_genera_incertae_sedis
OTU786	0	1	0	0	0	1	0	0	2	1	0	0	0	0	0	0	0	0	0	1	10	5	3	2	1	5	13	5	9	4	5	2	1	17	2	5	6	5	2	d:Bacteria;p:"Acidobacteria";c:Acidobacteria_Gp1;g:Gp1
OTU787	0	0	0	3	0	12	0	0	0	0	0	2	0	6	0	0	0	0	2	0	0	6	0	5	0	5	0	2	2	1	15	0	4	2	11	8	4	16	0	d:Bacteria;p:"Verrucomicrobia"
OTU1889	0	0	0	2	1	1	2	4	0	0	0	0	0	0	0	0	0	0	0	1	4	10	3	6	1	7	4	4	3	5	7	1	8	4	9	3	4	10	9	d:Bacteria;p:"Proteobacteria";c:Alphaproteobacteria;o:Rhizobiales
OTU2940	28	19	7	3	4	2	7	2	0	4	3	2	0	3	0	0	2	1	0	2	0	0	0	0	0	0	0	0	0	0	0	0	0	0	0	0	0	0	0	d:Bacteria;p:"Proteobacteria";c:Alphaproteobacteria;o:Rhizobiales;f:Rhizobiaceae;g:Rhizobium
OTU1510	0	0	0	1	0	0	0	1	0	1	0	0	0	0	0	0	0	0	0	0	2	0	2	1	3	3	5	1	1	4	1	13	17	8	6	27	7	0	8	d:Bacteria;p:"Gemmatimonadetes";c:Gemmatimonadetes;o:Gemmatimonadales;f:Gemmatimonadaceae;g:Gemmatimonas;s:Gemmatimonas_aurantiaca
OTU448	0	0	0	13	0	15	6	4	35	5	0	0	0	0	0	0	0	0	0	3	1	0	10	2	0	6	2	1	2	1	0	1	1	1	3	2	1	0	0	d:Bacteria;p:Candidatus_Saccharibacteria;g:Saccharibacteria_genera_incertae_sedis
OTU910	0	0	0	0	0	0	1	1	0	0	0	0	0	0	0	0	0	0	0	1	10	2	2	8	0	9	12	4	3	5	3	4	4	2	12	4	5	4	12	d:Bacteria
OTU597	0	0	1	0	0	0	0	5	0	0	0	0	0	0	0	0	0	0	0	0	0	6	0	3	33	1	0	36	20	9	0	0	1	0	1	0	0	0	0	d:Bacteria;p:"Proteobacteria";c:Gammaproteobacteria;o:Xanthomonadales;f:Sinobacteraceae
OTU1973	0	0	0	1	1	1	0	0	3	1	0	4	0	0	0	0	0	0	0	1	6	13	2	3	3	4	5	4	3	1	13	7	1	5	3	4	5	5	2	d:Bacteria;p:Firmicutes;c:Bacilli;o:Bacillales;f:Paenibacillaceae_1;g:Brevibacillus;s:Brevibacillus_ginsengisoli
OTU714	0	0	1	2	0	14	0	0	3	3	0	1	1	6	0	1	0	0	2	2	0	13	0	2	0	10	3	1	1	5	6	2	4	1	24	0	0	6	0	d:Bacteria;p:"Proteobacteria";c:Deltaproteobacteria;o:Myxococcales
OTU1051	0	0	0	2	0	3	0	0	0	1	0	1	0	0	0	0	0	0	0	0	2	19	2	7	2	6	0	4	6	6	9	2	7	4	8	3	2	12	5	d:Bacteria;p:"Acidobacteria";c:Acidobacteria_Gp16
OTU1138	0	0	0	1	0	0	0	0	2	1	0	2	0	1	0	0	0	0	0	2	2	9	7	4	1	7	3	6	8	1	6	3	5	3	9	5	7	18	3	d:Bacteria;p:"Proteobacteria";c:Alphaproteobacteria
OTU795	0	0	2	2	0	1	1	1	1	0	0	1	0	2	0	0	0	0	0	1	1	3	2	3	1	2	2	0	0	3	12	3	8	4	9	7	15	12	9	d:Bacteria;p:"Acidobacteria";c:Acidobacteria_Gp3;g:Gp3
OTU1703	0	0	1	0	0	2	0	0	0	0	0	0	0	1	0	1	0	0	0	3	0	14	0	1	0	4	1	0	1	4	16	2	1	7	0	4	4	37	1	d:Bacteria;p:"Bacteroidetes";c:Cytophagia;o:Cytophagales
OTU550	0	1	1	1	0	2	5	1	1	0	0	0	0	0	0	0	0	0	0	0	11	3	7	2	27	6	7	3	4	1	1	2	0	0	15	2	1	0	1	d:Bacteria;p:"Proteobacteria";c:Gammaproteobacteria
OTU483	0	0	0	4	0	7	0	0	0	0	0	0	0	85	0	0	0	0	0	0	1	0	0	0	0	2	0	0	0	0	0	0	0	0	0	0	3	1	0	d:Bacteria;p:"Proteobacteria";c:Deltaproteobacteria;o:Bdellovibrionales;f:Bdellovibrionaceae;g:Bdellovibrio;s:Bdellovibrio_bacteriovorus
OTU487	0	0	0	1	0	0	0	4	1	0	0	1	0	0	0	0	0	0	0	0	8	3	3	4	17	4	7	5	12	4	0	1	1	11	3	13	6	0	3	d:Bacteria;p:Parcubacteria
OTU1046	0	1	1	0	0	2	2	0	1	0	0	0	0	0	0	1	1	0	0	0	3	2	11	2	4	4	6	7	6	6	7	7	7	10	2	0	6	2	6	d:Bacteria;p:Firmicutes;c:Bacilli;o:Bacillales;f:Bacillaceae_1;g:Bacillus
OTU469	0	0	0	1	0	0	2	7	0	2	0	1	0	0	0	0	0	0	0	0	4	2	6	0	0	1	9	5	0	1	2	21	1	12	5	7	9	0	0	d:Bacteria;p:"Armatimonadetes"
OTU1866	1	1	0	3	0	2	0	1	2	2	0	0	0	0	0	1	0	0	0	0	3	6	0	2	0	0	3	0	3	1	1	5	5	2	23	9	10	3	17	d:Bacteria;p:"Proteobacteria";c:Gammaproteobacteria;o:Legionellales;f:Legionellaceae;g:Legionella
OTU2359	0	0	1	2	0	1	10	26	9	9	0	1	0	1	0	0	1	1	0	1	2	3	3	2	2	1	2	1	6	5	1	2	6	1	0	3	0	0	3	d:Bacteria;p:"Actinobacteria";c:Actinobacteria;o:Actinomycetales;f:Nocardioidaceae;g:Nocardioides
OTU1199	0	0	1	1	0	0	0	0	2	1	0	0	0	0	0	0	0	0	3	0	13	12	3	7	0	9	2	5	13	4	8	0	3	2	5	1	4	3	5	d:Bacteria;p:"Planctomycetes";c:Planctomycetia;o:Planctomycetales;f:Planctomycetaceae
OTU678	0	0	0	0	0	1	0	1	0	0	0	0	0	0	0	0	0	0	0	0	9	1	10	2	12	3	10	2	1	4	1	7	2	0	8	19	3	1	1	d:Bacteria
OTU623	0	0	1	1	0	11	0	2	1	3	1	4	4	6	4	23	6	5	1	4	0	0	0	2	3	1	0	0	0	0	3	3	3	0	3	1	1	3	1	d:Bacteria;p:"Proteobacteria";c:Alphaproteobacteria;o:Rhodospirillales;f:Rhodospirillaceae;g:Azospirillum
OTU660	0	0	0	1	0	0	0	2	0	1	0	1	0	0	0	0	0	0	0	0	6	4	14	1	4	7	13	3	7	2	3	13	1	4	4	7	4	0	0	d:Bacteria;p:"Verrucomicrobia";c:Subdivision3;g:Subdivision3_genera_incertae_sedis
OTU1039	0	3	0	0	0	0	0	0	0	0	0	1	0	0	0	0	2	0	0	2	0	1	0	0	0	0	0	0	14	0	2	4	10	3	3	16	10	10	9	d:Bacteria;p:"Bacteroidetes";c:Sphingobacteriia;o:"Sphingobacteriales";f:Chitinophagaceae
OTU620	0	18	0	3	0	5	0	0	0	0	1	29	0	3	0	20	1	5	2	2	1	0	0	2	0	1	0	0	0	0	0	0	0	0	0	0	0	0	0	d:Bacteria;p:"Bacteroidetes";c:Sphingobacteriia;o:"Sphingobacteriales";f:Chitinophagaceae;g:Taibaiella
OTU965	0	0	0	0	0	0	0	0	0	0	1	1	0	0	0	0	0	0	0	0	0	11	0	1	26	1	1	23	21	9	1	0	2	0	0	1	1	0	0	d:Bacteria;p:"Proteobacteria";c:Betaproteobacteria;o:Burkholderiales;f:Alcaligenaceae
OTU998	0	0	0	0	0	0	0	0	1	0	0	3	0	0	0	0	0	0	0	0	0	13	0	1	2	8	1	1	1	1	26	2	9	1	11	6	7	8	2	d:Bacteria;p:"Bacteroidetes";c:Cytophagia;o:Cytophagales;g:Ohtaekwangia;s:Ohtaekwangia_koreensis
OTU2655	0	1	1	1	0	0	0	1	5	1	0	1	0	1	0	0	0	0	1	0	1	21	4	2	2	15	4	1	4	5	1	2	0	5	8	1	5	9	2	d:Bacteria;p:"Proteobacteria";c:Gammaproteobacteria
OTU777	0	1	0	0	0	2	0	0	0	0	0	0	0	0	0	0	0	0	0	0	13	0	0	75	0	2	0	0	1	1	5	0	2	0	6	2	0	1	0	d:Bacteria;p:"Actinobacteria";c:Actinobacteria;o:Actinomycetales
OTU1133	0	0	0	0	0	0	0	0	0	0	0	0	0	0	0	0	0	0	1	0	3	9	0	4	17	3	5	12	6	15	3	4	2	8	1	11	2	0	5	d:Bacteria;p:"Proteobacteria";c:Alphaproteobacteria;o:Rhodospirillales;f:Acetobacteraceae
OTU551	0	0	0	1	0	2	0	0	0	0	0	0	0	1	0	0	0	3	45	0	0	0	0	11	0	7	0	17	13	0	0	0	0	0	0	0	0	2	0	d:Bacteria;p:"Bacteroidetes";c:Cytophagia;o:Cytophagales;f:Cytophagaceae
OTU742	0	0	2	0	0	0	86	0	1	1	0	0	0	1	0	0	2	0	0	0	0	0	0	0	0	0	0	0	0	0	0	1	0	0	0	0	0	0	0	d:Bacteria;p:"Actinobacteria";c:Actinobacteria;o:Actinomycetales;f:Promicromonosporaceae;g:Promicromonospora
OTU1071	0	0	0	0	0	2	0	1	0	3	0	0	0	0	0	0	0	0	0	1	4	4	2	4	8	10	4	4	7	6	2	2	2	13	6	4	5	2	4	d:Bacteria;p:"Proteobacteria";c:Alphaproteobacteria
OTU1041	0	0	0	0	1	0	3	7	4	7	0	0	0	0	0	0	0	0	0	3	2	2	4	2	1	4	19	4	3	8	1	4	0	7	8	1	6	2	2	d:Bacteria;p:"Bacteroidetes";c:Sphingobacteriia;o:"Sphingobacteriales";f:Chitinophagaceae
OTU755	0	0	0	4	0	18	0	0	10	27	0	0	0	1	0	0	0	0	1	6	3	0	0	2	0	2	14	5	0	2	0	0	0	2	2	5	0	8	1	d:Bacteria;p:"Verrucomicrobia";c:Subdivision3;g:Subdivision3_genera_incertae_sedis
OTU1679	0	0	0	0	0	4	2	0	0	1	0	3	0	0	0	1	0	0	0	0	2	5	5	4	6	1	3	3	2	2	6	7	10	5	10	8	2	4	11	d:Bacteria;p:"Planctomycetes";c:Planctomycetia;o:Planctomycetales;f:Planctomycetaceae
OTU1062	1	0	0	1	0	2	2	0	0	1	0	0	0	0	0	0	0	0	1	1	7	8	3	7	0	12	23	2	7	4	0	0	1	3	3	0	3	10	1	d:Bacteria;p:Parcubacteria
OTU1501	0	0	1	6	0	1	0	4	2	1	1	0	0	0	0	0	0	0	0	0	5	9	4	4	2	3	3	4	14	5	12	3	0	6	5	0	4	4	1	d:Bacteria;p:"Proteobacteria";c:Gammaproteobacteria;o:Legionellales;f:Coxiellaceae;g:Aquicella;s:Aquicella_siphonis
OTU758	0	0	0	0	0	1	0	1	0	1	0	0	0	0	0	0	1	0	0	1	13	4	9	1	1	3	5	1	3	1	6	5	9	1	10	7	8	7	1	d:Bacteria;p:"Proteobacteria";c:Gammaproteobacteria;o:Legionellales;f:Coxiellaceae;g:Aquicella
OTU1910	0	2	1	10	0	4	2	10	1	1	0	0	0	18	0	1	0	0	1	2	0	3	1	0	0	2	0	0	0	2	16	1	0	0	1	1	3	17	3	d:Bacteria;p:"Proteobacteria";c:Betaproteobacteria;o:Burkholderiales;f:Burkholderiales_incertae_sedis
OTU1431	0	0	0	0	0	0	0	0	0	1	0	0	0	0	0	0	0	0	0	0	0	9	0	1	0	1	0	0	1	0	21	0	0	3	3	4	1	61	0	d:Bacteria;p:"Proteobacteria";c:Deltaproteobacteria;o:Myxococcales
OTU745	0	0	1	0	0	1	0	0	3	0	0	0	0	1	0	0	0	0	0	1	2	3	4	1	1	4	3	17	11	5	4	1	0	5	13	0	3	13	6	d:Bacteria;p:"Proteobacteria";c:Gammaproteobacteria;o:Legionellales;f:Coxiellaceae;g:Aquicella;s:Aquicella_siphonis
OTU857	0	0	0	1	0	0	1	0	0	0	0	0	0	1	0	0	1	0	0	0	5	15	5	8	1	1	4	3	13	1	10	1	4	2	6	1	2	12	2	d:Bacteria;p:"Acidobacteria";c:Acidobacteria_Gp5;g:Gp5
OTU1033	0	0	0	1	0	0	1	5	0	1	0	2	0	0	0	0	0	0	0	0	4	5	3	9	4	5	4	1	7	8	5	3	2	11	2	1	3	5	8	d:Bacteria;p:"Actinobacteria";c:Actinobacteria
OTU764	0	0	0	0	0	4	0	0	0	0	0	0	0	0	0	0	0	0	0	0	0	0	0	0	0	0	0	0	0	0	12	1	0	2	1	34	33	7	0	d:Bacteria;p:"Bacteroidetes";c:Flavobacteriia;o:"Flavobacteriales";f:Cryomorphaceae;g:Fluviicola;s:Fluviicola_taffensis
OTU2535	0	0	0	1	0	0	0	0	0	1	0	0	0	0	0	0	0	1	0	0	5	5	9	1	4	4	2	1	2	10	2	21	1	2	16	2	3	1	1	d:Bacteria;p:Candidatus_Saccharibacteria
OTU2590	0	1	0	0	1	1	0	1	10	5	0	6	0	0	2	4	22	1	1	1	4	3	1	3	2	2	3	2	1	0	3	1	1	1	1	0	2	2	3	d:Bacteria;p:Firmicutes;c:Bacilli;o:Bacillales;f:Paenibacillaceae_1;g:Paenibacillus;s:Paenibacillus_lautus
OTU941	0	0	0	0	0	0	0	0	3	1	0	0	0	0	0	0	0	0	0	0	7	4	0	2	0	4	19	4	18	4	2	1	1	9	2	10	2	1	2	d:Bacteria;p:Parcubacteria;g:Parcubacteria_genera_incertae_sedis
OTU575	0	1	0	3	0	1	0	0	0	0	0	1	0	0	0	0	0	0	0	0	11	10	3	7	0	6	0	4	4	5	12	1	3	0	2	0	0	24	2	d:Bacteria;p:"Planctomycetes";c:Planctomycetia;o:Planctomycetales;f:Planctomycetaceae
OTU1345	0	1	0	0	0	0	0	0	1	1	0	0	0	0	0	0	0	0	0	0	3	11	2	4	0	5	0	0	2	4	35	0	1	0	1	0	1	26	4	d:Bacteria;p:"Acidobacteria";c:Acidobacteria_Gp6;g:Gp6
OTU862	0	1	0	0	0	3	1	1	0	1	0	0	0	3	0	0	0	0	1	1	2	3	1	2	6	3	2	0	3	7	3	6	1	8	14	5	12	4	6	d:Bacteria;p:"Planctomycetes";c:Planctomycetia;o:Planctomycetales;f:Planctomycetaceae
OTU577	0	2	0	5	1	23	0	0	3	1	0	2	0	6	0	0	0	0	1	0	0	10	0	0	0	11	2	0	6	3	6	0	1	1	14	2	1	4	0	d:Bacteria;p:"Proteobacteria";c:Gammaproteobacteria
OTU2268	0	0	1	1	0	2	10	4	1	0	0	1	0	8	0	0	0	0	1	0	4	2	3	0	1	0	5	1	8	2	4	10	2	2	0	13	2	1	0	d:Bacteria;p:Firmicutes;c:Bacilli;o:Bacillales;f:Paenibacillaceae_1;g:Paenibacillus
OTU691	0	0	1	0	0	1	0	1	0	0	0	0	0	0	0	0	0	0	0	1	13	2	9	7	5	3	5	3	3	2	2	2	1	7	5	4	7	3	5	d:Bacteria;p:"Proteobacteria";c:Alphaproteobacteria
OTU674	0	0	4	0	0	1	0	2	2	0	0	1	0	0	0	0	0	0	0	0	8	6	4	1	2	8	10	22	2	3	5	0	0	0	5	0	2	0	1	d:Bacteria;p:Parcubacteria
OTU2254	1	7	6	42	0	1	0	0	0	14	0	3	1	4	2	0	0	0	0	4	0	1	0	1	4	0	0	17	1	0	0	0	0	0	0	0	0	0	0	d:Bacteria;p:"Bacteroidetes";c:Sphingobacteriia;o:"Sphingobacteriales";f:Chitinophagaceae;g:Taibaiella
OTU2433	0	0	0	0	0	3	2	1	2	1	0	0	0	0	0	0	0	0	0	0	13	2	7	3	2	9	10	10	2	12	0	1	1	3	5	4	5	5	5	d:Bacteria;p:Candidatus_Saccharibacteria
OTU634	0	0	0	0	1	0	0	0	0	0	0	0	0	0	0	0	0	0	0	0	0	0	0	0	0	0	0	0	1	1	38	1	1	0	0	5	4	52	2	d:Bacteria;p:"Bacteroidetes";c:Cytophagia;o:Cytophagales;f:Cyclobacteriaceae;g:Algoriphagus
OTU983	0	0	0	0	0	0	0	0	0	0	0	0	0	0	0	0	0	0	0	1	0	4	0	0	0	6	3	1	2	1	11	1	0	1	14	16	19	9	11	d:Bacteria
OTU1001	0	1	0	0	0	1	0	0	0	0	0	2	0	1	0	0	0	0	0	0	4	17	0	21	1	10	0	0	1	7	16	0	2	0	6	3	0	10	0	d:Bacteria;p:"Proteobacteria";c:Alphaproteobacteria;o:Rhodospirillales
OTU1936	0	0	3	4	0	3	14	3	6	5	1	1	0	0	0	0	0	0	0	0	2	2	7	2	0	9	2	2	5	2	2	0	2	5	5	1	6	3	1	d:Bacteria;p:"Proteobacteria";c:Gammaproteobacteria
OTU838	0	0	1	1	0	0	0	1	1	0	0	0	0	1	0	0	0	0	0	0	0	9	1	2	1	3	2	0	0	3	5	3	21	4	2	7	2	8	9	d:Bacteria;p:"Proteobacteria";c:Deltaproteobacteria;o:Myxococcales;f:Labilitrichaceae;g:Labilithrix;s:Labilithrix_luteola
OTU881	0	0	1	3	1	1	0	0	3	0	0	0	0	0	0	0	0	0	0	0	7	14	0	15	0	4	1	1	5	3	19	0	6	1	6	0	1	17	2	d:Bacteria;p:"Acidobacteria";c:Acidobacteria_Gp6;g:Gp6
OTU1237	1	8	0	0	0	6	43	1	0	1	0	4	0	0	0	1	0	0	1	0	2	2	1	6	0	1	0	0	2	0	10	1	0	0	2	0	0	3	1	d:Bacteria;p:"Actinobacteria";c:Actinobacteria;o:Actinomycetales;f:Nocardioidaceae;g:Kribbella
OTU1255	1	0	0	1	0	0	0	2	0	1	0	2	0	0	0	0	0	0	0	0	6	0	5	3	5	8	7	4	6	1	2	1	10	3	8	5	3	2	13	d:Bacteria;p:"Proteobacteria";c:Deltaproteobacteria;o:Myxococcales
OTU696	0	0	0	0	0	0	0	0	0	0	0	1	0	0	0	0	0	0	0	0	5	5	6	5	10	3	11	1	5	8	0	6	3	3	5	4	0	0	6	d:Bacteria;p:"Proteobacteria";c:Alphaproteobacteria;o:Rhodospirillales;f:Rhodospirillaceae
OTU1084	0	0	0	0	0	0	0	0	0	1	1	0	0	1	0	0	0	0	0	0	3	1	4	7	5	10	3	0	2	15	2	4	7	11	8	6	2	0	6	d:Bacteria;p:Firmicutes;c:Bacilli;o:Lactobacillales;f:Leuconostocaceae;g:Leuconostoc;s:Leuconostoc_mesenteroides_subsp._mesenteroides
OTU643	11	0	0	2	0	0	0	0	0	23	0	0	0	0	0	0	0	0	7	56	0	0	0	0	0	0	1	0	2	0	0	0	0	0	0	0	0	0	0	d:Bacteria;p:"Bacteroidetes";c:Sphingobacteriia;o:"Sphingobacteriales";f:Chitinophagaceae;g:Taibaiella;s:Taibaiella_chishuiensis
OTU1221	0	0	1	0	0	0	0	1	0	2	0	1	0	0	0	0	0	0	0	0	5	3	6	6	1	4	8	7	4	5	1	6	6	11	6	2	3	0	3	d:Bacteria;p:"Gemmatimonadetes";c:Gemmatimonadetes;o:Gemmatimonadales;f:Gemmatimonadaceae;g:Gemmatimonas;s:Gemmatimonas_aurantiaca
OTU514	0	0	1	0	0	0	0	1	1	0	0	0	0	1	0	0	0	0	0	1	1	1	1	0	1	0	1	3	0	2	6	2	29	3	6	5	9	6	14	d:Bacteria;p:"Gemmatimonadetes";c:Gemmatimonadetes;o:Gemmatimonadales;f:Gemmatimonadaceae;g:Gemmatimonas;s:Gemmatimonas_aurantiaca
OTU2053	0	0	0	0	0	0	0	0	0	0	0	1	0	0	0	0	0	0	0	0	4	27	0	6	0	3	0	0	1	2	31	3	11	0	1	1	0	12	0	d:Bacteria;p:"Proteobacteria";c:Deltaproteobacteria;o:Myxococcales
OTU780	0	0	0	0	1	0	0	1	3	0	0	1	0	0	0	0	0	0	0	0	0	0	0	0	1	0	0	0	1	0	6	1	4	3	1	7	24	3	24	d:Bacteria;p:"Bacteroidetes";c:Flavobacteriia;o:"Flavobacteriales";f:Flavobacteriaceae;g:Flavobacterium;s:Flavobacterium_flevense
OTU1756	0	0	0	1	0	0	0	0	0	2	0	0	0	0	0	0	0	0	0	0	16	2	4	4	4	4	9	8	5	2	0	6	3	17	0	0	9	0	1	d:Bacteria;p:"Actinobacteria";c:Actinobacteria;o:Actinomycetales
OTU907	0	0	1	0	0	2	0	1	3	0	0	1	0	0	0	0	0	0	0	0	1	6	4	0	2	8	6	4	5	3	5	1	7	3	7	3	8	7	5	d:Bacteria;p:"Proteobacteria";c:Betaproteobacteria
OTU602	0	0	0	0	0	0	1	0	1	0	0	0	0	0	0	0	0	0	0	0	19	1	3	2	11	12	20	5	2	3	1	0	1	4	1	2	2	1	1	d:Bacteria;p:Parcubacteria
OTU1109	0	0	0	1	0	0	0	0	0	0	0	0	0	0	0	0	0	0	0	0	5	4	6	7	13	9	5	4	1	1	2	9	3	6	2	4	5	5	1	d:Bacteria;p:Firmicutes;c:Bacilli;o:Bacillales;f:Thermoactinomycetaceae_1;g:Shimazuella;s:Shimazuella_kribbensis
OTU705	0	2	0	0	0	2	0	1	3	1	0	0	0	0	0	0	0	0	1	0	1	10	4	4	0	3	1	8	7	4	14	0	3	0	15	6	0	8	3	d:Bacteria;p:"Actinobacteria";c:Actinobacteria
OTU1011	0	0	0	1	0	1	0	0	0	0	0	1	0	2	0	0	1	0	0	0	2	3	0	0	2	5	1	2	2	1	6	5	8	0	6	13	14	1	17	d:Bacteria;p:"Bacteroidetes";c:Sphingobacteriia;o:"Sphingobacteriales";f:Chitinophagaceae
OTU918	0	0	0	1	0	0	0	0	0	0	0	0	0	1	0	0	0	0	0	0	1	8	6	4	1	7	5	1	5	5	8	1	5	1	17	4	4	11	3	d:Bacteria;p:"Proteobacteria";c:Gammaproteobacteria
OTU851	0	0	0	0	0	1	1	0	0	1	0	0	0	1	0	0	0	0	0	0	13	0	2	5	0	14	25	8	4	1	2	1	0	0	6	3	0	1	2	d:Bacteria;p:"Bacteroidetes";c:Cytophagia;o:Cytophagales
OTU2402	0	0	0	0	0	0	1	4	1	4	0	0	0	0	0	0	0	0	0	0	9	6	4	6	7	1	7	2	0	5	1	15	5	8	4	3	2	1	2	d:Bacteria;p:"Actinobacteria";c:Actinobacteria;o:Solirubrobacterales
OTU1036	0	1	0	1	0	0	1	2	1	1	0	0	0	0	0	0	0	0	0	1	6	6	11	6	3	7	9	2	3	2	1	2	2	8	2	3	3	3	3	d:Bacteria;p:"Acidobacteria";c:Acidobacteria_Gp6;g:Gp6
OTU789	0	0	0	1	0	1	1	0	0	0	0	0	0	0	0	0	0	0	0	0	2	1	2	1	0	3	2	1	2	2	6	3	3	0	5	18	3	11	20	d:Bacteria
OTU666	0	0	1	0	0	0	0	1	1	2	0	0	0	0	0	0	0	0	0	0	6	1	5	3	1	8	25	5	13	6	0	1	0	10	0	1	12	1	2	d:Bacteria;p:Parcubacteria
OTU625	0	0	0	1	0	2	0	0	1	1	0	0	0	0	0	0	0	0	0	0	15	8	4	4	1	13	5	3	1	4	3	3	1	0	11	2	2	4	4	d:Bacteria;p:"Proteobacteria"
OTU591	0	0	0	0	0	0	0	2	0	0	0	2	0	0	0	0	0	0	0	0	2	2	1	2	26	0	8	10	2	3	2	3	2	5	3	8	0	1	12	d:Bacteria;p:"Proteobacteria";c:Gammaproteobacteria;o:Chromatiales;f:Chromatiaceae;g:Nitrosococcus;s:Nitrosococcus_oceani
OTU783	0	0	0	0	0	0	0	2	2	0	0	0	0	1	0	0	0	0	1	0	6	4	5	7	1	1	6	4	19	5	0	1	2	6	6	2	10	0	4	d:Bacteria
OTU805	0	0	0	2	0	1	1	2	2	2	0	0	0	2	0	0	0	0	0	0	2	10	5	5	2	4	4	9	7	2	6	2	1	0	15	0	11	0	5	d:Bacteria;p:"Proteobacteria";c:Gammaproteobacteria;o:Legionellales;f:Coxiellaceae;g:Aquicella;s:Aquicella_siphonis
OTU2123	0	3	7	0	0	14	1	0	0	0	2	10	0	2	0	2	8	1	1	2	2	0	0	5	1	30	0	0	1	0	1	0	0	0	0	0	0	1	4	d:Bacteria;p:"Proteobacteria";c:Gammaproteobacteria;o:Xanthomonadales;f:Xanthomonadaceae;g:Pseudoxanthomonas
OTU1967	0	0	0	1	0	0	0	0	0	0	0	0	0	0	0	4	0	0	0	0	0	1	0	0	0	1	1	0	1	0	1	0	0	1	3	2	0	0	0	d:Bacteria;p:Firmicutes;c:Bacilli;o:Bacillales;f:Planococcaceae
OTU1604	0	0	3	0	0	0	0	0	4	5	0	0	0	0	0	0	0	0	0	0	8	4	7	4	6	1	3	0	2	4	4	4	5	4	1	7	1	1	9	d:Bacteria;p:Firmicutes;c:Bacilli;o:Bacillales;f:Alicyclobacillaceae;g:Tumebacillus;s:Tumebacillus_flagellatus
OTU991	1	0	0	1	0	2	1	3	1	2	0	2	0	1	0	0	0	0	1	0	2	3	1	0	2	0	1	1	5	1	8	10	18	3	5	7	1	0	13	d:Bacteria;p:"Actinobacteria";c:Actinobacteria;o:Actinomycetales;f:Nocardioidaceae;g:Nocardioides;s:Nocardioides_tritolerans
OTU733	1	0	9	3	0	0	14	2	41	3	0	0	0	0	0	0	0	0	0	0	0	0	5	0	3	0	0	1	0	0	0	5	0	3	1	1	0	0	0	d:Bacteria;p:"Bacteroidetes";c:Sphingobacteriia;o:"Sphingobacteriales";f:Sphingobacteriaceae;g:Mucilaginibacter
OTU741	1	1	0	1	0	0	0	0	1	1	0	0	0	1	0	0	0	0	1	2	0	7	1	3	0	3	3	1	4	1	7	4	3	4	10	13	1	13	7	d:Bacteria;p:BRC1
OTU1106	1	0	0	0	0	0	0	1	1	1	0	0	0	1	0	0	0	0	0	0	0	2	0	0	0	2	2	1	2	1	15	2	4	2	7	11	9	9	11	d:Bacteria;p:"Bacteroidetes";c:Sphingobacteriia;o:"Sphingobacteriales";f:Chitinophagaceae
OTU1200	0	0	0	2	0	1	1	1	0	0	0	1	0	1	0	1	0	0	0	1	3	4	4	6	9	5	5	1	3	8	1	8	6	4	7	4	0	2	8	d:Bacteria;p:"Planctomycetes";c:Planctomycetia;o:Planctomycetales;f:Planctomycetaceae
OTU588	0	0	1	0	0	0	0	0	0	0	0	0	0	0	0	0	0	0	0	0	4	2	2	12	0	12	24	11	14	3	1	0	0	0	2	0	1	1	1	d:Bacteria;p:"Bacteroidetes"
OTU526	0	0	0	0	0	2	0	0	0	0	1	0	0	1	0	0	0	0	1	0	3	6	4	5	0	5	12	4	8	2	3	1	0	3	12	1	7	5	1	d:Bacteria;p:Parcubacteria
OTU1462	0	0	0	0	0	5	0	0	0	1	0	2	0	0	0	1	0	1	9	1	0	1	1	1	0	4	1	2	5	0	4	3	7	0	6	3	13	18	5	d:Bacteria;p:"Planctomycetes";c:Planctomycetia;o:Planctomycetales;f:Planctomycetaceae
OTU2066	0	0	0	0	0	2	0	0	2	1	0	0	0	2	0	0	1	0	1	2	1	15	1	3	0	14	0	0	2	3	9	0	3	0	1	0	1	27	6	d:Bacteria;p:"Proteobacteria";c:Deltaproteobacteria;o:Myxococcales
OTU774	0	0	0	0	0	1	0	1	0	0	0	0	0	0	0	0	0	0	0	0	1	10	2	2	1	9	3	3	3	4	15	0	3	3	12	0	2	5	9	d:Bacteria;p:"Actinobacteria";c:Actinobacteria
OTU2923	0	1	0	0	0	0	0	0	1	0	1	5	0	0	0	3	7	0	2	5	1	2	4	1	3	3	2	1	2	1	3	1	1	4	2	3	0	2	5	d:Bacteria;p:Firmicutes;c:Bacilli;o:Bacillales;f:Paenibacillaceae_1;g:Paenibacillus;s:Paenibacillus_nanensis
OTU612	0	0	1	0	0	4	0	1	0	0	0	1	0	0	0	0	0	0	0	0	7	1	9	5	9	5	17	5	3	4	2	3	0	1	1	6	3	2	1	d:Bacteria;p:Candidatus_Saccharibacteria
OTU867	0	1	0	0	0	0	0	0	1	0	0	0	0	0	0	0	0	0	0	0	2	1	1	3	1	1	6	1	5	3	2	2	2	36	11	3	11	0	1	d:Bacteria;p:"Proteobacteria";c:Gammaproteobacteria
OTU818	0	0	0	2	1	0	0	0	0	0	0	0	0	0	0	0	0	0	1	1	2	7	0	9	0	14	1	2	6	1	3	3	12	1	4	1	5	13	3	d:Bacteria;p:"Gemmatimonadetes";c:Gemmatimonadetes;o:Gemmatimonadales;f:Gemmatimonadaceae;g:Gemmatimonas;s:Gemmatimonas_aurantiaca
OTU1147	0	1	1	1	0	0	0	1	0	1	0	0	0	0	0	0	0	0	0	0	8	7	6	4	2	5	5	7	9	3	5	5	6	2	6	2	5	6	1	d:Bacteria
OTU916	0	1	0	0	1	22	0	2	0	0	0	0	0	21	1	1	0	0	0	0	0	2	0	1	0	1	0	0	1	1	5	0	4	2	1	4	0	22	0	d:Bacteria;p:"Proteobacteria";c:Gammaproteobacteria;o:Xanthomonadales;f:Xanthomonadaceae
OTU515	0	0	0	0	0	0	0	1	1	0	0	0	0	1	0	0	0	0	0	0	0	0	0	0	0	0	0	0	1	0	3	14	10	0	39	10	0	7	2	d:Bacteria;p:Cyanobacteria/Chloroplast;c:Chloroplast
OTU768	0	0	0	0	0	0	0	1	0	1	0	0	0	0	0	0	0	0	0	0	7	1	1	1	5	2	5	3	5	1	1	3	3	21	1	1	26	1	1	d:Bacteria;p:"Actinobacteria";c:Actinobacteria;o:Actinomycetales
OTU1097	0	0	0	0	0	2	1	0	1	1	0	45	0	0	0	0	1	0	0	0	3	1	0	0	2	2	1	1	3	0	7	3	5	2	1	2	5	3	5	d:Bacteria;p:Candidatus_Saccharibacteria;g:Saccharibacteria_genera_incertae_sedis
OTU546	0	0	0	0	0	1	0	1	2	0	0	0	0	0	0	0	0	0	0	0	4	7	5	3	0	8	4	7	13	6	4	1	6	1	6	1	1	3	3	d:Bacteria;p:"Gemmatimonadetes";c:Gemmatimonadetes;o:Gemmatimonadales;f:Gemmatimonadaceae;g:Gemmatimonas;s:Gemmatimonas_aurantiaca
OTU1143	2	1	0	2	0	3	1	2	0	1	1	2	0	1	0	0	0	0	0	0	5	1	4	1	1	1	4	4	6	8	0	2	8	5	7	3	10	6	3	d:Bacteria;p:"Proteobacteria";c:Alphaproteobacteria
OTU846	0	0	1	0	0	2	0	2	0	1	0	0	0	0	0	0	0	0	0	1	4	15	1	3	0	9	2	3	3	0	13	2	0	0	9	1	1	11	3	d:Bacteria;p:"Proteobacteria";c:Deltaproteobacteria;o:Myxococcales;f:Phaselicystidaceae;g:Phaselicystis;s:Phaselicystis_flava
OTU938	0	0	1	1	0	1	0	0	1	3	0	1	0	0	0	0	0	0	1	2	0	18	0	7	0	9	4	6	6	1	4	0	0	0	12	0	2	10	1	d:Bacteria;p:"Proteobacteria";c:Deltaproteobacteria;o:Myxococcales;f:Sandaracinaceae;g:Sandaracinus;s:Sandaracinus_amylolyticus
OTU1895	0	0	0	4	0	4	0	1	5	20	0	2	0	8	0	3	0	1	14	4	0	7	0	1	0	5	0	3	1	0	1	0	0	0	0	1	1	15	0	d:Bacteria;p:"Bacteroidetes";c:Sphingobacteriia;o:"Sphingobacteriales";f:Chitinophagaceae;g:Terrimonas
OTU860	0	0	0	6	0	11	0	0	1	1	0	0	0	9	0	1	0	0	1	2	0	8	0	1	0	17	3	1	0	3	2	0	0	1	11	4	2	4	0	d:Bacteria;p:"Bacteroidetes";c:Cytophagia;o:Cytophagales
OTU645	2	3	1	0	0	7	12	30	9	6	0	1	1	0	0	0	2	0	3	2	0	1	0	1	1	1	0	0	0	0	0	0	3	1	0	0	1	0	0	d:Bacteria;p:Firmicutes;c:Bacilli;o:Lactobacillales;f:Enterococcaceae;g:Enterococcus
OTU686	1	0	2	0	0	0	0	1	1	0	0	0	0	0	0	0	1	1	0	0	2	9	6	1	2	3	4	3	1	4	3	1	5	3	17	0	2	4	6	d:Bacteria;p:"Proteobacteria";c:Gammaproteobacteria;o:Legionellales;f:Coxiellaceae;g:Aquicella
OTU1146	0	0	0	1	1	0	0	0	0	1	0	0	0	0	0	0	1	0	0	0	5	3	1	1	4	9	12	1	2	11	1	7	2	8	8	0	8	1	0	d:Bacteria;p:"Proteobacteria";c:Deltaproteobacteria;o:Myxococcales
OTU1783	0	1	0	0	0	1	0	1	0	3	0	0	0	2	0	1	1	0	1	1	2	0	1	5	0	1	5	1	3	2	10	9	1	3	2	10	3	26	4	d:Bacteria;p:Candidatus_Saccharibacteria;g:Saccharibacteria_genera_incertae_sedis
OTU1020	0	0	0	0	0	1	0	1	1	1	0	1	0	0	0	0	0	0	0	0	1	8	8	1	10	3	9	10	3	3	1	8	1	0	1	8	1	2	1	d:Bacteria;p:Candidatus_Saccharibacteria
OTU2118	0	0	0	17	0	8	0	0	0	2	0	0	0	18	0	0	0	0	1	5	1	0	0	14	1	11	1	6	2	0	1	0	0	0	0	0	0	4	0	d:Bacteria;p:"Planctomycetes";c:Planctomycetia;o:Planctomycetales;f:Planctomycetaceae;g:Singulisphaera;s:Singulisphaera_acidiphila
OTU1655	0	1	0	0	0	0	0	0	0	0	0	0	0	0	0	0	0	0	0	0	1	42	1	1	0	8	0	0	1	1	16	1	1	0	9	0	0	11	0	d:Bacteria;p:"Proteobacteria";c:Gammaproteobacteria
OTU1432	0	0	0	0	0	0	0	0	0	0	0	3	0	0	0	0	0	0	0	0	0	0	0	0	28	0	2	30	23	1	0	0	0	0	0	0	0	0	0	d:Bacteria;p:Candidatus_Saccharibacteria;g:Saccharibacteria_genera_incertae_sedis
OTU2293	0	27	5	2	0	3	0	12	6	10	0	2	0	4	0	1	3	0	0	2	0	0	0	2	0	1	1	1	0	0	1	2	0	1	0	1	0	1	0	d:Bacteria;p:"Bacteroidetes";c:Sphingobacteriia;o:"Sphingobacteriales";f:Sphingobacteriaceae;g:Mucilaginibacter
OTU1315	0	1	0	0	1	2	0	1	1	1	0	0	0	1	0	0	0	0	0	1	8	11	5	4	0	2	0	5	11	1	15	0	3	3	3	6	4	1	3	d:Bacteria;p:"Proteobacteria";c:Alphaproteobacteria;o:Rhodospirillales
OTU905	0	0	0	1	0	1	1	1	0	3	0	0	0	0	0	0	0	0	2	1	0	8	5	0	4	3	5	3	3	3	6	3	5	2	4	4	4	12	1	d:Bacteria;p:"Proteobacteria";c:Alphaproteobacteria;o:Rhodospirillales;f:Acetobacteraceae
OTU1644	0	0	5	0	0	1	0	0	1	5	2	59	0	4	0	0	0	0	0	0	0	0	0	8	0	0	0	0	1	0	2	0	0	1	0	0	0	0	0	d:Bacteria;p:"Bacteroidetes";c:Cytophagia;o:Cytophagales;f:Cytophagaceae;g:Cytophaga;s:Cytophaga_hutchinsonii
OTU2724	0	1	0	0	0	0	0	0	0	1	0	0	0	1	0	0	0	0	1	0	6	4	2	3	1	10	5	1	1	3	9	2	6	0	9	4	3	14	1	d:Bacteria;p:"Proteobacteria";c:Deltaproteobacteria;o:Myxococcales
OTU689	0	0	0	0	2	0	0	0	0	0	0	0	0	0	0	0	0	0	0	0	0	0	0	0	0	0	1	0	0	0	17	0	0	1	27	5	30	7	3	d:Bacteria
OTU665	0	0	0	2	0	6	1	1	4	2	0	0	0	2	0	0	0	0	3	3	0	2	1	2	1	2	2	0	11	3	2	1	4	1	4	7	9	9	8	d:Bacteria;p:"Bacteroidetes";c:Sphingobacteriia;o:"Sphingobacteriales";f:Chitinophagaceae
OTU720	0	0	0	1	0	0	0	49	3	0	0	3	0	1	0	0	0	2	0	0	2	1	4	0	0	1	0	5	2	1	0	1	0	0	0	0	0	0	9	d:Bacteria;p:"Bacteroidetes";c:Sphingobacteriia;o:"Sphingobacteriales";f:Chitinophagaceae;g:Taibaiella;s:Taibaiella_chishuiensis
OTU647	0	0	0	2	0	0	0	1	0	0	0	0	0	0	0	0	0	0	0	0	7	2	2	1	3	7	20	4	3	8	1	0	3	11	7	1	3	0	0	d:Bacteria;p:"Chlamydiae";c:Chlamydiia;o:Chlamydiales
OTU852	0	0	1	1	0	1	0	0	1	2	0	0	0	1	0	0	0	0	2	1	6	5	1	2	0	8	2	6	5	9	2	3	2	3	16	0	1	0	2	d:Bacteria;p:"Acidobacteria";c:Holophagae;o:Holophagales;f:Holophagaceae
OTU1031	0	0	0	0	0	0	0	0	0	0	0	0	0	0	0	0	0	0	0	0	2	0	0	2	1	1	2	4	20	3	4	2	6	5	3	7	4	4	17	d:Bacteria;p:Parcubacteria
OTU897	0	0	1	1	0	0	1	4	2	2	0	0	0	0	0	0	0	0	0	0	5	1	7	2	8	3	7	6	3	2	0	8	2	1	1	17	5	0	1	d:Bacteria;p:"Bacteroidetes"
OTU732	0	0	1	1	0	2	0	0	0	5	0	1	1	0	0	0	0	0	0	1	9	0	9	4	5	4	11	5	0	3	0	7	4	3	4	7	3	1	0	d:Bacteria;p:Parcubacteria;g:Parcubacteria_genera_incertae_sedis
OTU1690	0	0	0	0	0	0	0	0	0	1	0	0	0	0	0	0	0	0	0	0	7	2	13	4	2	6	15	5	2	2	1	3	1	10	10	1	3	0	0	d:Bacteria;p:Candidatus_Saccharibacteria
OTU826	0	0	0	0	0	3	0	0	0	2	0	0	0	1	0	2	0	0	1	1	0	2	1	1	0	1	0	0	2	2	15	3	13	23	5	3	3	0	1	d:Bacteria;p:"Chloroflexi";c:Chloroflexia;o:"Herpetosiphonales";f:"Herpetosiphonaceae";g:Herpetosiphon
OTU824	0	0	0	0	0	2	1	1	4	1	0	0	0	0	0	1	0	0	0	0	6	0	6	4	0	4	8	3	10	8	0	3	6	6	2	0	7	1	0	d:Bacteria;p:"Planctomycetes";c:Planctomycetia;o:Planctomycetales;f:Planctomycetaceae;g:Gemmata;s:Gemmata_obscuriglobus
OTU693	0	0	0	0	0	0	0	0	0	0	0	0	0	0	0	0	0	0	0	0	1	0	1	2	1	0	1	0	1	0	2	0	25	0	13	12	13	2	3	d:Bacteria;p:Parcubacteria
OTU1007	0	0	1	0	0	1	1	6	0	2	0	0	1	0	0	0	0	0	0	1	2	0	3	0	7	1	5	1	1	4	1	22	4	3	0	21	4	0	3	d:Bacteria;p:Candidatus_Saccharibacteria;g:Saccharibacteria_genera_incertae_sedis
OTU2090	0	0	0	1	0	0	0	1	0	0	0	0	0	0	0	0	0	0	0	0	8	4	4	4	4	0	7	10	1	6	6	4	2	3	4	0	3	2	5	d:Bacteria;p:Firmicutes;c:Bacilli;o:Bacillales;f:Bacillaceae_1;g:Bacillus
OTU653	0	0	0	0	0	33	0	0	2	45	0	0	1	1	0	0	1	0	0	0	0	0	0	0	0	1	2	2	0	0	1	3	1	0	0	1	0	0	4	d:Bacteria;p:"Bacteroidetes";c:Flavobacteriia;o:"Flavobacteriales";f:Cryomorphaceae;g:Fluviicola
OTU1435	0	0	0	0	1	2	0	0	0	0	0	1	0	0	0	1	0	0	0	0	2	14	0	5	0	5	0	1	4	4	23	0	2	1	4	0	0	12	5	d:Bacteria;p:"Acidobacteria";c:Acidobacteria_Gp4;g:Gp4
OTU823	0	0	0	0	0	1	0	0	0	0	1	0	0	0	0	0	0	0	0	0	17	1	4	0	2	2	7	5	6	1	1	0	1	16	2	1	13	2	0	d:Bacteria;p:"Acidobacteria";c:Acidobacteria_Gp13;g:Gp13
OTU702	0	0	0	0	0	0	1	1	0	1	1	0	0	0	0	0	0	0	0	0	7	4	12	6	2	5	8	6	3	2	1	0	3	6	3	3	9	1	2	d:Bacteria
OTU1010	0	2	0	1	0	56	0	2	0	1	1	8	0	1	0	3	1	0	0	0	7	10	1	0	0	0	0	0	0	0	0	0	0	0	0	0	1	3	0	d:Bacteria;p:"Proteobacteria";c:Betaproteobacteria;o:Burkholderiales;f:Burkholderiaceae;g:Cupriavidus
OTU2729	0	0	1	0	0	38	0	1	0	19	0	2	0	3	0	9	1	0	12	2	0	0	0	0	0	1	0	0	0	1	0	0	0	0	0	0	0	0	0	d:Bacteria;p:"Proteobacteria";c:Gammaproteobacteria;o:Pseudomonadales;f:Pseudomonadaceae;g:Pseudomonas
OTU1417	0	1	3	1	1	5	0	0	1	0	0	2	0	6	0	1	0	1	11	1	1	6	0	7	3	7	1	1	1	1	6	0	1	2	5	0	1	9	1	d:Bacteria;p:"Planctomycetes";c:Planctomycetia;o:Planctomycetales;f:Planctomycetaceae
OTU661	0	0	0	0	0	0	0	0	1	0	2	29	0	14	0	0	0	7	15	0	8	0	0	2	1	0	0	0	1	0	0	0	0	0	0	0	0	0	0	d:Bacteria;p:"Bacteroidetes";c:Cytophagia;o:Cytophagales;f:Cytophagaceae;g:Leadbetterella;s:Leadbetterella_byssophila
OTU1313	0	0	0	1	0	2	0	0	3	0	0	2	0	2	0	1	0	0	1	0	0	3	1	2	0	3	0	0	0	1	10	4	5	1	3	10	6	12	11	d:Bacteria;p:"Proteobacteria";c:Deltaproteobacteria;o:Bdellovibrionales;f:Bacteriovoracaceae;g:Peredibacter;s:Peredibacter_starrii
OTU1542	1	0	1	4	0	0	1	2	1	0	0	0	0	0	0	0	0	0	0	0	6	5	7	1	1	7	2	5	5	5	1	1	3	6	7	1	5	6	2	d:Bacteria;p:"Planctomycetes";c:Planctomycetia;o:Planctomycetales;f:Planctomycetaceae
OTU1187	0	0	0	0	0	1	2	3	0	0	0	0	0	0	0	0	0	0	0	0	8	3	6	4	6	2	7	5	4	4	1	6	4	5	2	2	2	2	0	d:Bacteria
OTU831	0	0	1	0	0	12	0	0	2	1	1	0	0	15	0	2	0	0	9	7	2	0	0	1	0	2	0	1	1	6	2	0	2	0	2	1	1	4	2	d:Bacteria;p:"Planctomycetes";c:Planctomycetia;o:Planctomycetales;f:Planctomycetaceae
OTU1648	0	1	0	0	0	1	0	0	0	0	0	0	0	0	0	0	0	0	0	1	5	6	3	3	1	10	0	2	7	2	6	3	6	5	8	2	1	4	6	d:Bacteria;p:"Acidobacteria";c:Acidobacteria_Gp16;g:Gp16
OTU583	0	0	0	1	0	1	1	0	0	1	1	0	0	1	0	0	0	0	0	0	1	0	0	2	0	0	5	0	0	1	2	2	9	6	5	11	1	6	22	d:Bacteria;p:"Proteobacteria";c:Deltaproteobacteria;o:Bdellovibrionales;f:Bdellovibrionaceae;g:Bdellovibrio
OTU1785	0	0	2	0	0	0	1	2	0	0	0	0	0	0	0	0	0	0	0	0	12	2	3	2	4	3	17	7	7	5	0	0	1	2	7	0	10	0	0	d:Bacteria;p:"Bacteroidetes"
OTU622	0	0	1	0	0	1	0	1	0	1	0	0	0	0	0	0	0	0	0	0	1	3	10	1	16	0	8	5	1	1	2	13	0	4	1	17	2	0	2	d:Bacteria;p:Candidatus_Saccharibacteria
OTU1942	0	0	0	0	0	2	1	0	0	1	0	0	0	0	0	0	0	0	0	0	6	4	2	5	7	6	7	2	1	4	14	7	3	4	2	4	1	2	3	d:Bacteria;p:"Actinobacteria";c:Actinobacteria;o:Gaiellales;f:Gaiellaceae;g:Gaiella;s:Gaiella_occulta
OTU878	0	0	0	0	0	1	2	2	0	2	0	2	0	1	0	0	1	0	0	0	3	2	10	2	5	5	3	4	2	5	1	7	2	5	2	4	7	0	5	d:Bacteria;p:candidate_division_WPS-1;g:WPS-1_genera_incertae_sedis
OTU1300	0	1	0	25	0	1	0	0	0	0	0	3	0	29	0	3	0	1	7	7	0	1	0	1	0	0	0	0	0	1	1	0	0	0	0	1	0	9	0	d:Bacteria;p:"Bacteroidetes";c:Sphingobacteriia;o:"Sphingobacteriales";f:Chitinophagaceae;g:Lacibacter;s:Lacibacter_cauensis
OTU877	0	1	0	0	0	2	0	0	0	1	0	0	0	0	0	0	0	0	0	1	0	15	0	6	0	5	0	1	5	1	16	1	0	1	3	2	1	16	1	d:Bacteria;p:"Actinobacteria";c:Actinobacteria;o:Acidimicrobiales;f:Acidimicrobiaceae;g:Ilumatobacter;s:Ilumatobacter_fluminis
OTU568	0	0	0	0	0	0	1	1	2	0	0	0	0	0	0	0	0	0	0	0	23	3	0	2	2	5	16	2	1	2	0	2	0	7	2	7	2	1	0	d:Bacteria;p:Parcubacteria
OTU977	0	0	0	0	0	2	0	0	2	1	0	0	0	0	0	0	0	0	0	0	0	1	2	0	2	3	14	7	1	2	1	2	1	9	9	5	17	0	4	d:Bacteria;p:"Proteobacteria";c:Gammaproteobacteria;o:Legionellales;f:Coxiellaceae;g:Aquicella
OTU924	0	0	1	0	0	0	1	1	1	1	0	1	0	0	0	0	0	0	0	0	8	9	2	9	0	3	6	5	10	2	9	0	3	2	1	1	5	5	0	d:Bacteria;p:"Acidobacteria";c:Acidobacteria_Gp3
OTU1402	0	0	1	0	0	6	0	0	0	0	0	0	0	0	0	0	1	0	0	0	2	7	0	3	0	4	6	2	5	1	5	1	0	2	12	6	1	3	18	d:Bacteria;p:"Proteobacteria";c:Alphaproteobacteria
OTU1969	0	0	0	0	1	0	0	1	0	0	0	0	0	0	0	0	0	0	0	0	3	14	1	0	0	4	2	1	2	8	22	1	6	0	3	0	0	10	3	d:Bacteria;p:"Proteobacteria";c:Betaproteobacteria
OTU1079	0	0	0	0	0	0	0	0	0	1	0	0	0	0	0	0	0	0	0	0	0	0	0	2	1	3	1	0	1	1	5	7	8	9	5	12	12	5	7	d:Bacteria
OTU2136	0	0	1	0	0	0	0	0	0	0	0	0	0	0	0	0	0	0	0	0	10	0	6	3	7	8	11	4	2	1	2	0	3	6	2	2	8	2	3	d:Bacteria;p:Parcubacteria
OTU611	1	0	2	2	0	4	1	6	20	6	0	3	0	2	0	0	0	0	0	4	1	3	0	1	1	2	1	0	1	1	1	2	6	2	2	3	2	2	1	d:Bacteria;p:"Bacteroidetes";c:Sphingobacteriia;o:"Sphingobacteriales";f:Chitinophagaceae
OTU717	0	0	0	0	0	0	0	0	0	0	0	0	0	0	0	9	0	0	0	2	0	0	4	0	0	24	0	0	1	0	3	0	0	1	0	1	1	0	1	d:Bacteria;p:"Bacteroidetes";c:Sphingobacteriia;o:"Sphingobacteriales";f:Sphingobacteriaceae
OTU556	0	0	0	0	1	0	1	4	0	2	0	0	0	0	0	0	0	1	0	0	0	0	9	0	8	1	6	0	2	4	0	16	0	4	3	18	1	1	0	d:Bacteria;p:"Proteobacteria";c:Alphaproteobacteria;o:Rhodospirillales;f:Acetobacteraceae
OTU1040	0	0	0	0	0	0	1	0	1	0	0	2	0	0	0	0	0	0	0	0	1	5	3	7	0	5	3	2	1	5	18	1	6	2	11	0	3	4	4	d:Bacteria;p:"Proteobacteria";c:Alphaproteobacteria;o:Rhodospirillales
OTU1069	0	0	0	0	0	3	4	5	3	1	0	2	0	2	0	0	0	0	0	0	6	1	1	4	8	3	3	1	2	0	2	8	6	4	2	5	4	2	3	d:Bacteria;p:"Actinobacteria";c:Actinobacteria;o:Actinomycetales
OTU1355	0	0	0	0	0	1	0	0	1	0	0	0	0	0	0	0	0	0	0	3	6	5	2	6	0	2	7	3	10	1	5	1	2	6	3	1	5	3	5	d:Bacteria;p:"Planctomycetes";c:Planctomycetia;o:Planctomycetales;f:Planctomycetaceae
OTU842	0	0	0	1	0	0	0	2	0	2	0	0	0	0	0	0	0	0	1	1	2	7	7	1	1	3	7	4	6	4	1	3	4	6	4	2	4	2	3	d:Bacteria;p:"Verrucomicrobia";c:Subdivision3
OTU2707	0	0	0	1	0	1	1	1	0	0	0	0	0	0	0	0	0	0	0	2	5	2	1	5	6	10	1	1	5	10	2	3	4	4	6	3	6	1	5	d:Bacteria;p:"Proteobacteria";c:Alphaproteobacteria;o:Rhodospirillales;f:Rhodospirillaceae
OTU1882	0	0	0	0	0	3	1	0	0	0	0	1	0	0	0	0	0	0	0	1	0	13	1	1	1	3	1	1	6	2	10	0	7	1	4	2	1	15	5	d:Bacteria;p:"Verrucomicrobia";c:Subdivision3;g:Subdivision3_genera_incertae_sedis
OTU1864	16	3	0	16	0	0	2	0	0	0	7	2	0	12	0	0	0	0	3	1	0	2	0	1	0	0	0	2	2	0	0	0	0	0	0	1	0	0	1	d:Bacteria;p:"Proteobacteria";c:Alphaproteobacteria;o:Rhizobiales;f:Phyllobacteriaceae
OTU1663	0	1	0	0	0	0	0	1	0	0	0	0	1	1	0	0	1	0	0	0	7	6	6	1	3	6	7	2	2	1	6	7	6	6	0	1	1	5	4	d:Bacteria;p:"Actinobacteria";c:Actinobacteria
OTU2143	0	0	0	0	0	0	0	0	0	0	0	1	0	2	0	0	0	0	0	0	7	7	0	5	10	2	4	2	9	3	2	3	5	0	5	4	1	1	7	d:Bacteria;p:"Gemmatimonadetes";c:Gemmatimonadetes;o:Gemmatimonadales;f:Gemmatimonadaceae;g:Gemmatimonas;s:Gemmatimonas_aurantiaca
OTU837	0	0	0	0	2	1	0	0	0	0	0	0	0	0	0	0	0	0	0	0	0	20	0	3	0	4	0	1	1	5	20	2	3	0	5	2	0	15	1	d:Bacteria;p:"Acidobacteria";c:Acidobacteria_Gp6;g:Gp6
OTU1468	0	0	0	0	0	2	0	2	0	2	0	0	0	1	0	0	0	0	0	0	8	2	4	2	8	0	0	3	0	2	1	19	1	7	1	0	10	2	1	d:Bacteria;p:Candidatus_Saccharibacteria;g:Saccharibacteria_genera_incertae_sedis
OTU1284	0	1	0	0	0	0	0	1	0	0	0	0	0	1	0	1	0	0	0	1	2	6	1	0	3	5	0	0	2	1	2	3	13	1	5	11	9	1	14	d:Bacteria
OTU1008	0	0	0	0	0	0	0	5	1	0	0	0	0	0	0	0	0	0	0	0	4	1	0	0	0	0	0	0	2	2	23	3	2	1	7	4	4	22	2	d:Bacteria;p:"Acidobacteria";c:Acidobacteria_Gp7;g:Gp7
OTU2757	0	0	2	0	0	1	0	0	1	0	0	2	0	0	0	0	0	0	0	0	7	3	6	3	4	3	12	2	3	4	1	3	1	7	3	5	1	6	6	d:Bacteria;p:"Proteobacteria";c:Alphaproteobacteria
OTU890	0	0	1	0	0	2	0	0	3	1	0	0	0	1	0	0	0	0	2	1	1	8	1	0	0	2	1	1	1	0	10	0	5	2	9	1	1	20	10	d:Bacteria;p:"Armatimonadetes"
OTU1050	0	0	0	18	0	0	0	0	0	0	0	0	0	17	0	0	0	1	0	0	0	0	0	47	0	0	0	0	0	0	0	0	0	0	0	0	0	0	0	d:Bacteria;p:"Proteobacteria";c:Alphaproteobacteria;o:Rhodospirillales;f:Acetobacteraceae
OTU1113	0	0	0	0	1	1	0	0	1	0	0	0	0	0	0	0	0	0	0	0	3	4	7	2	4	6	11	2	6	0	4	2	0	6	3	2	7	1	8	d:Bacteria;p:"Proteobacteria";c:Gammaproteobacteria;o:Legionellales;f:Coxiellaceae;g:Aquicella;s:Aquicella_siphonis
OTU1326	0	0	0	4	0	0	0	0	0	0	0	5	0	35	0	0	0	0	17	1	0	0	1	1	0	0	0	4	2	0	1	0	0	0	0	0	0	5	0	d:Bacteria;p:"Proteobacteria";c:Deltaproteobacteria;o:Bdellovibrionales;f:Bdellovibrionaceae;g:Bdellovibrio;s:Bdellovibrio_bacteriovorus
OTU2457	0	0	0	0	0	0	1	0	0	0	0	0	0	0	0	0	0	0	0	0	9	5	4	10	2	3	5	3	1	6	5	5	2	5	3	4	4	0	2	d:Bacteria;p:Firmicutes;c:Clostridia;o:Clostridiales;f:Peptostreptococcaceae;g:Terrisporobacter;s:Terrisporobacter_glycolicus
OTU1380	0	0	0	1	0	4	0	0	1	0	0	0	0	2	0	0	0	0	0	0	1	16	1	4	0	11	3	0	2	2	14	1	1	0	2	1	1	7	0	d:Bacteria;p:"Actinobacteria";c:Actinobacteria;o:Acidimicrobiales;f:Iamiaceae
OTU2357	0	0	0	0	1	0	0	0	0	0	0	2	0	1	0	0	0	0	0	0	3	0	4	1	9	4	4	3	1	6	0	8	8	4	2	11	2	0	4	d:Bacteria;p:"Proteobacteria";c:Alphaproteobacteria;o:Rhodospirillales;f:Acetobacteraceae
OTU2193	1	6	1	31	0	8	0	1	15	1	0	1	0	5	0	0	3	1	0	4	1	0	0	1	0	0	0	0	1	0	1	0	0	0	0	0	0	1	1	d:Bacteria;p:"Proteobacteria";c:Betaproteobacteria
OTU1735	0	0	0	3	0	5	0	0	19	0	0	0	0	1	0	0	0	0	0	2	1	5	3	4	0	2	3	0	4	1	1	0	1	7	8	0	10	2	3	d:Bacteria;p:"Proteobacteria";c:Gammaproteobacteria;o:Legionellales;f:Coxiellaceae;g:Aquicella;s:Aquicella_siphonis
OTU1215	0	0	1	0	0	1	0	1	2	2	0	0	0	3	0	0	0	0	0	0	1	4	0	4	0	2	6	0	5	4	2	1	9	3	8	4	5	12	7	d:Bacteria;p:"Proteobacteria";c:Deltaproteobacteria;o:Myxococcales
OTU1346	0	0	0	0	1	1	0	0	1	0	0	0	0	0	0	0	0	0	0	1	2	24	6	1	0	7	3	3	4	1	5	0	2	0	7	1	0	8	0	d:Bacteria;p:"Proteobacteria";c:Gammaproteobacteria;o:Xanthomonadales;f:Sinobacteraceae
OTU1865	0	0	0	1	0	0	0	0	1	1	0	0	0	0	0	0	0	0	0	1	1	4	0	3	0	3	1	2	3	2	22	1	1	5	4	0	4	29	0	d:Bacteria
OTU869	1	1	2	14	0	12	0	0	3	2	0	0	0	3	0	0	0	0	1	9	1	5	0	8	0	4	2	2	0	0	5	2	2	0	1	1	0	4	0	d:Bacteria;p:"Proteobacteria";c:Alphaproteobacteria;o:Sneathiellales;f:Sneathiellaceae;g:Ferrovibrio;s:Ferrovibrio_denitrificans
OTU1198	0	0	1	0	0	0	0	2	0	0	0	0	0	1	0	0	0	0	0	0	1	14	7	4	0	4	4	0	2	2	10	3	5	2	7	0	1	6	1	d:Bacteria;p:"Proteobacteria";c:Gammaproteobacteria;o:Xanthomonadales
OTU1371	0	0	1	0	0	4	3	2	3	0	0	0	0	0	0	0	1	0	1	0	1	20	2	0	7	4	5	3	2	1	7	0	2	0	3	1	1	5	0	d:Bacteria;p:"Actinobacteria";c:Actinobacteria;o:Actinomycetales;f:Nocardiaceae;g:Gordonia
OTU1387	0	0	0	0	0	0	1	0	0	1	0	2	0	0	0	0	0	0	0	0	2	3	2	2	6	1	5	1	2	8	1	17	4	0	0	10	4	2	1	d:Bacteria;p:"Planctomycetes";c:Planctomycetia;o:Planctomycetales;f:Planctomycetaceae
OTU1194	0	0	0	2	0	0	2	11	1	0	0	1	0	0	0	0	1	0	0	0	0	6	3	0	1	4	7	6	7	5	0	3	1	4	1	2	4	1	3	d:Bacteria;p:"Bacteroidetes";c:Cytophagia;o:Cytophagales
OTU677	0	0	0	0	0	0	0	0	2	0	0	2	0	0	0	0	0	0	0	1	0	0	0	0	0	0	0	1	0	1	25	1	0	0	0	0	1	45	1	d:Bacteria;p:"Verrucomicrobia";c:Opitutae;o:Opitutales;f:Opitutaceae;g:Opitutus;s:Opitutus_terrae
OTU1017	0	0	0	0	0	1	0	1	0	0	0	0	0	0	0	0	0	0	0	0	1	1	1	1	0	0	1	0	1	0	20	18	6	2	4	1	8	3	9	d:Bacteria
OTU2890	0	0	0	0	0	2	2	24	2	1	6	0	1	0	0	0	1	0	0	1	1	4	2	0	10	0	2	1	2	2	0	0	1	1	2	5	1	0	1	d:Bacteria;p:Candidatus_Saccharibacteria;g:Saccharibacteria_genera_incertae_sedis
OTU1299	1	1	0	1	0	1	0	0	0	0	0	1	0	1	0	0	0	0	0	0	5	13	3	6	0	7	3	4	6	1	7	0	3	1	2	0	1	9	1	d:Bacteria;p:"Acidobacteria";c:Acidobacteria_Gp3;g:Gp3
OTU839	0	0	1	0	0	0	0	0	0	0	0	0	0	0	0	0	0	0	2	0	5	13	2	3	0	6	1	2	1	2	14	1	2	0	3	2	0	17	3	d:Bacteria;p:"Acidobacteria";c:Acidobacteria_Gp4;g:Gp4
OTU1233	0	0	0	0	0	1	0	0	1	0	0	0	0	1	0	0	0	0	4	1	1	3	0	0	0	3	0	0	3	0	7	2	5	3	6	0	5	26	3	d:Bacteria;p:"Planctomycetes";c:Planctomycetia;o:Planctomycetales;f:Planctomycetaceae
OTU1976	0	0	0	0	1	0	0	0	0	0	0	0	0	0	0	0	0	0	1	1	3	17	1	1	0	5	5	6	2	0	11	0	3	1	3	0	0	20	1	d:Bacteria;p:"Verrucomicrobia";c:Subdivision3;g:Subdivision3_genera_incertae_sedis
OTU866	0	0	0	6	0	3	0	0	2	2	0	0	0	5	0	0	0	0	10	1	2	12	4	11	0	4	0	0	5	0	2	1	7	0	2	0	1	2	0	d:Bacteria;p:"Chlamydiae";c:Chlamydiia;o:Chlamydiales
OTU652	0	0	0	2	0	0	0	1	1	0	0	0	0	3	0	0	0	0	0	0	0	3	0	4	0	1	1	2	0	5	3	3	12	7	7	3	1	10	9	d:Bacteria;p:candidate_division_WPS-1
OTU578	0	0	0	0	0	1	0	0	0	0	0	0	0	1	0	0	0	0	0	0	3	8	0	4	11	0	0	14	18	17	1	0	0	0	1	0	0	0	0	d:Bacteria;p:Candidatus_Saccharibacteria;g:Saccharibacteria_genera_incertae_sedis
OTU1580	0	0	0	1	0	2	0	0	0	0	0	1	0	0	0	0	0	0	0	0	11	4	2	7	7	1	3	1	1	1	3	7	1	2	2	9	1	1	3	d:Bacteria;p:Firmicutes;c:Bacilli;o:Bacillales
OTU987	0	0	0	0	0	0	0	0	0	0	0	0	0	0	0	0	0	0	0	0	0	3	1	2	0	1	0	0	0	0	8	3	6	1	1	23	14	4	3	d:Bacteria;p:"Proteobacteria";c:Deltaproteobacteria;o:Bdellovibrionales;f:Bacteriovoracaceae;g:Peredibacter;s:Peredibacter_starrii
OTU603	0	0	0	0	0	0	0	1	0	0	0	0	0	1	0	0	0	0	0	0	13	0	10	1	1	2	2	5	5	4	1	3	4	10	1	2	3	1	7	d:Bacteria;p:candidate_division_WPS-2
OTU979	1	0	0	0	0	0	0	0	0	1	0	0	0	1	0	0	0	0	0	0	2	3	2	1	2	2	3	2	8	2	5	0	16	4	3	6	4	4	3	d:Bacteria;p:candidate_division_WPS-1
OTU888	0	0	1	0	0	0	0	2	0	0	0	0	0	0	0	0	0	0	0	0	3	1	4	3	1	1	9	3	2	3	1	7	0	7	4	11	9	0	2	d:Bacteria;p:candidate_division_WPS-1
OTU1141	0	0	0	0	1	0	0	0	1	0	0	0	0	0	0	0	0	0	0	1	0	2	1	1	0	8	5	1	2	1	13	6	2	1	7	8	6	6	0	d:Bacteria
OTU1247	0	2	0	1	0	1	0	0	0	0	0	1	0	0	0	0	0	0	0	0	2	3	1	1	1	7	0	2	1	0	13	3	7	1	2	18	7	8	1	d:Bacteria;p:"Proteobacteria"
OTU511	0	0	0	1	0	0	0	1	0	0	1	1	0	0	0	0	0	0	0	0	1	14	3	4	0	6	2	5	3	3	7	1	8	0	8	3	1	4	2	d:Bacteria;p:"Actinobacteria";c:Actinobacteria
OTU2206	0	0	0	0	1	0	1	0	1	3	0	1	0	0	0	0	0	0	0	0	5	1	2	3	13	2	5	1	0	3	2	5	6	3	2	4	6	1	1	d:Bacteria;p:Firmicutes;c:Bacilli;o:Bacillales;f:Alicyclobacillaceae;g:Tumebacillus
OTU738	0	0	0	0	0	1	0	2	3	0	0	0	0	1	0	0	0	0	0	0	5	8	1	2	1	8	0	3	9	6	4	0	2	1	3	0	1	6	4	d:Bacteria
OTU834	1	0	0	0	0	1	2	1	6	0	0	0	0	0	0	0	0	0	0	1	1	7	3	0	2	3	0	0	6	2	3	7	4	2	6	1	0	8	9	d:Bacteria;p:"Actinobacteria";c:Actinobacteria
OTU769	0	1	0	0	0	0	0	0	1	0	0	0	0	0	0	0	0	0	1	0	1	0	0	1	1	0	0	0	1	0	5	5	15	2	0	8	8	14	6	d:Bacteria;p:"Bacteroidetes";c:Cytophagia;o:Cytophagales;f:Cytophagaceae;g:Dyadobacter
OTU609	0	0	0	1	0	0	0	2	3	0	0	0	0	0	0	1	0	0	0	1	4	0	2	3	3	1	1	1	4	5	0	7	6	1	5	6	6	6	6	d:Bacteria
OTU700	0	0	0	1	0	6	0	0	0	0	0	1	0	0	0	2	0	0	1	0	0	9	0	0	1	24	2	1	3	0	6	1	1	0	4	2	3	4	1	d:Bacteria;p:"Chlamydiae";c:Chlamydiia;o:Chlamydiales
OTU1045	0	1	1	0	0	0	0	0	0	0	0	0	0	0	0	0	0	0	0	0	3	6	1	9	0	2	4	6	7	2	9	1	0	0	3	3	2	12	4	d:Bacteria;p:"Proteobacteria";c:Gammaproteobacteria;o:Xanthomonadales;f:Sinobacteraceae
OTU1394	0	0	0	0	0	1	0	0	1	2	0	1	0	4	0	0	0	0	1	2	2	0	0	5	1	4	1	2	4	5	3	3	11	1	4	3	2	1	10	d:Bacteria;p:"Gemmatimonadetes";c:Gemmatimonadetes;o:Gemmatimonadales;f:Gemmatimonadaceae;g:Gemmatimonas;s:Gemmatimonas_aurantiaca
OTU2043	0	0	1	0	0	2	0	1	0	0	0	0	0	0	0	0	0	0	2	0	5	5	2	1	3	5	7	7	4	1	5	7	6	3	2	1	1	1	1	d:Bacteria;p:Firmicutes;c:Clostridia;o:Clostridiales;f:Lachnospiraceae
OTU651	0	0	0	0	0	4	0	1	0	0	1	1	0	2	0	0	0	0	0	0	1	19	0	0	0	3	0	0	0	0	16	2	6	1	1	2	1	16	1	d:Bacteria;p:"Armatimonadetes";g:Armatimonadetes_gp5
OTU1868	0	0	0	1	0	1	0	0	0	1	0	0	0	0	0	0	1	0	0	1	5	3	5	3	4	5	4	1	6	1	11	1	2	4	6	3	3	1	2	d:Bacteria;p:Firmicutes;c:Bacilli;o:Bacillales;f:Bacillaceae_2
OTU811	0	0	0	0	0	0	0	1	0	0	0	0	0	0	0	0	0	0	0	0	0	4	0	0	0	0	0	1	0	1	18	5	1	1	7	14	10	1	5	d:Bacteria;p:"Bacteroidetes"
OTU1120	0	1	0	2	0	3	1	1	0	1	0	2	0	6	0	0	1	0	0	0	2	1	3	1	2	9	1	0	4	2	0	1	5	1	3	3	1	2	8	d:Bacteria;p:"Planctomycetes";c:Planctomycetia;o:Planctomycetales;f:Planctomycetaceae
OTU2166	0	0	1	1	0	1	0	0	1	0	0	0	0	0	0	0	0	0	0	0	4	3	2	2	0	5	8	8	18	2	3	0	1	4	3	0	3	4	0	d:Bacteria
OTU937	0	0	0	0	0	7	0	1	0	3	0	0	0	0	0	0	0	0	0	0	8	0	3	6	5	3	3	7	7	5	0	2	2	3	5	1	1	1	4	d:Bacteria;p:candidate_division_WPS-2
OTU988	0	1	0	0	0	0	1	0	0	0	0	0	0	0	0	0	0	0	1	0	1	4	3	3	1	8	4	2	6	0	7	2	4	0	4	3	2	10	2	d:Bacteria
OTU1078	0	0	0	1	0	5	0	0	11	0	0	1	0	0	0	0	0	0	0	0	0	1	1	0	0	10	2	0	3	0	2	1	0	0	19	0	9	3	5	d:Bacteria;p:"Proteobacteria";c:Gammaproteobacteria
OTU716	1	3	1	0	0	14	0	1	6	3	1	6	1	7	0	1	2	1	16	5	0	1	0	1	0	0	0	1	0	0	0	0	0	0	0	0	0	3	2	d:Bacteria;p:"Bacteroidetes";c:Sphingobacteriia;o:"Sphingobacteriales";f:Chitinophagaceae
OTU1016	0	0	0	2	0	0	0	0	0	0	0	0	0	0	0	0	0	0	0	1	0	18	1	0	0	10	3	0	3	0	6	2	9	0	0	0	0	20	1	d:Bacteria;p:"Verrucomicrobia";c:Subdivision3;g:Subdivision3_genera_incertae_sedis
OTU747	0	0	1	1	0	0	2	7	3	0	0	0	0	1	0	0	0	0	0	0	0	1	7	4	2	2	5	1	6	2	0	4	1	4	5	1	5	0	2	d:Bacteria;p:"Proteobacteria";c:Alphaproteobacteria;o:Rhodospirillales;f:Rhodospirillaceae
OTU1076	0	0	0	1	1	0	2	0	0	0	0	0	0	0	0	0	0	0	0	1	19	0	3	0	1	9	9	5	2	3	0	3	1	5	3	0	3	0	0	d:Bacteria;p:"Proteobacteria";c:Gammaproteobacteria
OTU832	0	0	0	0	0	0	0	0	1	0	1	1	0	0	0	0	0	0	0	0	1	3	0	1	23	1	19	10	7	1	0	0	2	0	0	0	0	0	1	d:Bacteria;p:Candidatus_Saccharibacteria;g:Saccharibacteria_genera_incertae_sedis
OTU2810	0	0	0	1	0	1	1	1	0	1	0	0	0	0	0	0	0	0	0	1	1	0	6	1	7	3	3	5	4	2	0	12	7	2	3	6	4	0	3	d:Bacteria;p:Candidatus_Saccharibacteria;g:Saccharibacteria_genera_incertae_sedis
OTU571	0	0	0	0	0	4	0	0	1	0	0	1	0	0	0	0	0	0	0	0	0	15	2	2	0	8	3	2	6	0	2	1	2	0	9	0	0	13	1	d:Bacteria;p:Candidatus_Saccharibacteria;g:Saccharibacteria_genera_incertae_sedis
OTU1736	0	1	0	1	0	1	0	2	1	1	0	3	0	0	0	0	0	0	0	1	0	5	2	3	2	7	2	1	1	4	9	4	2	0	3	4	1	4	3	d:Bacteria;p:"Proteobacteria";c:Alphaproteobacteria;o:Rhizobiales;f:Methylobacteriaceae
OTU639	0	0	0	1	0	7	0	1	1	1	0	2	0	0	0	0	0	0	0	1	1	1	0	1	1	2	0	1	1	1	4	6	3	2	7	9	6	2	4	d:Bacteria
OTU1754	0	1	1	0	0	0	0	1	2	0	0	10	1	2	0	0	3	0	1	14	0	0	1	8	1	0	0	0	0	1	2	10	1	0	1	2	1	0	4	d:Bacteria;p:"Bacteroidetes";c:Cytophagia;o:Cytophagales;f:Cytophagaceae;g:Hymenobacter;s:Hymenobacter_ocellatus
OTU2758	0	0	0	0	1	1	0	1	0	0	0	1	0	3	0	4	0	0	0	2	0	0	0	1	0	0	0	0	0	1	5	1	1	0	1	2	5	49	0	d:Bacteria;p:"Proteobacteria";c:Betaproteobacteria;o:Burkholderiales;f:Comamonadaceae;g:Hydrogenophaga
OTU1130	0	0	0	1	1	1	0	0	0	0	0	0	0	0	0	0	0	0	0	0	2	2	0	2	2	5	2	0	1	0	3	3	12	0	7	10	4	3	12	d:Bacteria;p:"Proteobacteria"
OTU635	0	0	0	0	0	1	0	0	1	0	0	0	0	0	0	0	0	0	0	2	0	13	0	4	0	3	1	3	3	1	10	0	6	0	8	3	3	11	1	d:Bacteria;p:"Planctomycetes";c:Planctomycetia;o:Planctomycetales;f:Planctomycetaceae
OTU1552	0	2	0	0	1	0	0	0	0	0	0	1	0	0	0	0	0	0	0	0	2	14	2	3	0	7	0	0	2	1	16	0	2	0	4	1	1	15	2	d:Bacteria;p:"Planctomycetes";c:Planctomycetia;o:Planctomycetales;f:Planctomycetaceae
OTU792	0	0	1	0	0	2	0	0	1	2	0	0	0	0	0	0	0	0	0	1	3	6	2	6	0	5	1	2	6	2	4	0	1	0	4	1	3	16	1	d:Bacteria;p:candidate_division_WPS-1
OTU1530	0	0	0	0	0	1	0	0	0	0	0	0	0	0	0	0	0	0	0	0	0	0	0	0	0	0	0	0	0	0	10	19	2	0	0	16	15	0	9	d:Bacteria;p:"Proteobacteria";c:Betaproteobacteria;o:Burkholderiales;f:Burkholderiaceae;g:Limnobacter;s:Limnobacter_litoralis
OTU655	0	0	0	1	0	2	0	0	0	2	0	0	0	1	0	0	0	0	0	0	7	4	3	10	3	3	5	3	2	0	3	1	7	5	2	1	0	1	1	d:Bacteria;p:"Actinobacteria";c:Actinobacteria;o:Actinomycetales;f:Streptosporangiaceae;g:Streptosporangium;s:Streptosporangium_album
OTU1324	0	1	1	1	0	0	1	1	1	0	0	0	0	1	0	0	0	0	0	1	1	6	1	5	0	3	1	1	4	2	7	0	6	1	2	2	1	19	5	d:Bacteria;p:"Gemmatimonadetes";c:Gemmatimonadetes;o:Gemmatimonadales;f:Gemmatimonadaceae;g:Gemmatimonas;s:Gemmatimonas_aurantiaca
OTU2083	0	0	0	0	0	0	0	0	0	0	0	0	0	0	0	0	0	0	0	0	1	0	2	0	0	1	1	1	1	0	6	1	7	0	7	27	0	1	15	d:Bacteria;p:Firmicutes;c:Bacilli;o:Bacillales;f:Paenibacillaceae_1;g:Paenibacillus
OTU1312	0	1	0	11	0	10	0	0	4	5	0	5	0	12	0	0	0	0	4	1	0	1	0	2	0	3	0	0	1	0	1	0	0	0	1	0	0	11	0	d:Bacteria;p:"Proteobacteria";c:Deltaproteobacteria;o:Myxococcales
OTU1092	0	0	0	0	0	0	0	1	3	0	0	2	0	0	0	0	0	0	0	1	1	0	0	0	0	1	0	0	2	1	10	3	3	1	2	18	6	0	16	d:Bacteria;p:"Bacteroidetes";c:Cytophagia;o:Cytophagales;f:Cytophagaceae;g:Pontibacter
OTU1582	0	0	0	0	0	3	0	1	0	0	0	2	0	0	0	0	0	1	0	0	3	3	1	2	3	4	3	2	0	1	3	1	11	7	9	1	5	4	0	d:Bacteria;p:"Proteobacteria";c:Gammaproteobacteria
OTU1157	0	0	0	1	0	2	0	2	1	1	0	0	0	0	0	0	0	0	0	0	7	7	3	5	1	4	3	2	0	1	2	3	6	0	2	6	1	2	6	d:Bacteria
OTU2049	0	0	0	0	0	0	0	0	0	4	0	0	0	0	0	10	0	0	0	0	0	0	0	0	0	0	0	0	0	0	0	0	0	0	0	0	5	0	0	d:Bacteria;p:Firmicutes;c:Bacilli;o:Bacillales;f:Paenibacillaceae_1;g:Saccharibacillus;s:Saccharibacillus_kuerlensis
OTU726	0	0	3	0	1	1	0	0	0	0	0	0	0	31	0	1	0	1	12	3	0	0	0	5	0	0	0	0	5	0	2	1	0	0	0	0	1	0	3	d:Bacteria
OTU1408	0	1	2	5	0	0	2	0	4	39	0	0	2	0	1	0	3	0	0	2	2	0	4	0	0	0	1	0	0	0	1	2	1	0	0	0	1	1	1	d:Bacteria;p:"Bacteroidetes";c:Sphingobacteriia;o:"Sphingobacteriales";f:Sphingobacteriaceae;g:Mucilaginibacter
OTU1301	0	0	0	1	0	2	3	0	0	1	0	0	0	0	0	0	0	0	0	0	5	4	2	4	9	4	3	1	1	2	1	7	3	2	4	5	2	0	2	d:Bacteria
OTU1777	0	1	0	0	0	5	0	0	1	0	0	0	0	2	0	0	0	0	4	1	4	10	0	1	0	6	1	3	0	0	7	0	0	0	5	0	0	20	0	d:Bacteria;p:"Planctomycetes";c:Planctomycetia;o:Planctomycetales;f:Planctomycetaceae;g:Pirellula;s:Pirellula_staleyi
OTU872	0	0	0	7	0	18	0	2	8	0	0	0	0	2	0	0	0	0	1	0	0	3	7	2	2	2	2	0	7	1	1	1	0	1	3	1	2	1	0	d:Bacteria;p:Candidatus_Saccharibacteria;g:Saccharibacteria_genera_incertae_sedis
OTU1418	0	2	0	0	0	1	0	1	0	0	0	2	0	1	0	0	0	0	0	0	0	0	0	0	2	0	0	0	0	1	24	4	5	2	3	0	1	14	9	d:Bacteria;p:"Proteobacteria";c:Gammaproteobacteria;o:Xanthomonadales;f:Xanthomonadaceae;g:Lysobacter
OTU1019	0	0	0	0	0	0	0	1	1	2	0	0	0	0	0	0	0	0	0	0	10	8	1	2	0	4	12	0	8	2	0	0	0	6	2	0	8	0	2	d:Bacteria;p:Parcubacteria
OTU767	0	0	2	0	0	0	0	1	0	0	0	1	0	0	0	0	0	0	0	2	4	2	9	1	5	4	6	3	1	2	0	8	3	2	3	2	6	0	5	d:Bacteria
OTU2019	0	0	0	0	0	0	0	1	0	0	0	0	0	0	0	0	0	0	0	0	7	6	2	4	2	1	7	5	1	1	5	4	3	1	3	2	2	1	3	d:Bacteria;p:Firmicutes;c:Bacilli;o:Bacillales;f:Planococcaceae;g:Sporosarcina;s:Sporosarcina_pasteurii
OTU664	1	0	0	1	0	0	1	0	0	0	0	0	0	0	0	0	0	0	0	1	2	0	4	8	6	14	4	2	2	3	1	3	4	3	4	2	1	0	1	d:Bacteria;p:"Actinobacteria";c:Actinobacteria;o:Actinomycetales;f:Pseudonocardiaceae;g:Amycolatopsis;s:Amycolatopsis_pigmentata
OTU1331	0	1	0	10	0	5	1	0	0	0	2	1	0	26	0	0	0	1	0	2	0	1	0	1	1	11	0	0	0	0	0	0	0	2	2	0	0	4	0	d:Bacteria;p:"Verrucomicrobia";c:Verrucomicrobiae;o:Verrucomicrobiales;f:Verrucomicrobiaceae;g:Roseimicrobium;s:Roseimicrobium_gellanilyticum
OTU2144	0	0	1	1	0	0	0	0	2	0	0	0	0	0	0	0	0	0	0	1	1	5	1	2	1	7	4	3	18	0	1	2	1	3	7	1	4	5	4	d:Bacteria;p:"Planctomycetes";c:Planctomycetia;o:Planctomycetales;f:Planctomycetaceae
OTU1037	0	0	0	4	0	0	0	2	1	2	0	1	0	0	0	0	0	0	0	0	5	2	5	2	3	3	3	3	1	3	1	6	1	2	1	0	10	1	4	d:Bacteria;p:"Actinobacteria";c:Actinobacteria;o:Actinomycetales
OTU1131	0	0	0	0	0	0	0	0	0	0	0	1	0	0	0	0	1	0	0	0	2	10	0	1	2	6	0	0	5	2	10	1	4	1	8	2	2	6	6	d:Bacteria;p:"Proteobacteria";c:Alphaproteobacteria
OTU2120	0	0	0	0	0	1	0	1	1	0	0	0	0	0	0	0	1	0	0	0	1	5	5	5	6	1	7	3	3	3	6	2	3	3	2	3	2	1	2	d:Bacteria;p:Firmicutes;c:Bacilli;o:Bacillales;f:Bacillaceae_1;g:Bacillus;s:Bacillus_graminis
OTU711	0	3	0	0	0	2	2	4	3	8	0	0	0	2	0	0	0	0	0	0	5	0	6	1	0	2	1	0	0	2	7	4	6	2	3	2	0	3	2	d:Bacteria;p:"Actinobacteria";c:Actinobacteria;o:Actinomycetales;f:Pseudonocardiaceae;g:Pseudonocardia
OTU995	0	0	0	0	0	2	0	1	0	0	0	0	0	4	0	0	0	0	0	0	1	10	2	3	1	2	1	0	1	0	8	1	9	0	8	1	0	8	2	d:Bacteria
OTU1524	0	0	0	1	0	2	1	0	1	1	0	0	0	0	0	0	0	1	0	0	5	1	5	0	6	3	8	3	5	2	2	3	1	5	3	6	2	0	4	d:Bacteria;p:"Acidobacteria";c:Acidobacteria_Gp13;g:Gp13
OTU911	0	0	0	0	0	1	0	0	0	0	0	0	0	0	0	0	0	0	0	0	1	4	0	0	0	3	20	1	7	1	4	1	0	0	4	0	2	22	0	d:Bacteria;p:Parcubacteria
OTU1308	0	0	0	4	0	4	1	2	3	0	0	0	0	3	0	0	0	0	1	0	2	1	2	1	0	3	1	0	11	0	2	1	2	1	9	3	4	0	6	d:Bacteria;p:"Proteobacteria";c:Gammaproteobacteria;o:Legionellales;f:Legionellaceae;g:Legionella
OTU1440	0	0	0	0	0	0	0	0	0	0	0	0	0	0	0	0	0	0	0	0	0	0	0	0	0	0	0	0	1	0	13	2	3	4	17	8	13	3	1	d:Bacteria;p:"Proteobacteria";c:Deltaproteobacteria;o:Myxococcales
OTU547	0	0	1	0	0	0	0	1	0	1	0	0	0	3	0	1	0	0	1	1	0	2	0	1	0	2	0	0	0	0	6	6	10	4	3	9	8	6	2	d:Bacteria;p:candidate_division_WPS-1
OTU1262	0	0	0	0	0	4	0	0	1	0	0	0	0	0	0	1	0	0	1	2	0	18	1	0	0	3	1	0	0	0	0	1	3	10	4	0	1	9	12	d:Bacteria;p:"Proteobacteria";c:Gammaproteobacteria;o:Legionellales;f:Coxiellaceae;g:Aquicella
OTU1274	0	0	0	0	0	2	0	0	0	0	0	0	0	0	0	0	0	0	0	0	1	2	0	0	0	0	0	2	1	0	1	1	3	1	39	2	1	0	6	d:Bacteria;p:"Proteobacteria";c:Alphaproteobacteria
OTU1034	0	0	3	3	0	0	1	5	7	1	0	0	0	0	0	0	0	0	0	0	4	1	3	5	0	7	3	2	6	2	1	0	2	3	4	0	0	2	2	d:Bacteria;p:"Proteobacteria";c:Deltaproteobacteria;o:Myxococcales
OTU892	0	0	0	1	0	1	0	0	2	0	0	0	0	0	0	0	0	0	0	0	2	18	0	1	0	3	4	0	3	1	21	2	5	1	2	0	0	5	2	d:Bacteria
OTU1835	0	0	0	0	0	2	1	1	0	0	0	1	0	0	0	0	0	0	0	0	3	3	2	2	0	2	7	2	1	3	1	11	6	2	3	8	3	2	7	d:Bacteria;p:"Verrucomicrobia";c:Opitutae;o:Opitutales;f:Opitutaceae;g:Opitutus;s:Opitutus_terrae
OTU739	0	0	0	0	0	0	0	0	3	0	0	0	0	0	0	0	0	0	1	0	2	4	7	2	1	2	0	6	9	3	1	1	2	2	2	1	2	5	7	d:Bacteria;p:"Acidobacteria";c:Acidobacteria_Gp1;g:Gp1
OTU1038	0	1	1	0	0	2	0	2	1	0	0	0	0	3	0	0	0	0	0	0	2	4	3	2	0	4	4	2	6	5	5	0	5	5	4	2	3	2	4	d:Bacteria;p:"Planctomycetes";c:Planctomycetia;o:Planctomycetales;f:Planctomycetaceae
OTU1348	1	1	0	2	2	3	0	0	0	0	0	1	0	0	0	0	0	0	0	2	0	3	0	1	1	4	2	1	2	1	7	2	5	0	7	3	4	7	3	d:Bacteria;p:"Proteobacteria"
OTU2587	0	0	0	0	0	0	0	0	0	0	0	0	0	0	0	0	0	0	0	0	0	1	0	1	0	4	0	0	0	0	7	4	5	1	8	18	11	2	10	d:Bacteria;p:"Verrucomicrobia";c:Subdivision3;g:Subdivision3_genera_incertae_sedis
OTU729	0	0	0	0	0	0	1	1	2	0	0	0	0	0	0	0	0	0	0	1	1	0	1	0	0	2	19	4	4	1	0	0	0	12	1	5	14	0	1	d:Bacteria;p:"Chlamydiae";c:Chlamydiia;o:Chlamydiales
OTU1749	0	0	0	2	0	4	3	2	2	1	0	1	1	1	0	9	0	0	0	1	0	2	1	1	0	3	2	0	1	1	2	0	0	2	0	2	2	2	3	d:Bacteria;p:"Actinobacteria";c:Actinobacteria;o:Actinomycetales;f:Microbacteriaceae
OTU899	0	0	0	11	0	6	0	0	0	1	0	0	0	24	0	0	0	1	0	4	0	0	0	4	0	2	0	2	1	1	1	2	3	0	1	3	0	1	4	d:Bacteria
OTU1509	0	1	0	0	1	10	0	3	4	1	0	1	0	1	0	0	0	0	2	0	2	2	0	1	0	2	0	2	2	0	9	3	6	0	3	5	1	6	1	d:Bacteria;p:"Actinobacteria";c:Actinobacteria;o:Actinomycetales;f:Nocardioidaceae;g:Nocardioides;s:Nocardioides_islandensis
OTU1537	0	0	0	0	0	0	0	1	0	0	0	1	0	0	0	0	0	0	0	0	0	18	0	4	0	6	3	0	2	4	9	1	2	0	2	0	0	16	2	d:Bacteria;p:"Proteobacteria";c:Deltaproteobacteria;o:Myxococcales
OTU1126	0	0	1	2	0	0	0	1	0	1	0	0	0	1	0	0	0	0	0	0	0	0	4	8	0	1	1	0	2	1	6	1	12	0	2	10	3	2	1	d:Bacteria
OTU1627	0	0	6	9	0	12	0	2	4	1	1	2	0	5	0	1	0	3	11	2	0	0	0	1	0	0	1	1	3	0	0	0	0	0	0	0	0	0	0	d:Bacteria;p:"Bacteroidetes";c:Sphingobacteriia;o:"Sphingobacteriales";f:Chitinophagaceae;g:Niabella;s:Niabella_aurantiaca
OTU1458	0	0	0	0	0	0	0	2	2	0	0	0	0	0	0	0	0	0	0	0	1	11	1	0	1	4	0	0	2	1	11	0	3	0	5	0	2	19	2	d:Bacteria;p:"Acidobacteria";c:Acidobacteria_Gp3;g:Gp3
OTU2620	0	0	0	2	0	2	0	0	0	0	0	1	0	0	0	0	0	0	0	1	2	4	2	3	2	4	4	1	5	3	6	1	9	1	4	0	0	4	3	d:Bacteria;p:"Acidobacteria";c:Acidobacteria_Gp16;g:Gp16
OTU803	1	0	0	0	0	1	0	1	0	1	0	1	0	0	0	0	0	0	0	0	5	1	1	4	2	0	1	9	1	4	0	0	2	15	3	3	8	1	8	d:Bacteria;p:"Proteobacteria";c:Alphaproteobacteria;o:Rhodospirillales;f:Rhodospirillaceae
OTU1264	0	0	1	0	0	2	2	1	0	0	0	0	0	0	0	0	0	0	0	0	2	4	12	1	5	5	13	0	1	1	0	2	2	1	2	7	0	1	0	d:Bacteria;p:Candidatus_Saccharibacteria;g:Saccharibacteria_genera_incertae_sedis
OTU1105	0	0	2	5	0	9	0	1	0	11	0	1	0	0	0	0	0	0	0	2	9	6	0	1	0	1	2	1	1	0	4	0	1	0	2	2	0	7	2	d:Bacteria;p:"Bacteroidetes";c:Cytophagia;o:Cytophagales
OTU1852	1	0	0	1	0	0	0	1	0	1	0	0	0	0	0	0	0	1	0	0	5	0	2	4	2	0	5	7	5	4	0	4	3	3	3	1	6	2	1	d:Bacteria;p:"Planctomycetes";c:Planctomycetia;o:Planctomycetales;f:Planctomycetaceae;g:Gemmata;s:Gemmata_obscuriglobus
OTU1172	0	0	0	0	0	1	0	0	0	0	0	0	0	0	0	0	0	0	0	0	0	0	1	2	0	1	4	0	0	0	2	6	4	2	7	12	16	4	6	d:Bacteria
OTU813	0	0	0	1	0	5	0	1	2	1	0	1	0	3	0	1	0	0	2	0	0	6	1	1	0	4	0	0	0	0	6	0	14	0	2	2	4	4	5	d:Bacteria;p:"Actinobacteria";c:Actinobacteria
OTU1153	0	0	0	0	0	0	1	0	1	0	0	0	0	0	0	0	0	0	0	1	2	2	6	3	4	5	7	5	2	4	1	1	4	15	3	1	2	1	2	d:Bacteria
OTU1068	0	1	0	1	0	3	0	0	0	0	0	1	0	0	0	0	0	0	0	0	0	23	0	0	0	2	2	0	1	0	17	0	0	0	0	3	1	18	0	d:Bacteria;p:"Bacteroidetes";c:Sphingobacteriia;o:"Sphingobacteriales";f:Chitinophagaceae
OTU781	0	0	0	0	0	0	0	0	0	1	0	1	0	0	0	0	0	0	0	0	0	3	0	3	0	0	3	3	1	0	10	1	2	4	2	6	14	2	10	d:Bacteria;p:Candidatus_Saccharibacteria
OTU2790	0	0	0	4	1	2	4	2	3	3	0	2	0	0	0	0	0	1	0	1	0	2	1	0	2	4	4	4	1	3	2	1	4	1	5	1	0	1	5	d:Bacteria;p:"Proteobacteria";c:Alphaproteobacteria;o:Caulobacterales;f:Caulobacteraceae;g:Phenylobacterium
OTU1290	0	0	0	0	0	4	0	0	2	0	0	0	0	1	0	1	0	0	0	1	4	5	2	10	0	8	1	0	6	1	1	7	3	3	1	0	0	6	0	d:Bacteria;p:"Bacteroidetes";c:Cytophagia;o:Cytophagales
OTU1230	0	1	0	2	0	0	0	2	3	0	0	0	0	0	0	0	0	0	0	0	4	0	5	1	1	4	3	2	3	5	2	4	3	3	6	2	2	2	4	d:Bacteria;p:"Actinobacteria";c:Actinobacteria
OTU2013	0	1	0	0	0	0	0	0	0	0	0	0	0	0	0	0	0	0	0	0	2	8	0	11	0	1	0	0	2	2	18	0	0	0	2	2	0	16	0	d:Bacteria;p:"Acidobacteria";c:Acidobacteria_Gp6;g:Gp6
OTU2065	2	1	0	0	0	0	0	0	0	0	0	0	0	0	0	0	0	0	0	1	2	19	2	1	0	8	1	0	1	1	6	1	2	0	5	0	0	16	2	d:Bacteria;p:"Acidobacteria";c:Acidobacteria_Gp6;g:Gp6
OTU718	0	0	0	1	0	6	0	0	15	1	0	0	0	0	0	0	0	0	0	0	1	4	1	0	0	8	5	1	5	2	0	0	0	1	4	1	2	4	5	d:Bacteria;p:"Proteobacteria";c:Gammaproteobacteria
OTU1154	0	0	2	0	0	0	3	1	1	1	0	0	0	0	0	0	0	0	0	0	1	5	4	2	4	5	5	2	3	1	3	2	4	2	3	1	1	10	1	d:Bacteria
OTU915	0	1	0	0	2	0	0	0	1	0	1	7	0	0	0	0	2	0	3	3	1	0	0	0	0	0	0	0	1	2	9	3	2	3	0	4	8	6	7	d:Bacteria;p:"Proteobacteria";c:Alphaproteobacteria;o:Sphingomonadales
OTU2205	0	0	0	0	0	0	0	1	0	0	0	0	0	0	0	0	0	0	0	0	7	2	6	4	2	2	6	3	2	6	2	4	3	5	2	2	1	3	4	d:Bacteria;p:"Proteobacteria";c:Alphaproteobacteria;o:Rhodospirillales;f:Rhodospirillaceae
OTU1088	0	0	0	1	0	0	0	1	0	1	0	1	0	0	0	0	0	0	0	0	1	1	0	1	1	3	1	1	2	2	2	0	18	3	8	3	3	1	14	d:Bacteria
OTU1077	0	0	0	0	0	0	0	0	0	0	0	0	0	0	0	0	1	0	0	0	1	6	0	0	0	0	13	0	9	2	1	0	0	15	1	4	7	0	5	d:Bacteria;p:"Proteobacteria";c:Gammaproteobacteria;o:Legionellales;f:Coxiellaceae;g:Aquicella;s:Aquicella_siphonis
OTU775	0	0	0	0	0	1	0	2	2	1	0	0	0	0	0	0	0	0	0	0	2	3	0	4	1	2	2	3	5	3	6	0	1	5	1	1	4	6	5	d:Bacteria
OTU1560	0	0	0	3	0	3	0	0	2	0	0	1	0	2	0	0	0	0	1	1	1	1	0	1	0	0	0	1	3	0	7	2	0	1	8	5	6	10	2	d:Bacteria;p:"Verrucomicrobia";c:Subdivision3;g:Subdivision3_genera_incertae_sedis
OTU1072	0	0	0	1	0	2	0	0	1	1	0	0	0	1	0	0	0	0	1	1	6	3	2	7	0	2	1	4	2	3	3	1	4	0	7	1	0	11	2	d:Bacteria
OTU1609	0	0	1	1	0	0	0	0	0	0	0	0	0	21	0	0	0	0	0	0	0	0	0	0	0	0	0	0	0	0	3	3	1	0	0	7	5	18	4	d:Bacteria;p:"Bacteroidetes";c:Flavobacteriia;o:"Flavobacteriales";f:Flavobacteriaceae;g:Flavobacterium
OTU930	0	1	1	2	0	4	0	0	1	1	0	1	0	0	0	1	0	0	2	0	4	11	2	2	2	1	4	0	2	1	6	0	4	0	1	1	0	5	0	d:Bacteria;p:"Proteobacteria";c:Deltaproteobacteria;o:Myxococcales;f:Nannocystaceae;g:Nannocystis
OTU1140	0	1	0	2	0	0	0	1	4	4	0	0	0	2	0	0	0	0	0	0	4	2	6	2	1	4	1	3	0	9	5	1	3	0	4	4	3	3	1	d:Bacteria;p:"Actinobacteria";c:Actinobacteria;o:Actinomycetales;f:Sporichthyaceae;g:Sporichthya
OTU2101	0	0	0	0	0	1	0	0	0	0	0	1	0	0	0	0	0	0	0	0	2	4	1	8	0	6	2	2	1	5	11	2	2	0	3	1	1	7	2	d:Bacteria
OTU1681	0	0	0	1	0	1	1	0	1	2	1	1	0	0	0	0	0	0	0	1	5	0	3	1	11	2	2	2	0	2	4	6	2	2	0	7	1	3	1	d:Bacteria;p:Candidatus_Saccharibacteria;g:Saccharibacteria_genera_incertae_sedis
OTU1359	0	0	0	1	0	0	0	0	2	0	0	1	0	0	0	0	0	0	0	0	3	6	2	2	0	6	1	0	4	2	4	0	6	6	7	0	1	1	2	d:Bacteria;p:"Proteobacteria";c:Deltaproteobacteria;o:Myxococcales;f:Labilitrichaceae;g:Labilithrix;s:Labilithrix_luteola
OTU1369	0	0	1	12	0	2	1	0	0	2	0	3	0	9	1	0	0	0	7	2	0	2	0	0	0	1	0	0	0	0	2	1	4	0	0	0	0	6	2	d:Bacteria;p:"Bacteroidetes";c:Sphingobacteriia;o:"Sphingobacteriales";f:Chitinophagaceae
OTU927	1	0	0	0	0	0	2	0	0	2	0	0	0	0	0	0	0	0	0	0	3	2	1	4	5	4	6	2	3	1	3	1	4	2	3	1	3	0	3	d:Bacteria
OTU1032	0	0	0	0	1	3	1	0	2	2	0	0	0	0	0	0	0	0	0	0	5	7	1	0	0	6	2	2	2	5	5	4	4	0	4	2	1	7	2	d:Bacteria
OTU1668	0	0	0	0	0	1	0	0	1	0	0	0	0	0	0	0	0	0	0	0	2	1	1	1	0	2	0	2	4	1	8	1	2	0	4	5	4	22	2	d:Bacteria;p:"Proteobacteria";c:Deltaproteobacteria;o:Myxococcales
OTU845	0	0	0	0	0	2	0	0	0	0	0	0	0	0	0	0	0	0	0	0	0	6	0	7	0	7	11	2	9	1	4	1	3	1	3	1	4	3	1	d:Bacteria;p:"Bacteroidetes"
OTU1310	0	0	0	2	1	2	0	0	0	0	0	0	0	1	0	0	0	0	0	1	2	7	0	0	2	1	0	2	0	1	9	1	1	1	7	6	1	0	5	d:Bacteria;p:"Chlamydiae";c:Chlamydiia;o:Chlamydiales;f:Parachlamydiaceae;g:Parachlamydia;s:Parachlamydia_acanthamoebae
OTU722	0	0	0	0	0	1	0	1	0	1	0	0	0	0	0	0	0	0	0	0	0	3	2	6	2	1	3	2	4	2	1	1	4	2	11	0	0	7	3	d:Bacteria;p:Parcubacteria
OTU2061	0	0	1	0	0	0	0	0	0	0	0	0	0	1	0	0	0	0	0	0	14	6	0	4	1	0	1	0	4	0	12	0	1	1	5	1	0	9	2	d:Bacteria
OTU1073	0	0	0	1	0	1	1	5	0	0	0	0	0	1	0	1	0	3	1	0	3	2	0	2	3	1	2	2	1	1	0	3	1	0	1	2	4	0	22	d:Bacteria;p:Candidatus_Saccharibacteria;g:Saccharibacteria_genera_incertae_sedis
OTU1114	0	0	0	0	0	3	0	0	0	0	0	4	0	0	0	1	0	0	2	0	1	10	0	0	0	2	0	0	0	1	27	1	0	0	1	1	0	4	2	d:Bacteria;p:"Proteobacteria";c:Alphaproteobacteria;o:Rhodospirillales;f:Rhodospirillaceae;g:Skermanella;s:Skermanella_aerolata
OTU1455	0	0	0	0	0	0	0	1	0	0	0	0	0	0	0	0	0	0	0	0	0	4	5	5	0	3	10	5	1	2	3	1	1	0	4	0	3	4	2	d:Bacteria;p:"Proteobacteria";c:Gammaproteobacteria;o:Xanthomonadales;f:Sinobacteraceae
OTU1392	1	0	1	2	0	0	1	3	0	0	0	1	0	0	0	0	0	0	0	0	4	2	5	2	9	2	9	4	3	4	0	3	0	0	1	0	4	1	4	d:Bacteria;p:"Actinobacteria";c:Actinobacteria;o:Actinomycetales;f:Actinospicaceae;g:Actinospica;s:Actinospica_robiniae
OTU2787	0	0	0	1	0	1	0	1	1	1	0	14	1	0	0	1	3	0	0	2	0	0	0	2	1	0	2	0	0	1	0	1	2	0	1	0	1	3	0	d:Bacteria;p:Firmicutes;c:Bacilli;o:Bacillales;f:Paenibacillaceae_1;g:Paenibacillus
OTU1839	0	1	0	0	0	1	0	3	1	0	0	2	0	0	0	1	0	0	0	1	0	1	1	1	1	1	0	0	2	0	19	0	2	2	8	4	1	2	4	d:Bacteria;p:"Proteobacteria";c:Alphaproteobacteria;o:Rhodospirillales;f:Acetobacteraceae
OTU1015	0	0	1	10	0	1	0	0	8	3	0	0	1	0	0	0	0	0	0	1	1	9	3	6	0	1	0	0	2	3	4	1	2	0	1	5	0	6	0	d:Bacteria;p:"Bacteroidetes";c:Cytophagia;o:Cytophagales
OTU1366	0	0	0	1	0	1	0	1	1	0	0	0	0	1	0	0	0	0	0	0	0	7	2	1	0	1	0	3	6	5	9	0	0	0	3	1	0	16	1	d:Bacteria;p:"Armatimonadetes"
OTU1003	0	0	0	1	0	0	1	0	1	0	0	0	0	0	0	0	0	0	0	0	2	5	0	6	0	5	0	4	7	3	3	0	1	0	6	0	2	15	2	d:Bacteria;p:"Armatimonadetes"
OTU1013	0	0	0	1	0	0	0	0	0	0	0	0	0	0	0	0	0	0	0	0	2	2	8	1	0	2	4	10	2	4	2	1	2	8	1	2	5	2	4	d:Bacteria;p:candidate_division_WPS-2
OTU1053	0	0	0	1	0	1	0	0	4	1	0	0	0	0	0	0	0	0	0	0	0	3	0	0	0	9	2	1	12	0	7	1	0	1	10	0	3	5	2	d:Bacteria
OTU913	0	0	0	0	0	0	0	0	0	0	0	0	0	0	0	0	0	0	0	0	2	7	0	6	0	0	0	0	4	1	26	0	0	0	13	0	0	0	0	d:Bacteria;p:"Proteobacteria";c:Alphaproteobacteria;o:Rhodospirillales;f:Rhodospirillaceae
OTU2901	0	0	1	3	1	5	0	0	0	3	0	1	0	1	0	0	0	0	0	0	2	11	0	0	0	1	2	0	2	0	8	0	0	3	2	0	6	8	0	d:Bacteria;p:"Bacteroidetes"
OTU2062	0	0	0	0	0	1	0	0	1	0	0	0	0	0	0	0	0	0	0	0	3	14	0	2	0	2	0	0	4	2	2	1	1	23	2	0	4	1	1	d:Bacteria;p:"Proteobacteria";c:Gammaproteobacteria;o:Legionellales;f:Coxiellaceae;g:Aquicella
OTU648	0	0	0	0	0	0	0	1	0	0	0	0	0	1	0	0	0	0	0	0	3	0	2	2	10	1	8	2	0	8	1	1	2	8	2	3	5	0	1	d:Bacteria
OTU1048	0	0	0	0	0	6	0	0	0	3	1	1	0	0	0	1	0	0	2	0	0	13	1	0	0	12	0	0	1	1	5	0	0	0	0	0	2	19	0	d:Bacteria;p:"Bacteroidetes";c:Cytophagia;o:Cytophagales;g:Chryseolinea;s:Chryseolinea_serpens
OTU1107	0	0	0	0	0	1	1	0	0	0	0	2	0	1	0	0	0	0	0	0	3	1	0	1	0	2	1	2	3	1	4	3	4	4	7	6	4	8	3	d:Bacteria;p:candidate_division_WPS-1
OTU1213	0	0	0	0	0	2	0	1	1	1	0	2	0	0	0	0	0	0	0	0	2	8	0	3	1	0	1	0	4	2	2	3	4	3	6	4	2	3	3	d:Bacteria;p:"Gemmatimonadetes";c:Gemmatimonadetes;o:Gemmatimonadales;f:Gemmatimonadaceae;g:Gemmatimonas;s:Gemmatimonas_aurantiaca
OTU2281	0	0	0	0	0	0	0	0	1	0	0	0	0	0	0	0	0	0	1	0	4	6	1	2	2	10	3	0	2	3	7	0	1	3	6	0	0	10	3	d:Bacteria;p:"Proteobacteria";c:Gammaproteobacteria
OTU1784	0	0	1	0	0	3	0	2	1	1	0	0	0	1	0	0	0	0	0	2	3	5	1	1	1	9	4	1	0	2	3	1	2	0	7	1	1	1	8	d:Bacteria;p:"Verrucomicrobia";c:Subdivision3;g:Subdivision3_genera_incertae_sedis
OTU2545	0	0	0	0	0	1	0	1	1	0	0	0	0	0	0	0	0	0	0	0	5	8	0	9	0	1	0	0	2	0	21	1	2	1	4	1	0	3	4	d:Bacteria;p:"Actinobacteria";c:Actinobacteria;o:Gaiellales;f:Gaiellaceae;g:Gaiella;s:Gaiella_occulta
OTU1424	0	0	0	1	0	1	0	0	1	1	0	0	0	1	0	0	0	0	0	0	0	1	0	1	0	3	1	1	1	2	7	5	3	3	5	12	2	1	8	d:Bacteria;p:"Proteobacteria";c:Deltaproteobacteria;o:Bdellovibrionales;f:Bacteriovoracaceae;g:Peredibacter;s:Peredibacter_starrii
OTU2422	0	0	0	1	0	0	0	1	0	0	0	0	0	0	0	0	0	0	0	0	4	5	3	0	6	0	5	1	3	2	12	6	1	2	1	2	4	3	2	d:Bacteria;p:Firmicutes;c:Bacilli;o:Bacillales;f:Alicyclobacillaceae;g:Tumebacillus
OTU1035	0	2	2	14	0	0	0	0	0	44	0	0	0	1	0	0	1	0	0	1	0	0	0	0	0	0	0	0	0	0	0	0	0	0	0	0	2	0	0	d:Bacteria;p:"Bacteroidetes";c:Sphingobacteriia;o:"Sphingobacteriales";f:Sphingobacteriaceae;g:Mucilaginibacter;s:Mucilaginibacter_boryungensis
OTU1414	0	0	1	1	0	0	0	0	1	0	0	0	0	0	0	0	0	0	1	0	2	11	0	3	0	2	0	1	3	0	10	0	0	1	3	1	2	15	2	d:Bacteria
OTU1730	0	0	0	0	0	0	0	0	0	0	0	0	0	0	0	0	0	0	0	0	0	0	0	0	0	2	0	0	5	0	9	1	7	1	4	11	11	5	3	d:Bacteria
OTU1461	0	0	0	0	1	0	0	0	1	0	0	0	0	0	0	0	0	0	0	1	1	0	3	1	3	2	1	0	2	0	7	1	13	0	2	8	6	5	5	d:Bacteria
OTU843	1	0	1	1	0	0	0	0	0	0	0	1	0	0	0	0	0	0	0	0	9	1	3	4	0	4	5	5	5	5	0	0	2	3	1	2	4	1	0	d:Bacteria
OTU688	0	0	0	0	0	0	0	0	0	0	0	0	0	0	0	0	0	0	0	0	0	8	0	2	0	0	0	2	0	3	8	0	2	1	3	11	6	6	4	d:Bacteria;p:"Bacteroidetes"
OTU1916	0	0	0	0	0	1	0	1	0	0	0	0	0	0	0	0	0	0	0	0	0	6	1	6	0	0	1	0	2	3	11	1	4	3	4	1	2	4	3	d:Bacteria;p:"Actinobacteria";c:Actinobacteria
OTU1360	0	0	0	0	0	1	0	0	0	0	0	0	0	0	0	0	0	0	0	0	0	9	1	0	1	2	0	0	1	3	2	0	23	0	1	0	0	8	0	d:Bacteria
OTU1370	0	0	0	3	0	2	0	0	1	3	0	0	0	0	0	0	0	0	1	1	2	1	3	2	1	3	5	0	0	4	0	9	2	0	9	5	3	0	0	d:Bacteria;p:"Verrucomicrobia";c:Opitutae;o:Opitutales;f:Opitutaceae;g:Opitutus;s:Opitutus_terrae
OTU1774	0	0	0	0	0	2	0	0	1	0	0	0	0	1	0	0	0	0	0	1	0	4	0	1	0	9	0	0	0	2	3	1	0	0	13	0	1	21	0	d:Bacteria;p:"Proteobacteria";c:Gammaproteobacteria;o:Legionellales;f:Coxiellaceae;g:Aquicella;s:Aquicella_siphonis
OTU1469	0	0	0	0	0	0	0	1	4	0	0	0	0	1	0	0	0	0	0	1	0	1	3	4	3	5	2	3	1	4	2	2	12	0	1	1	2	3	3	d:Bacteria
OTU1055	0	1	0	0	0	0	0	1	1	0	0	1	0	0	0	0	0	0	1	0	2	1	1	4	0	6	4	3	3	0	6	0	3	3	4	2	2	5	0	d:Bacteria
OTU2155	0	0	0	2	0	1	0	0	0	0	1	0	0	0	0	0	0	0	0	0	1	2	0	1	2	0	3	4	1	3	9	1	4	3	2	4	0	13	1	d:Bacteria;p:"Bacteroidetes";c:Cytophagia;o:Cytophagales
OTU1905	0	0	0	1	0	0	0	1	0	1	0	0	1	0	0	0	0	1	0	1	1	12	3	0	0	3	2	6	5	1	6	1	2	2	5	0	0	11	2	d:Bacteria;p:"Proteobacteria";c:Deltaproteobacteria;o:Myxococcales
OTU1222	0	0	0	0	0	0	0	0	1	0	0	1	0	2	0	0	0	0	0	0	0	3	0	1	0	3	1	0	1	0	24	6	5	2	0	0	2	12	2	d:Bacteria;p:"Bacteroidetes";c:Sphingobacteriia;o:"Sphingobacteriales";f:Chitinophagaceae
OTU1724	0	0	0	1	0	0	1	3	0	7	0	2	0	1	3	0	1	2	1	3	2	0	6	0	1	0	0	1	6	3	1	1	0	2	4	1	0	2	5	d:Bacteria;p:"Proteobacteria";c:Betaproteobacteria;o:Burkholderiales;f:Burkholderiaceae;g:Burkholderia
OTU2040	0	1	0	1	0	0	0	0	1	1	0	0	0	0	0	0	0	0	0	0	6	3	1	6	0	3	1	0	4	2	15	0	2	1	0	0	0	13	3	d:Bacteria;p:"Acidobacteria";c:Acidobacteria_Gp6;g:Gp6
OTU1086	0	1	1	0	0	0	0	0	0	0	0	0	0	1	0	0	0	0	0	2	1	0	3	3	0	2	1	5	1	0	10	3	3	1	3	1	4	9	0	d:Bacteria;p:"Armatimonadetes"
OTU2121	0	0	1	0	0	2	0	0	0	0	0	0	0	0	0	0	0	0	0	1	2	5	0	1	0	8	1	1	3	1	7	0	1	0	4	0	0	22	1	d:Bacteria;p:Parcubacteria
OTU1535	0	0	0	0	0	0	0	1	0	0	0	0	0	0	0	0	0	0	0	0	5	2	0	0	0	6	14	1	6	3	0	2	2	7	5	1	4	0	1	d:Bacteria;p:"Proteobacteria"
OTU773	0	0	0	0	0	1	0	0	0	0	0	0	0	0	0	0	0	0	0	0	3	4	5	1	0	2	0	1	1	3	1	3	6	10	2	2	6	4	2	d:Bacteria;p:"Proteobacteria";c:Gammaproteobacteria
OTU1438	0	0	0	1	0	0	0	1	0	0	0	0	0	0	0	0	0	0	0	1	3	8	1	7	1	4	2	0	7	0	10	0	0	0	6	0	0	12	2	d:Bacteria;p:"Acidobacteria";c:Acidobacteria_Gp6;g:Gp6
OTU2766	0	1	0	2	1	0	0	0	0	1	0	0	0	0	0	0	0	0	0	0	4	6	2	28	0	0	0	0	1	0	11	0	1	0	0	0	0	3	1	d:Bacteria;p:"Acidobacteria";c:Acidobacteria_Gp6;g:Gp6
OTU1152	0	0	1	0	0	0	0	1	1	0	0	0	0	0	0	0	0	0	0	0	5	6	2	2	0	5	2	5	12	2	3	0	2	6	1	1	0	1	0	d:Bacteria;p:"Acidobacteria";c:Acidobacteria_Gp13;g:Gp13
OTU790	0	0	0	0	0	0	0	0	0	0	0	0	0	0	0	0	0	0	0	0	0	0	0	0	0	0	0	0	0	0	1	0	0	0	0	1	1	60	1	d:Bacteria;p:"Bacteroidetes";c:Sphingobacteriia;o:"Sphingobacteriales";f:Sphingobacteriaceae;g:Pedobacter;s:Pedobacter_glucosidilyticus
OTU1063	0	0	0	0	0	1	0	0	0	1	0	0	0	2	0	1	0	0	0	0	2	1	2	4	1	1	0	0	1	1	9	2	0	0	2	16	3	3	1	d:Bacteria;p:"Proteobacteria";c:Deltaproteobacteria;o:Bdellovibrionales;f:Bdellovibrionaceae;g:Bdellovibrio
OTU1184	2	0	3	8	0	6	3	8	5	2	0	0	0	3	0	0	0	0	0	0	2	3	1	0	1	1	1	0	2	0	0	0	1	0	1	0	3	0	7	d:Bacteria;p:"Verrucomicrobia";c:Opitutae;o:Opitutales;f:Opitutaceae;g:Opitutus;s:Opitutus_terrae
OTU950	0	1	3	1	0	2	0	0	0	0	0	4	0	10	0	0	0	1	0	1	1	0	1	2	0	1	0	0	0	0	5	0	2	2	2	9	5	2	1	d:Bacteria;p:"Bacteroidetes"
OTU1572	0	0	0	0	0	0	0	1	1	2	0	1	0	1	0	0	0	0	0	1	2	1	5	1	3	12	5	3	2	2	2	0	0	7	3	0	0	0	2	d:Bacteria;p:"Acidobacteria";c:Acidobacteria_Gp3
OTU2783	0	0	0	1	0	1	1	0	2	0	0	0	0	1	0	0	0	0	0	0	1	3	0	3	1	0	3	0	7	7	6	5	0	6	2	1	5	1	0	d:Bacteria;p:"Proteobacteria";c:Gammaproteobacteria;o:Legionellales;f:Coxiellaceae;g:Aquicella;s:Aquicella_siphonis
OTU1833	0	0	0	0	0	2	0	0	0	0	0	1	0	0	0	0	0	0	0	0	1	6	0	1	0	1	0	0	0	0	23	1	2	1	6	4	3	0	1	d:Bacteria;p:"Proteobacteria";c:Alphaproteobacteria;o:Rhizobiales
OTU1482	0	0	0	0	0	1	1	3	1	0	0	1	0	0	0	0	0	0	0	0	2	3	2	3	0	2	4	4	3	1	8	1	0	0	4	3	1	1	3	d:Bacteria;p:candidate_division_WPS-1
OTU963	0	0	0	0	0	1	0	0	1	0	0	0	0	1	0	0	0	0	0	1	19	2	19	0	0	3	1	1	3	0	0	2	0	0	3	0	0	2	0	d:Bacteria;p:Candidatus_Saccharibacteria;g:Saccharibacteria_genera_incertae_sedis
OTU1867	0	0	0	1	0	3	0	0	3	2	0	0	0	0	0	0	0	0	0	1	3	0	1	7	0	4	1	0	2	6	12	5	3	0	4	1	0	1	1	d:Bacteria;p:Candidatus_Saccharibacteria;g:Saccharibacteria_genera_incertae_sedis
OTU2652	0	0	0	0	0	0	0	0	1	1	0	0	0	0	0	0	0	0	0	1	1	1	2	0	1	3	9	3	5	6	0	1	0	3	2	5	8	0	4	d:Bacteria;p:"Proteobacteria";c:Gammaproteobacteria;o:Legionellales;f:Coxiellaceae;g:Aquicella
OTU1259	0	0	0	0	2	0	0	0	0	0	8	0	0	0	0	0	0	0	0	0	2	0	0	0	0	0	0	0	0	0	0	0	0	0	0	0	3	0	0	d:Bacteria;p:"Bacteroidetes";c:Flavobacteriia;o:"Flavobacteriales";f:Flavobacteriaceae;g:Flavobacterium
OTU893	0	0	0	0	0	1	0	0	1	0	0	0	0	0	0	0	0	0	0	0	0	0	0	1	0	3	2	0	1	0	5	1	4	3	10	5	7	6	4	d:Bacteria;p:"Proteobacteria";c:Deltaproteobacteria
OTU1740	0	0	0	0	0	0	0	1	0	0	0	0	0	0	0	0	0	0	0	0	0	3	0	1	3	5	0	0	0	1	4	3	16	0	5	0	3	2	6	d:Bacteria;p:"Gemmatimonadetes";c:Gemmatimonadetes;o:Gemmatimonadales;f:Gemmatimonadaceae;g:Gemmatimonas;s:Gemmatimonas_aurantiaca
OTU785	0	0	0	0	0	2	0	0	0	0	0	0	0	0	0	0	0	0	0	0	1	1	1	3	2	2	4	0	3	2	2	2	5	0	5	13	7	0	7	d:Bacteria;p:Parcubacteria;g:Parcubacteria_genera_incertae_sedis
OTU616	0	0	0	0	0	2	0	0	1	0	0	0	0	0	0	0	0	0	0	0	0	5	0	1	0	11	7	3	2	1	2	0	1	0	12	3	0	4	0	d:Bacteria;p:"Proteobacteria";c:Alphaproteobacteria
OTU1139	0	0	0	0	0	0	1	0	0	0	0	1	0	0	0	0	0	0	0	0	2	0	3	0	8	0	10	1	0	2	1	15	2	0	0	7	0	0	1	d:Bacteria;p:Candidatus_Saccharibacteria
OTU942	2	0	4	0	2	1	0	0	0	0	2	3	0	0	0	0	0	1	0	1	0	0	0	0	0	0	0	0	0	0	2	8	0	0	0	15	8	2	2	d:Bacteria;p:"Proteobacteria";c:Betaproteobacteria;o:Methylophilales;f:Methylophilaceae
OTU1492	0	0	0	0	0	0	0	0	0	0	0	0	0	0	0	0	0	0	0	0	0	3	0	12	0	7	9	3	10	0	1	0	0	1	3	0	0	16	0	d:Bacteria
OTU1595	0	0	0	0	0	0	0	0	0	0	0	0	0	0	0	0	0	0	0	0	0	3	0	0	0	5	0	2	2	1	3	4	7	2	5	8	2	2	6	d:Bacteria
OTU1158	0	0	0	0	0	0	0	0	0	0	0	0	0	0	0	0	0	0	0	0	1	1	0	0	0	4	1	2	1	1	7	0	1	1	2	1	1	33	0	d:Bacteria;p:"Bacteroidetes"
OTU865	0	0	0	1	0	0	0	0	0	1	0	0	0	0	0	0	0	0	0	0	1	11	2	4	0	4	13	0	4	1	5	0	3	0	7	1	0	5	0	d:Bacteria;p:"Proteobacteria"
OTU1067	0	0	0	6	0	1	0	0	0	0	0	0	0	0	0	0	0	0	0	2	0	13	1	1	0	11	1	0	2	3	2	0	2	0	5	0	1	8	0	d:Bacteria;p:"Bacteroidetes";c:Cytophagia;o:Cytophagales
OTU2329	0	0	0	0	0	1	0	0	0	1	0	0	0	0	0	0	0	0	0	0	4	5	5	1	0	1	1	1	3	3	1	2	0	0	16	1	0	0	5	d:Bacteria;p:"Proteobacteria";c:Gammaproteobacteria;o:Legionellales;f:Coxiellaceae;g:Aquicella;s:Aquicella_siphonis
OTU1204	0	0	0	0	0	0	0	1	1	0	0	0	0	0	0	0	0	0	0	0	14	8	1	3	0	1	1	0	4	0	9	1	3	1	1	0	1	3	1	d:Bacteria
OTU1759	0	0	0	0	0	0	0	0	1	0	0	3	0	0	0	0	0	0	0	0	0	2	0	5	1	10	5	0	13	2	1	0	0	1	6	3	1	3	0	d:Bacteria;p:"Proteobacteria";c:Alphaproteobacteria
OTU906	1	0	0	1	0	0	0	0	0	1	0	0	0	0	0	0	0	0	0	1	1	4	2	3	1	4	1	3	0	3	2	1	7	2	3	1	0	4	6	d:Bacteria;p:"Proteobacteria";c:Alphaproteobacteria;o:Rhodospirillales
OTU891	0	1	0	0	0	3	0	1	2	0	0	1	0	1	0	1	0	0	2	0	1	11	0	0	0	6	1	0	2	0	7	0	2	0	0	0	3	10	2	d:Bacteria;p:"Verrucomicrobia";c:Spartobacteria
OTU972	0	0	1	0	0	0	0	0	0	0	0	0	0	0	0	0	0	0	0	0	2	1	4	1	1	2	12	1	3	4	0	3	0	10	3	0	4	0	2	d:Bacteria
OTU876	0	0	0	1	0	1	1	0	0	0	0	0	0	1	0	0	0	0	0	2	0	12	1	5	0	5	0	0	2	0	14	1	5	0	1	0	0	9	1	d:Bacteria;p:"Proteobacteria";c:Alphaproteobacteria;o:Rhodospirillales
OTU2552	0	0	0	0	0	1	0	0	3	1	0	1	0	0	0	0	0	0	0	0	1	7	2	0	4	5	0	0	10	5	0	0	0	5	8	0	1	0	3	d:Bacteria;p:"Proteobacteria";c:Gammaproteobacteria;o:Legionellales;f:Coxiellaceae;g:Aquicella;s:Aquicella_siphonis
OTU2529	0	2	0	0	0	4	0	1	1	0	0	0	0	9	0	0	0	0	0	0	2	2	0	1	1	3	2	1	2	0	2	3	2	5	2	3	7	3	3	d:Bacteria;p:"Proteobacteria";c:Alphaproteobacteria;o:Rickettsiales;f:Rickettsiaceae;g:Rickettsia
OTU2888	0	2	0	0	0	0	21	0	0	0	0	0	0	0	0	0	0	0	0	0	0	0	1	0	0	1	0	0	0	1	3	4	0	0	0	4	3	16	4	d:Bacteria;p:"Proteobacteria";c:Betaproteobacteria;o:Burkholderiales;f:Comamonadaceae;g:Rhodoferax
OTU2309	0	0	0	1	0	0	0	0	0	0	0	0	0	0	0	0	0	0	0	0	1	8	1	4	0	1	1	0	7	5	12	1	0	0	4	0	0	10	0	d:Bacteria;p:"Proteobacteria";c:Alphaproteobacteria
OTU1096	0	0	0	1	0	0	1	0	0	0	0	0	0	0	0	0	0	0	0	1	2	9	0	3	0	6	2	2	3	3	10	3	1	0	2	0	0	7	1	d:Bacteria
OTU912	0	0	0	1	0	0	0	0	1	0	0	0	0	0	0	0	0	0	0	0	5	2	2	5	1	6	3	1	0	1	0	1	3	10	3	2	3	0	3	d:Bacteria;p:"Proteobacteria";c:Alphaproteobacteria;o:Rhodospirillales
OTU2523	0	0	0	0	0	7	1	0	3	0	0	0	0	0	0	2	0	0	0	1	3	7	4	0	1	6	1	1	3	3	2	1	3	4	2	1	0	1	2	d:Bacteria;p:"Proteobacteria";c:Gammaproteobacteria
OTU1564	1	0	1	21	1	0	1	0	0	0	0	1	1	19	0	0	0	2	0	3	0	1	0	1	0	0	2	0	0	0	0	0	1	0	0	0	0	0	2	d:Bacteria;p:"Bacteroidetes";c:Sphingobacteriia;o:"Sphingobacteriales";f:Chitinophagaceae
OTU1605	0	0	0	0	0	1	0	0	1	1	0	0	0	0	0	0	0	0	0	0	0	3	0	0	1	1	2	0	2	0	5	1	9	0	4	4	6	5	5	d:Bacteria;p:"Actinobacteria";c:Actinobacteria
OTU753	0	0	0	2	0	0	0	0	2	0	0	0	0	0	0	0	0	0	0	3	3	2	2	0	3	1	5	2	1	1	2	4	4	0	3	3	4	0	2	d:Bacteria;p:"Armatimonadetes"
OTU1859	0	0	0	0	0	7	0	0	0	2	0	0	0	1	0	0	0	1	3	4	0	3	1	4	0	8	3	6	3	1	0	1	0	0	2	0	0	2	1	d:Bacteria;p:"Verrucomicrobia";c:Spartobacteria;g:Terrimicrobium;s:Terrimicrobium_sacchariphilum
OTU1236	0	0	0	1	0	3	0	0	1	1	0	1	0	0	0	0	0	0	0	2	2	4	4	2	0	1	0	3	1	0	5	1	2	0	14	3	2	3	3	d:Bacteria;p:"Proteobacteria";c:Deltaproteobacteria;o:Myxococcales
OTU2010	0	0	0	0	0	1	0	0	2	0	0	0	0	0	0	1	0	0	0	0	6	0	3	3	1	2	8	6	1	2	2	0	0	1	4	1	2	2	1	d:Bacteria;p:"Proteobacteria";c:Gammaproteobacteria;o:Legionellales;f:Coxiellaceae;g:Aquicella;s:Aquicella_siphonis
OTU2582	0	0	0	1	0	0	0	0	2	0	0	0	0	0	0	0	0	0	0	0	2	6	0	2	0	5	0	2	4	2	12	0	4	0	2	0	0	16	0	d:Bacteria;p:"Armatimonadetes"
OTU809	0	0	0	0	0	0	0	0	1	0	0	0	0	0	0	0	0	0	0	0	3	4	3	3	0	1	2	4	5	2	5	1	3	0	4	0	2	12	1	d:Bacteria;p:"Verrucomicrobia";c:Subdivision3;g:Subdivision3_genera_incertae_sedis
OTU1322	0	0	0	1	0	0	0	1	0	0	0	0	0	0	0	0	0	0	0	0	5	1	3	2	3	3	1	0	0	4	3	3	1	0	5	11	3	1	3	d:Bacteria;p:"Proteobacteria";c:Deltaproteobacteria
OTU1968	0	0	0	1	0	0	0	0	0	1	0	0	0	0	0	0	0	0	0	0	0	4	1	3	0	7	5	2	3	0	4	0	6	0	4	2	1	7	3	d:Bacteria;p:"Actinobacteria";c:Actinobacteria
OTU2252	0	1	0	0	0	0	0	0	1	0	0	1	0	0	0	0	0	0	1	0	0	1	1	0	0	0	0	0	0	0	11	1	2	0	0	6	4	22	4	d:Bacteria;p:"Bacteroidetes";c:Cytophagia;o:Cytophagales;g:Ohtaekwangia
OTU1344	0	0	0	0	0	1	0	2	13	0	0	1	0	0	0	0	0	0	1	0	0	11	0	0	0	0	1	2	3	1	5	0	0	2	5	0	2	4	1	d:Bacteria;p:"Proteobacteria";c:Gammaproteobacteria
OTU1538	0	3	0	0	0	2	1	0	0	0	1	2	0	0	0	0	0	0	2	4	2	12	1	1	1	5	1	0	0	1	3	1	2	1	0	0	0	3	2	d:Bacteria;p:"Actinobacteria";c:Actinobacteria;o:Actinomycetales;f:Nocardiaceae;g:Nocardia;s:Nocardia_kroppenstedtii
OTU2852	0	0	0	0	0	0	0	0	0	1	0	0	0	0	0	0	0	0	0	0	2	1	1	0	6	3	2	0	2	3	13	0	3	2	5	0	2	0	3	d:Bacteria;p:Firmicutes;c:Bacilli;o:Bacillales;f:Bacillaceae_1;g:Bacillus
OTU1223	0	0	1	0	0	1	0	0	1	2	0	0	0	13	0	0	0	0	0	0	0	0	0	2	0	1	0	0	0	0	8	2	2	3	3	5	2	7	0	d:Bacteria
OTU947	0	0	1	0	0	0	0	0	1	0	0	0	0	0	0	0	0	0	0	0	0	0	1	4	0	5	9	2	13	1	2	0	5	1	4	1	0	3	2	d:Bacteria;p:"Planctomycetes";c:Planctomycetia;o:Planctomycetales;f:Planctomycetaceae;g:Pirellula;s:Pirellula_staleyi
OTU1027	0	0	1	0	0	1	2	9	11	0	0	1	1	0	0	0	0	1	0	1	0	0	2	1	10	0	6	3	1	2	0	1	0	1	0	1	1	0	1	d:Bacteria;p:Candidatus_Saccharibacteria
OTU1185	0	0	0	0	0	1	0	1	1	0	0	0	0	0	0	0	0	0	0	0	2	10	1	0	0	4	3	0	3	2	2	1	0	6	9	0	8	1	0	d:Bacteria;p:"Proteobacteria";c:Gammaproteobacteria;o:Xanthomonadales;f:Sinobacteraceae
OTU2012	1	1	0	0	0	1	0	2	0	2	0	0	0	0	0	0	0	0	0	0	0	2	1	0	0	2	0	1	0	3	1	2	16	2	3	1	6	1	5	d:Bacteria;p:"Gemmatimonadetes";c:Gemmatimonadetes;o:Gemmatimonadales;f:Gemmatimonadaceae;g:Gemmatimonas;s:Gemmatimonas_aurantiaca
OTU751	0	0	0	1	0	0	0	0	0	0	0	0	0	0	0	0	0	0	0	0	1	1	2	1	11	3	5	3	3	3	0	1	2	0	7	1	1	3	2	d:Bacteria;p:Parcubacteria
OTU967	0	0	1	3	0	0	0	0	2	2	0	0	0	1	0	0	0	0	1	0	0	0	2	1	1	2	0	0	0	4	3	3	3	0	0	2	0	1	0	d:Bacteria;p:Firmicutes;c:Bacilli;o:Bacillales;f:Bacillaceae_1;g:Anoxybacillus
OTU980	0	0	0	0	0	2	0	0	0	0	0	0	0	0	0	0	0	0	0	0	0	0	0	0	0	0	1	0	0	0	2	0	1	2	1	26	2	0	11	d:Bacteria;p:"Bacteroidetes";c:Sphingobacteriia;o:"Sphingobacteriales";f:Sphingobacteriaceae;g:Pedobacter;s:Pedobacter_lentus
OTU1601	0	2	0	4	0	12	0	0	2	0	0	9	0	4	1	0	0	1	1	1	2	1	0	1	0	0	0	1	2	0	1	0	0	0	0	1	0	8	0	d:Bacteria;p:"Verrucomicrobia"
OTU640	0	0	0	0	0	0	1	1	2	0	0	1	0	0	0	0	0	0	0	0	4	1	9	2	5	5	5	4	0	0	0	1	2	0	2	2	4	0	0	d:Bacteria
OTU880	0	0	2	1	0	0	1	5	0	4	0	0	0	0	0	0	0	0	0	1	0	0	5	1	1	0	8	2	2	1	0	1	1	1	2	4	3	0	0	d:Bacteria;p:"Bacteroidetes";c:Sphingobacteriia;o:"Sphingobacteriales";f:Sphingobacteriaceae;g:Mucilaginibacter
OTU951	0	0	0	1	0	0	0	0	1	0	0	0	0	0	0	0	0	0	1	0	4	5	4	5	0	11	2	1	1	2	4	1	6	2	4	0	1	2	2	d:Bacteria;p:"Acidobacteria";c:Acidobacteria_Gp16
OTU1518	0	0	0	0	1	0	0	0	0	1	0	0	0	0	0	0	0	0	0	0	3	11	0	3	0	6	0	0	4	0	8	2	5	1	3	0	0	6	3	d:Bacteria;p:"Actinobacteria";c:Actinobacteria
OTU1550	0	0	0	1	1	0	0	1	3	3	0	1	0	0	0	0	1	0	0	3	2	2	0	0	2	3	0	0	2	1	5	2	6	0	2	0	2	1	1	d:Bacteria;p:"Proteobacteria";c:Deltaproteobacteria;o:Myxococcales
OTU1320	1	0	0	1	0	0	0	2	18	9	0	1	0	0	0	0	0	0	1	1	2	1	1	0	0	2	0	0	0	0	0	1	0	3	1	6	4	1	0	d:Bacteria;p:"Bacteroidetes";c:Sphingobacteriia;o:"Sphingobacteriales";f:Sphingobacteriaceae;g:Mucilaginibacter
OTU1291	0	0	0	1	0	0	0	1	0	0	0	1	0	3	0	0	0	0	2	1	0	4	2	0	2	9	2	1	0	0	8	2	4	0	3	1	1	5	3	d:Bacteria;p:"Proteobacteria";c:Deltaproteobacteria;o:Myxococcales
OTU1349	0	0	1	0	0	1	0	0	0	0	0	0	0	0	0	0	0	0	0	0	3	6	0	0	0	6	1	3	3	3	12	0	2	0	0	0	0	15	0	d:Bacteria;p:"Acidobacteria";c:Acidobacteria_Gp6;g:Gp6
OTU1176	0	1	0	2	0	4	0	0	0	1	0	0	0	0	0	0	0	0	0	1	1	2	1	4	0	3	2	4	4	1	7	0	7	0	3	0	0	4	1	d:Bacteria;p:"Acidobacteria";c:Acidobacteria_Gp7;g:Gp7
OTU825	0	0	0	0	0	0	0	0	1	0	0	0	0	0	0	0	0	0	0	0	7	2	2	1	4	0	2	4	5	1	1	5	0	4	2	10	0	0	1	d:Bacteria;p:Candidatus_Saccharibacteria
OTU1066	0	1	0	0	1	1	0	0	0	0	0	0	0	0	0	0	0	0	0	1	0	8	0	2	0	3	0	0	4	0	8	0	5	0	1	0	0	18	2	d:Bacteria
OTU1762	0	0	0	0	0	1	0	0	1	0	1	0	0	1	0	0	0	0	0	0	1	0	0	0	0	2	2	1	0	1	5	3	3	5	6	3	6	16	2	d:Bacteria;p:"Verrucomicrobia";c:Subdivision3
OTU642	0	1	0	0	0	2	0	1	0	1	0	0	0	0	0	1	0	0	0	0	0	4	1	0	0	4	0	1	0	2	3	1	3	0	6	3	3	15	2	d:Bacteria;p:"Planctomycetes";c:Planctomycetia;o:Planctomycetales;f:Planctomycetaceae;g:Pirellula;s:Pirellula_staleyi
OTU2093	0	0	0	0	0	0	0	2	2	0	0	0	0	0	0	0	1	0	1	0	0	2	3	0	5	0	4	0	2	3	1	6	7	3	2	3	0	3	3	d:Bacteria;p:"Actinobacteria";c:Actinobacteria;o:Solirubrobacterales
OTU1361	0	0	0	0	0	7	0	0	14	1	1	1	0	0	0	0	0	0	0	0	0	0	0	0	0	2	0	0	3	0	0	0	0	1	5	1	1	1	16	d:Bacteria;p:Parcubacteria
OTU2156	0	0	3	1	0	13	0	0	1	0	0	1	0	6	0	1	0	1	4	2	0	0	0	1	0	7	0	1	1	1	1	0	0	1	1	0	1	2	1	d:Bacteria;p:"Planctomycetes";c:Planctomycetia;o:Planctomycetales;f:Planctomycetaceae;g:Planctopirus;s:Planctopirus_limnophila
OTU879	0	1	0	2	0	0	0	0	0	0	0	0	0	1	0	0	0	0	0	0	0	5	0	1	3	3	4	6	2	3	3	5	5	1	1	3	1	3	1	d:Bacteria;p:"Actinobacteria";c:Actinobacteria;o:Acidimicrobiales
OTU1977	0	0	0	1	0	1	0	2	0	1	0	1	0	0	0	0	0	0	0	0	1	6	1	1	4	4	2	5	0	6	3	1	2	3	1	1	2	0	1	d:Bacteria
OTU1621	0	0	0	0	0	0	0	0	2	2	0	1	0	1	0	0	0	0	0	1	0	1	0	2	0	0	0	0	7	1	7	0	0	0	3	10	8	4	1	d:Bacteria;p:"Bacteroidetes"
OTU1080	0	0	0	4	0	0	1	0	1	0	0	1	0	0	0	0	0	0	0	1	1	6	0	2	1	0	1	0	5	9	1	0	6	3	2	0	1	3	3	d:Bacteria;p:"Proteobacteria";c:Alphaproteobacteria;o:Rhodospirillales
OTU949	0	0	1	0	0	0	0	3	0	0	0	1	0	0	0	0	0	0	0	0	1	3	1	2	15	0	0	1	6	2	1	0	0	2	0	6	0	0	1	d:Bacteria;p:"Bacteroidetes";c:Sphingobacteriia;o:"Sphingobacteriales";f:Chitinophagaceae
OTU1167	0	4	7	3	0	0	0	0	0	0	0	3	0	2	0	0	0	0	0	0	22	0	0	1	0	0	0	0	0	0	0	0	0	0	0	0	0	0	0	d:Bacteria;p:"Bacteroidetes"
OTU1776	1	0	0	0	0	1	0	1	1	1	1	0	0	0	0	0	0	0	0	0	2	8	2	1	1	0	0	0	0	1	3	3	4	3	2	4	3	4	2	d:Bacteria;p:"Actinobacteria";c:Actinobacteria
OTU1119	0	0	0	0	0	0	0	0	0	0	0	0	0	0	0	0	0	0	0	0	0	0	0	0	0	0	1	0	2	0	5	1	2	0	5	6	11	14	5	d:Bacteria;p:"Planctomycetes";c:Planctomycetia;o:Planctomycetales;f:Planctomycetaceae
OTU1294	0	0	0	1	0	0	0	0	0	0	0	0	0	1	0	0	0	0	0	0	2	16	0	2	0	1	0	0	3	1	12	0	0	0	4	0	1	9	0	d:Bacteria;p:"Proteobacteria";c:Gammaproteobacteria;o:Xanthomonadales;f:Sinobacteraceae
OTU1246	0	0	2	1	0	0	0	0	0	0	0	0	0	0	0	0	1	1	0	0	0	4	0	0	3	2	1	1	2	1	0	1	26	0	0	1	2	1	2	d:Bacteria;p:"Actinobacteria";c:Actinobacteria;o:Actinomycetales;f:Microbacteriaceae
OTU901	0	0	0	1	0	1	0	1	0	1	0	0	0	0	0	1	1	0	0	0	3	1	5	2	2	2	1	2	1	1	3	5	4	3	1	5	1	1	6	d:Bacteria;p:"Proteobacteria";c:Alphaproteobacteria;o:Rhodospirillales;f:Acetobacteraceae
OTU1820	0	1	0	0	0	1	0	0	0	0	0	0	0	1	0	0	0	0	1	0	3	4	0	21	0	1	0	0	0	0	10	1	0	0	1	1	0	4	1	d:Bacteria;p:"Acidobacteria";c:Acidobacteria_Gp4;g:Gp4
OTU1941	0	2	0	0	0	0	0	0	0	0	0	1	0	0	0	1	0	1	0	0	0	6	0	1	0	1	0	1	1	0	4	4	7	0	3	5	2	3	4	d:Bacteria;p:"Bacteroidetes";c:Cytophagia;o:Cytophagales;f:Cytophagaceae;g:Pontibacter
OTU2242	0	0	0	0	0	1	0	0	1	2	0	0	0	1	0	0	0	0	1	0	1	7	0	5	0	3	0	1	2	1	7	1	2	3	3	2	1	3	0	d:Bacteria;p:"Proteobacteria";c:Deltaproteobacteria;o:Myxococcales
OTU1108	0	0	0	0	0	0	0	0	1	0	0	0	0	0	0	0	0	0	0	0	2	0	3	0	1	0	3	6	0	1	0	0	0	11	1	0	20	1	2	d:Bacteria;p:"Proteobacteria";c:Gammaproteobacteria
OTU1411	0	0	0	0	0	0	0	0	0	0	0	0	0	0	0	0	0	0	0	0	2	0	4	19	2	1	4	0	0	1	4	4	1	3	2	0	1	0	1	d:Bacteria;p:"Actinobacteria";c:Actinobacteria;o:Actinomycetales;f:Streptosporangiaceae
OTU1634	0	0	0	0	0	0	0	0	0	0	0	0	0	0	0	0	0	0	0	0	1	8	4	2	1	6	1	2	4	2	1	0	5	5	4	0	1	4	2	d:Bacteria;p:"Proteobacteria";c:Deltaproteobacteria;o:Myxococcales
OTU940	0	0	0	1	0	0	1	0	0	1	0	0	0	1	0	0	0	0	0	3	4	0	8	4	1	1	2	1	0	5	2	2	2	2	4	2	2	2	0	d:Bacteria;p:"Planctomycetes";c:Planctomycetia;o:Planctomycetales;f:Planctomycetaceae;g:Gemmata;s:Gemmata_obscuriglobus
OTU2168	1	0	0	0	0	0	0	0	0	0	0	0	0	0	0	0	0	0	0	1	1	2	1	7	5	3	2	4	2	3	3	2	4	3	0	0	1	2	3	d:Bacteria;p:"Planctomycetes";c:Planctomycetia;o:Planctomycetales;f:Planctomycetaceae
OTU1909	0	0	0	1	0	0	0	0	2	1	0	0	0	0	0	0	0	0	0	0	3	1	5	2	5	4	5	1	0	1	1	3	5	5	2	2	2	1	1	d:Bacteria;p:Firmicutes;c:Clostridia;o:Clostridiales;f:Clostridiaceae_1;g:Clostridium_sensu_stricto
OTU944	0	0	0	1	0	1	0	2	3	1	0	0	0	0	0	0	0	0	0	3	1	5	2	0	1	7	2	1	3	3	1	1	2	2	3	5	1	1	2	d:Bacteria;p:Candidatus_Saccharibacteria
OTU887	0	0	0	0	0	0	0	0	0	0	0	0	1	1	0	0	0	0	0	0	3	7	1	4	1	3	1	1	0	0	13	1	0	0	1	0	1	6	1	d:Bacteria;p:"Acidobacteria";c:Acidobacteria_Gp16
OTU1386	0	0	0	2	0	3	0	1	1	0	1	0	0	1	0	1	0	0	0	0	2	0	2	2	3	1	2	2	1	2	4	2	5	2	1	2	0	3	5	d:Bacteria;p:"Bacteroidetes";c:Sphingobacteriia;o:"Sphingobacteriales";f:Chitinophagaceae
OTU1463	0	2	0	14	0	5	0	0	0	0	0	1	0	11	0	0	0	1	0	0	0	1	0	2	5	0	0	0	0	0	1	0	0	0	0	0	1	8	0	d:Bacteria;p:"Bacteroidetes";c:Cytophagia;o:Cytophagales;g:Ohtaekwangia;s:Ohtaekwangia_kribbensis
OTU1298	0	0	0	0	0	0	0	0	0	0	0	1	0	1	0	1	0	0	0	0	1	0	0	0	0	0	0	0	0	0	0	6	6	1	5	12	6	3	5	d:Bacteria;p:"Deinococcus-Thermus";c:Deinococci;o:Deinococcales;f:Deinococcaceae;g:Deinococcus
OTU2056	0	1	1	1	0	0	0	1	0	0	0	1	0	2	0	0	0	0	0	2	1	2	2	1	0	3	2	1	2	0	2	1	2	3	6	2	1	2	7	d:Bacteria
OTU2028	0	0	1	1	0	1	0	1	3	0	0	0	1	0	0	0	0	0	0	1	0	0	0	0	1	2	2	4	0	0	1	6	4	3	2	2	3	1	4	d:Bacteria;p:Candidatus_Saccharibacteria;g:Saccharibacteria_genera_incertae_sedis
OTU971	0	0	0	0	0	2	0	0	1	1	0	1	0	1	0	1	0	0	1	2	0	0	0	1	0	1	1	0	0	2	10	1	0	1	3	10	1	8	2	d:Bacteria;p:"Armatimonadetes"
OTU1159	0	0	0	0	0	1	0	0	0	0	0	0	0	0	0	0	0	0	0	0	3	0	3	1	4	1	4	7	0	1	1	6	7	2	4	2	4	1	1	d:Bacteria
OTU1926	0	0	0	0	0	1	0	0	0	0	0	0	0	1	0	0	0	0	3	0	0	5	0	0	1	3	0	0	3	2	4	0	2	0	2	0	0	16	1	d:Bacteria;p:"Proteobacteria";c:Alphaproteobacteria
OTU994	0	0	0	0	0	0	0	6	0	0	0	1	0	0	0	0	0	0	0	0	1	8	2	0	4	0	0	3	9	3	0	0	1	0	1	4	0	0	8	d:Bacteria;p:"Bacteroidetes";c:Sphingobacteriia;o:"Sphingobacteriales";f:Chitinophagaceae;g:Taibaiella
OTU2629	0	0	0	0	0	2	0	0	0	0	0	0	0	1	0	0	0	0	0	0	0	5	2	1	0	5	2	0	1	0	5	0	9	4	4	1	1	10	0	d:Bacteria;p:"Proteobacteria"
OTU1456	0	0	0	1	0	0	0	0	0	0	0	0	0	0	0	0	0	0	0	0	0	0	0	4	7	6	1	0	0	11	3	0	5	8	5	0	0	0	5	d:Bacteria;p:Firmicutes;c:Bacilli;o:Bacillales;f:Bacillales_Incertae_Sedis_XII;g:Exiguobacterium
OTU868	0	0	0	0	1	0	0	0	0	0	0	2	0	0	0	0	0	0	0	0	1	0	2	2	10	2	5	5	2	0	0	2	2	5	2	3	6	0	2	d:Bacteria;p:"Proteobacteria";c:Alphaproteobacteria
OTU1288	0	0	0	1	0	0	0	1	2	0	0	0	0	0	0	0	0	0	1	0	0	4	1	1	0	5	0	0	14	5	1	0	2	1	4	1	4	0	3	d:Bacteria;p:"Proteobacteria";c:Gammaproteobacteria
OTU1731	0	0	0	1	0	0	0	0	0	0	0	1	0	1	0	0	0	0	0	0	3	7	1	5	0	5	1	1	0	2	6	0	5	1	1	2	0	5	1	d:Bacteria
OTU964	0	0	0	0	0	3	0	0	1	0	0	0	0	0	0	0	0	0	0	0	0	1	0	1	0	2	0	0	0	0	3	0	2	0	0	0	0	37	2	d:Bacteria;p:Candidatus_Saccharibacteria;g:Saccharibacteria_genera_incertae_sedis
OTU1851	0	0	1	1	0	0	0	0	0	1	0	1	0	0	0	0	0	0	0	0	4	3	2	1	1	4	3	1	1	3	5	4	2	4	1	5	1	0	3	d:Bacteria;p:Firmicutes
OTU1303	0	0	0	0	0	0	0	0	0	0	0	0	0	0	0	0	0	0	0	0	1	14	1	3	0	1	0	0	1	0	17	1	0	0	5	0	1	1	0	d:Bacteria
OTU1238	0	0	0	0	0	0	3	2	0	1	0	0	0	0	0	0	0	0	0	0	3	0	4	1	3	1	6	0	0	0	1	4	0	1	5	4	1	0	1	d:Bacteria;p:"Actinobacteria";c:Actinobacteria;o:Actinomycetales
OTU844	0	1	0	0	0	0	0	0	0	0	0	0	0	0	0	0	0	0	1	1	0	3	0	8	0	1	1	3	2	0	2	0	0	2	2	0	0	25	0	d:Bacteria;p:Parcubacteria;g:Parcubacteria_genera_incertae_sedis
OTU1070	0	0	0	0	1	0	0	0	2	0	0	0	0	0	0	0	0	0	0	0	4	1	4	4	7	1	1	1	0	1	4	4	1	4	2	3	2	1	4	d:Bacteria;p:Firmicutes;c:Bacilli;o:Bacillales
OTU2371	0	0	0	2	0	1	2	0	0	1	0	0	0	0	0	0	0	0	0	0	5	3	2	3	0	1	5	2	1	3	0	2	2	5	0	3	2	1	2	d:Bacteria
OTU1316	0	0	0	0	0	0	0	0	0	2	0	0	0	0	0	0	0	0	0	2	0	4	0	4	3	1	4	1	1	3	2	0	3	3	5	3	4	1	4	d:Bacteria;p:candidate_division_WPS-1
OTU854	0	0	0	0	0	0	0	0	0	0	0	0	0	0	0	0	0	0	0	0	1	1	2	3	0	1	0	4	4	2	1	3	3	5	3	1	2	4	3	d:Bacteria;p:"Acidobacteria";c:Acidobacteria_Gp1;g:Gp1
OTU1838	0	0	0	0	0	1	0	0	0	0	0	1	0	1	0	0	0	0	0	1	0	3	1	3	0	5	2	0	1	3	0	2	1	0	2	5	3	18	2	d:Bacteria;p:"Bacteroidetes";c:Cytophagia;o:Cytophagales
OTU1208	1	0	0	0	0	0	0	1	0	0	0	1	0	0	0	0	0	0	0	0	5	2	3	0	2	1	3	1	7	2	4	0	0	1	5	2	2	0	3	d:Bacteria
OTU1026	0	0	0	0	0	0	0	0	0	0	0	0	0	0	0	0	0	0	0	0	0	1	0	1	1	0	0	0	0	0	3	4	1	1	3	4	4	6	16	d:Bacteria;p:"Gemmatimonadetes";c:Gemmatimonadetes;o:Gemmatimonadales;f:Gemmatimonadaceae;g:Gemmatimonas;s:Gemmatimonas_aurantiaca
OTU1742	0	0	0	0	0	0	0	0	0	0	0	0	0	1	0	0	0	0	0	13	0	0	0	0	0	0	0	0	0	0	1	0	0	0	0	2	0	35	0	d:Bacteria
OTU2000	0	1	0	0	0	3	15	0	1	0	0	5	0	1	0	0	0	0	0	1	2	2	0	1	0	2	1	0	0	0	10	4	0	0	2	0	0	0	1	d:Bacteria;p:"Proteobacteria";c:Alphaproteobacteria;o:Rhizobiales
OTU898	0	0	1	0	0	0	0	1	0	0	0	0	0	0	0	0	0	0	0	0	10	4	4	0	0	3	18	2	0	0	0	1	0	2	2	0	1	0	0	d:Bacteria;p:Parcubacteria
OTU2524	0	0	0	0	0	1	0	1	0	0	0	0	0	0	0	0	0	0	0	0	3	2	0	0	0	2	1	2	5	0	9	3	6	0	1	0	2	6	0	d:Bacteria;p:"Actinobacteria";c:Actinobacteria;o:Solirubrobacterales
OTU1617	0	0	0	0	1	0	0	0	1	2	0	0	0	0	0	0	0	0	0	0	2	1	2	1	0	3	3	2	2	0	10	1	3	3	0	0	3	10	0	d:Bacteria;p:"Verrucomicrobia";c:Subdivision3;g:Subdivision3_genera_incertae_sedis
OTU1400	0	0	0	0	1	0	0	0	1	1	0	0	0	1	0	0	0	0	0	0	9	8	1	2	0	3	0	0	2	2	9	0	3	0	2	0	0	12	0	d:Bacteria;p:Latescibacteria;g:Latescibacteria_genera_incertae_sedis
OTU875	0	0	0	0	0	0	0	1	2	0	0	1	0	0	0	0	0	0	0	0	0	5	2	6	0	0	1	1	2	1	4	0	7	0	2	0	0	6	6	d:Bacteria;p:"Actinobacteria";c:Actinobacteria
OTU1234	0	0	1	1	0	0	0	1	0	1	0	0	0	0	0	0	0	0	0	0	7	0	3	0	1	3	2	2	2	2	0	3	0	9	1	5	4	0	0	d:Bacteria;p:"Bacteroidetes"
OTU2482	0	0	1	1	0	2	0	0	0	1	0	0	0	8	0	0	0	0	1	2	0	5	0	0	0	5	1	0	0	1	1	0	1	0	0	0	0	13	1	d:Bacteria;p:"Bacteroidetes";c:Cytophagia;o:Cytophagales;g:Ohtaekwangia;s:Ohtaekwangia_koreensis
OTU1047	0	0	0	0	0	0	0	0	0	0	0	0	0	0	0	0	0	0	0	0	7	0	0	0	3	1	3	5	5	2	0	0	1	2	2	0	12	0	2	d:Bacteria;p:"Bacteroidetes"
OTU2797	0	0	0	0	0	0	1	0	0	0	0	0	0	0	0	0	0	0	0	0	1	1	3	2	1	10	6	3	5	2	2	2	2	0	2	2	3	0	6	d:Bacteria;p:"Proteobacteria";c:Deltaproteobacteria;o:Myxococcales
OTU1760	1	0	0	1	0	0	1	0	0	0	0	0	0	0	0	0	0	0	0	0	9	1	6	0	6	0	2	4	4	2	1	4	0	0	1	1	1	1	2	d:Bacteria;p:Firmicutes;c:Bacilli;o:Bacillales;f:Bacillaceae_1
OTU2491	0	1	0	0	0	0	0	1	0	0	0	0	0	1	0	0	0	0	0	0	1	3	2	3	0	3	1	4	5	2	4	0	2	0	4	0	2	4	0	d:Bacteria;p:"Planctomycetes";c:Planctomycetia;o:Planctomycetales;f:Planctomycetaceae
OTU1543	0	0	0	0	0	1	0	0	0	1	0	1	0	1	0	0	1	0	1	1	2	2	0	2	0	1	0	0	4	1	4	2	6	2	0	2	5	8	4	d:Bacteria;p:"Bacteroidetes";c:Sphingobacteriia;o:"Sphingobacteriales";f:Chitinophagaceae;g:Parasegetibacter;s:Parasegetibacter_terrae
OTU1292	0	0	0	0	0	0	0	0	0	1	0	0	0	0	0	0	0	0	0	0	2	4	10	1	5	5	2	1	1	1	0	3	1	1	0	5	0	0	0	d:Bacteria;p:Candidatus_Saccharibacteria
OTU1692	0	0	0	0	0	0	0	0	0	0	0	0	0	0	0	0	0	0	1	0	3	4	0	1	0	6	1	0	0	1	10	2	1	0	1	3	0	21	0	d:Bacteria;p:"Acidobacteria";c:Acidobacteria_Gp6;g:Gp6
OTU894	0	0	1	0	0	15	0	0	11	0	0	0	0	1	0	0	0	0	1	1	0	4	0	0	0	1	3	0	3	0	0	0	1	0	3	0	0	3	4	d:Bacteria;p:"Proteobacteria";c:Gammaproteobacteria
OTU1591	0	0	0	0	1	0	0	0	0	0	0	0	0	0	0	0	0	0	0	0	15	0	1	1	1	9	0	5	2	1	1	0	1	0	5	3	0	2	2	d:Bacteria;p:Candidatus_Saccharibacteria
OTU1726	0	1	0	0	0	1	0	0	0	0	0	0	0	0	0	0	0	0	0	1	1	11	0	2	0	2	0	2	2	1	13	1	2	0	4	0	1	4	3	d:Bacteria;p:"Proteobacteria";c:Alphaproteobacteria;o:Rhizobiales;f:Hyphomicrobiaceae;g:Hyphomicrobium
OTU2844	0	0	0	0	0	0	2	0	0	0	1	0	0	0	0	2	3	1	0	1	2	0	1	1	2	4	0	2	1	0	1	1	2	1	2	5	2	0	0	d:Bacteria;p:Firmicutes;c:Bacilli;o:Bacillales;f:Paenibacillaceae_1;g:Paenibacillus
OTU2259	0	0	0	0	0	5	0	1	1	2	1	0	0	3	0	3	5	1	0	5	0	0	0	1	0	1	0	6	0	1	1	0	0	0	0	0	1	0	0	d:Bacteria;p:"Actinobacteria";c:Actinobacteria;o:Actinomycetales;f:Microbacteriaceae;g:Agromyces
OTU1741	0	1	0	1	0	0	0	0	1	0	0	1	0	0	0	0	0	0	0	0	0	11	0	0	0	0	0	0	1	2	17	0	0	0	1	1	0	13	0	d:Bacteria;p:"Bacteroidetes";c:Sphingobacteriia;o:"Sphingobacteriales";f:Chitinophagaceae
OTU1170	0	0	0	1	0	0	0	0	0	0	0	0	0	0	0	0	0	0	0	0	3	1	2	3	9	2	3	1	2	6	0	2	2	5	0	4	3	0	1	d:Bacteria;p:"Actinobacteria";c:Actinobacteria
OTU1009	0	0	0	0	0	0	0	0	0	0	0	0	0	0	0	0	0	0	0	0	2	14	9	0	0	3	0	0	0	0	2	2	0	4	2	6	3	1	0	d:Bacteria;p:"Proteobacteria";c:Gammaproteobacteria
OTU1522	0	0	0	0	0	0	0	0	1	0	0	1	0	0	0	0	0	0	0	0	0	3	1	2	0	0	0	0	2	3	3	1	13	1	2	3	2	5	6	d:Bacteria;p:"Gemmatimonadetes";c:Gemmatimonadetes;o:Gemmatimonadales;f:Gemmatimonadaceae;g:Gemmatimonas;s:Gemmatimonas_aurantiaca
OTU986	0	0	0	1	0	0	0	0	0	0	0	0	0	0	0	0	0	0	0	0	5	7	0	26	0	0	0	0	0	0	4	0	0	1	1	0	0	2	1	d:Bacteria;p:Nitrospirae;c:"Nitrospira";o:"Nitrospirales";f:"Nitrospiraceae";g:Nitrospira
OTU2135	0	0	0	1	0	0	0	0	0	0	0	0	0	0	0	0	0	0	0	0	1	5	2	0	8	5	7	4	1	1	2	0	0	0	3	0	0	1	1	d:Bacteria;p:"Actinobacteria";c:Actinobacteria;o:Actinomycetales;f:Thermomonosporaceae;g:Actinocorallia
OTU2740	0	0	0	0	0	0	0	0	0	0	0	0	0	0	0	0	0	0	0	0	2	3	4	3	1	1	3	1	2	0	4	1	7	1	5	1	4	4	2	d:Bacteria;p:"Chlamydiae";c:Chlamydiia;o:Chlamydiales
OTU2046	0	0	0	0	0	0	0	0	0	0	0	0	0	0	0	0	0	0	0	1	6	3	0	6	0	8	5	2	5	2	0	0	0	2	0	0	1	7	0	d:Bacteria;p:Parcubacteria
OTU2513	0	0	0	0	0	1	2	1	0	0	0	0	0	0	0	0	0	0	0	0	2	1	2	3	11	1	4	1	3	1	0	1	0	1	2	0	0	1	4	d:Bacteria;p:"Proteobacteria";c:Gammaproteobacteria;o:Legionellales;f:Coxiellaceae;g:Aquicella;s:Aquicella_siphonis
OTU1484	0	0	0	0	0	1	0	0	0	1	0	1	0	1	0	0	0	0	0	0	0	0	0	1	0	1	0	0	0	0	11	3	1	3	0	1	7	14	6	d:Bacteria;p:"Bacteroidetes";c:Cytophagia;o:Cytophagales;f:Cytophagaceae;g:Rhodocytophaga;s:Rhodocytophaga_aerolata
OTU1268	0	0	0	0	0	1	0	0	1	0	0	0	0	0	0	0	0	0	0	0	2	1	1	4	0	5	3	4	4	3	0	0	3	3	6	1	2	1	3	d:Bacteria
OTU1314	0	0	0	0	0	0	0	0	0	0	0	0	0	1	0	0	0	0	0	0	4	23	1	0	0	4	0	0	1	4	5	1	4	0	0	0	0	7	0	d:Bacteria;p:"Proteobacteria";c:Deltaproteobacteria
OTU1710	0	0	0	0	0	0	1	0	0	0	0	1	0	0	0	0	0	0	0	0	6	2	3	0	3	5	10	2	0	0	1	8	0	0	0	0	3	0	0	d:Bacteria;p:"Actinobacteria";c:Actinobacteria;o:Actinomycetales;f:Actinospicaceae;g:Actinospica
OTU740	0	0	0	1	0	0	1	3	0	0	0	0	0	1	0	0	0	0	0	0	2	0	1	2	2	1	0	1	2	0	0	7	9	3	1	4	0	1	4	d:Bacteria;p:"Actinobacteria";c:Actinobacteria;o:Actinomycetales
OTU2084	0	0	0	1	0	0	0	1	0	1	0	0	0	0	0	0	0	0	0	0	1	3	5	1	0	8	6	0	6	0	1	1	0	1	5	0	2	4	1	d:Bacteria;p:"Proteobacteria";c:Gammaproteobacteria
OTU1464	0	0	2	0	0	2	6	1	0	18	1	1	1	0	0	0	1	1	0	4	0	0	0	2	0	0	0	0	0	1	0	0	1	4	1	2	0	0	2	d:Bacteria;p:"Actinobacteria";c:Actinobacteria;o:Actinomycetales;f:Micrococcaceae;g:Sinomonas
OTU1165	0	0	0	1	0	0	0	0	1	0	0	0	0	0	0	0	0	0	0	1	1	5	1	1	1	3	1	2	3	1	3	0	4	1	4	4	5	5	3	d:Bacteria;p:"Proteobacteria";c:Gammaproteobacteria
OTU1248	0	0	1	0	0	0	0	0	0	1	0	0	0	0	0	0	0	0	0	0	7	1	0	2	6	5	10	0	1	1	4	1	1	1	2	3	2	1	0	d:Bacteria;p:Parcubacteria
OTU2361	1	0	0	0	0	0	0	0	0	0	0	0	0	1	0	0	0	0	0	0	0	7	0	12	0	0	0	0	3	0	14	0	1	0	2	0	1	2	0	d:Bacteria;p:"Acidobacteria";c:Acidobacteria_Gp6;g:Gp6
OTU1502	0	0	0	0	0	0	0	0	0	0	0	0	0	0	0	0	0	0	0	0	4	9	0	3	1	5	2	2	2	2	4	3	3	1	3	0	0	4	1	d:Bacteria
OTU1218	0	0	0	0	0	0	0	1	0	1	0	0	0	0	0	0	0	0	0	1	1	1	0	6	0	5	3	2	2	0	9	2	3	1	1	0	1	6	2	d:Bacteria;p:"Armatimonadetes"
OTU2568	0	2	0	0	0	0	0	0	0	0	0	0	0	0	0	0	0	0	0	0	1	4	0	5	0	5	1	0	2	1	6	2	1	1	2	0	0	17	0	d:Bacteria;p:"Verrucomicrobia";c:Subdivision3;g:Subdivision3_genera_incertae_sedis
OTU925	0	0	0	2	0	2	0	0	0	1	0	0	0	2	0	0	0	0	0	0	0	0	1	0	2	1	1	1	1	0	0	3	3	1	7	15	1	0	2	d:Bacteria;p:BRC1
OTU1748	0	0	0	0	0	0	1	0	0	0	0	1	0	0	0	0	0	0	0	1	2	1	6	1	3	4	1	0	2	3	0	1	0	6	2	4	4	0	0	d:Bacteria;p:"Actinobacteria";c:Actinobacteria;o:Acidimicrobiales
OTU1104	0	0	0	2	0	0	0	1	0	0	0	1	0	0	0	0	0	0	0	0	1	8	0	8	0	4	0	3	3	2	1	1	0	1	3	0	0	4	2	d:Bacteria;p:"Proteobacteria";c:Deltaproteobacteria;o:Myxococcales
OTU1110	0	0	0	0	0	0	0	1	0	0	0	1	0	0	0	0	0	0	0	0	1	14	3	1	0	0	3	3	10	1	2	2	0	1	1	2	1	0	2	d:Bacteria;p:"Proteobacteria";c:Alphaproteobacteria
OTU1197	0	0	0	1	0	1	0	0	0	0	0	0	0	1	0	0	0	0	0	0	1	3	3	2	1	7	5	0	0	2	0	1	2	1	4	1	1	1	5	d:Bacteria;p:"Chlamydiae";c:Chlamydiia;o:Chlamydiales
OTU2849	0	0	0	0	0	0	1	0	0	0	0	1	0	0	0	0	0	0	0	0	0	0	3	0	6	1	5	2	2	8	0	1	3	4	2	1	3	1	1	d:Bacteria
OTU1918	0	1	0	0	0	1	0	1	0	0	0	0	0	1	0	0	0	0	0	1	2	2	1	3	0	3	1	1	5	1	2	1	4	0	2	3	1	7	2	d:Bacteria;p:"Gemmatimonadetes";c:Gemmatimonadetes;o:Gemmatimonadales;f:Gemmatimonadaceae;g:Gemmatimonas;s:Gemmatimonas_aurantiaca
OTU2818	0	0	0	0	0	2	1	0	1	1	0	0	0	3	0	0	1	0	5	0	0	1	0	5	0	1	0	1	0	1	1	0	6	0	2	2	2	2	3	d:Bacteria;p:"Actinobacteria";c:Actinobacteria;o:Acidimicrobiales;f:Iamiaceae;g:Aquihabitans;s:Aquihabitans_daechungensis
OTU1514	0	0	0	1	0	2	0	1	0	1	0	3	0	0	0	0	0	0	0	0	4	1	6	4	2	1	4	2	1	1	0	3	2	3	2	0	1	0	1	d:Bacteria;p:candidate_division_WPS-1;g:WPS-1_genera_incertae_sedis
OTU1815	0	0	0	0	0	0	0	0	0	0	0	0	0	0	0	0	0	0	0	0	0	0	0	0	0	1	0	0	1	0	5	0	2	0	0	1	3	30	5	d:Bacteria;p:"Bacteroidetes";c:Cytophagia;o:Cytophagales;f:Cytophagaceae;g:Rhodocytophaga;s:Rhodocytophaga_aerolata
OTU1397	0	0	0	0	0	0	0	0	0	0	0	0	0	0	0	0	0	0	0	0	7	1	4	2	1	1	5	10	1	2	0	4	0	0	2	5	0	0	6	d:Bacteria;p:Firmicutes;c:Bacilli;o:Bacillales;f:Bacillaceae_1;g:Bacillus;s:Bacillus_kokeshiiformis
OTU1831	0	0	0	2	0	1	0	0	0	0	0	0	0	3	0	0	0	0	0	0	3	4	2	0	0	5	0	3	6	0	0	0	1	1	9	0	1	5	1	d:Bacteria
OTU1175	0	0	0	0	0	0	1	0	0	1	0	1	0	1	0	0	1	0	1	0	2	2	8	1	0	1	0	0	1	0	3	0	3	0	0	2	5	8	4	d:Bacteria;p:"Actinobacteria";c:Actinobacteria;o:Actinomycetales;f:Nocardiaceae;g:Rhodococcus;s:Rhodococcus_cerastii
OTU1142	0	0	0	2	0	0	0	0	0	0	0	0	0	0	0	0	0	0	0	0	3	3	4	1	0	5	3	0	3	3	6	1	0	0	2	1	4	6	0	d:Bacteria;p:"Verrucomicrobia";c:Subdivision3
OTU1695	0	1	1	0	0	1	0	0	1	2	0	1	0	0	0	0	0	0	1	14	0	1	0	0	0	2	0	15	0	1	2	1	1	0	0	0	0	3	0	d:Bacteria;p:"Proteobacteria";c:Alphaproteobacteria;o:Rhizobiales;f:Rhizobiaceae;g:Kaistia;s:Kaistia_geumhonensis
OTU1181	0	0	0	0	0	0	0	0	0	1	0	0	0	0	0	0	0	0	0	0	5	3	4	1	8	3	5	2	5	1	3	1	1	0	2	3	0	1	1	d:Bacteria;p:"Proteobacteria";c:Gammaproteobacteria
OTU2439	0	0	0	1	0	0	0	0	0	0	0	0	0	1	0	0	0	0	0	0	0	18	0	2	0	0	0	0	2	1	0	0	0	1	1	0	0	19	0	d:Bacteria
OTU1379	0	0	0	0	0	0	0	1	3	1	0	0	0	0	0	0	0	0	0	0	0	0	1	1	0	0	5	0	5	2	0	0	0	9	3	1	12	0	2	d:Bacteria;p:"Proteobacteria";c:Gammaproteobacteria;o:Legionellales;f:Coxiellaceae;g:Aquicella;s:Aquicella_siphonis
OTU1902	0	0	0	0	0	0	0	0	0	0	0	0	0	0	0	0	0	0	0	0	3	4	7	2	2	2	0	2	1	1	5	3	2	4	2	1	3	1	2	d:Bacteria;p:Firmicutes;c:Clostridia;o:Clostridiales;f:Clostridiaceae_1;g:Clostridium_sensu_stricto
OTU1790	0	0	0	0	0	4	0	0	1	0	0	0	0	0	0	0	0	0	0	0	1	5	2	0	0	4	2	0	1	1	13	0	2	1	1	0	1	7	1	d:Bacteria
OTU1354	0	0	2	2	0	0	1	1	0	1	0	1	0	0	0	0	0	0	0	0	1	3	3	3	0	6	2	2	1	4	2	0	1	3	2	0	2	1	1	d:Bacteria;p:"Acidobacteria";c:Acidobacteria_Gp7;g:Gp7
OTU1356	0	0	0	0	0	0	0	0	0	0	0	0	0	0	0	0	0	0	0	0	0	0	0	0	0	1	0	0	1	0	9	2	3	1	2	11	3	7	3	d:Bacteria;p:"Bacteroidetes"
OTU1834	0	0	0	3	0	1	1	0	1	0	0	0	0	0	0	0	0	0	0	0	0	7	0	2	0	1	1	2	2	0	11	0	0	0	2	0	0	14	2	d:Bacteria;p:"Planctomycetes";c:Planctomycetia;o:Planctomycetales;f:Planctomycetaceae;g:Pirellula;s:Pirellula_staleyi
OTU2018	0	0	0	6	0	3	0	1	0	0	0	2	0	9	0	0	0	4	3	1	0	0	0	0	0	0	0	4	1	0	3	0	0	0	2	0	0	4	0	d:Bacteria;p:"Bacteroidetes";c:Sphingobacteriia;o:"Sphingobacteriales";f:Chitinophagaceae
OTU1722	0	0	0	1	0	1	0	0	0	1	0	0	0	0	0	0	0	0	0	1	2	0	0	2	4	2	3	2	1	1	1	5	6	5	0	3	1	1	0	d:Bacteria
OTU830	0	0	0	0	0	0	0	0	0	2	0	0	0	1	0	0	0	0	1	1	1	1	6	5	0	3	4	1	0	4	0	2	1	2	3	3	2	1	0	d:Bacteria;p:"Planctomycetes";c:Planctomycetia;o:Planctomycetales;f:Planctomycetaceae
OTU1195	0	0	0	0	0	0	2	3	1	3	0	0	0	0	0	0	0	0	0	2	3	0	1	0	0	0	3	0	3	3	1	5	0	10	1	2	3	0	2	d:Bacteria;p:"Verrucomicrobia";c:Subdivision3;g:Subdivision3_genera_incertae_sedis
OTU1160	0	0	0	1	0	0	1	0	0	2	0	0	0	0	0	0	0	0	0	0	2	0	3	3	3	3	1	3	7	1	3	0	7	1	2	2	1	0	1	d:Bacteria;p:"Chlamydiae";c:Chlamydiia;o:Chlamydiales
OTU1241	0	0	0	0	0	0	0	0	0	0	0	0	0	0	0	0	0	0	0	0	7	0	2	2	1	5	4	4	6	2	1	0	0	4	1	1	4	0	1	d:Bacteria;p:Parcubacteria
OTU841	0	0	0	0	0	1	0	0	1	0	0	0	0	0	0	0	0	0	1	0	0	8	3	1	1	4	1	0	3	1	3	0	3	1	2	0	1	8	0	d:Bacteria;p:"Acidobacteria";c:Acidobacteria_Gp4
OTU2024	0	0	0	2	0	0	0	0	0	1	0	0	0	0	0	0	0	0	0	0	1	7	1	0	0	7	2	0	9	1	0	2	0	1	2	1	1	1	4	d:Bacteria
OTU1640	0	0	0	0	0	1	0	0	1	0	0	0	0	0	0	0	0	0	1	0	0	1	0	0	0	1	1	0	4	0	4	0	1	0	1	0	2	30	0	d:Bacteria;p:"Acidobacteria";c:Acidobacteria_Gp10;g:Gp10
OTU883	1	0	0	0	0	0	0	0	1	1	0	0	0	0	0	0	0	0	0	0	3	0	6	0	2	2	3	2	8	3	2	2	0	3	3	0	2	0	0	d:Bacteria;p:"Proteobacteria";c:Gammaproteobacteria
OTU2608	0	0	0	0	0	1	0	1	0	0	0	0	0	0	0	0	0	0	0	0	0	5	0	0	1	2	1	0	0	0	3	1	5	1	9	4	2	4	4	d:Bacteria
OTU990	0	1	0	4	0	1	1	3	6	1	0	0	0	0	0	0	0	0	0	0	0	0	0	3	0	3	0	0	0	3	3	0	3	1	5	1	0	1	3	d:Bacteria;p:Firmicutes;c:Bacilli;o:Bacillales;f:Listeriaceae;g:Brochothrix;s:Brochothrix_thermosphacta
OTU2099	0	0	0	1	0	0	0	0	0	0	0	0	0	0	0	0	0	0	0	0	1	5	0	0	0	1	0	0	0	0	8	0	2	0	1	1	0	26	0	d:Bacteria;p:"Bacteroidetes"
OTU1646	0	1	0	1	0	2	0	0	0	0	0	1	0	4	0	0	1	0	0	2	0	7	0	1	0	4	1	0	2	0	3	0	3	3	2	1	1	3	2	d:Bacteria;p:"Verrucomicrobia";c:Spartobacteria
OTU1029	0	0	0	0	0	0	0	0	0	1	0	0	0	0	0	0	0	0	0	0	0	5	0	3	0	4	2	4	3	1	3	0	2	1	3	0	0	8	0	d:Bacteria;p:"Proteobacteria"
OTU900	0	0	1	3	0	0	0	1	2	1	0	0	0	3	0	0	1	0	0	1	1	1	1	5	1	3	1	0	7	1	4	1	2	0	1	0	0	1	2	d:Bacteria;p:Candidatus_Saccharibacteria
OTU835	0	0	0	0	0	0	0	0	0	0	0	0	0	0	0	0	0	0	0	0	4	0	5	1	0	2	4	1	3	3	3	0	1	0	12	0	0	0	1	d:Bacteria;p:Parcubacteria
OTU1460	0	0	0	1	0	0	0	0	1	1	0	0	0	0	1	0	0	0	0	0	0	2	4	2	0	1	3	2	2	1	3	2	1	1	10	1	2	3	1	d:Bacteria;p:"Planctomycetes";c:Planctomycetia;o:Planctomycetales;f:Planctomycetaceae;g:Gemmata;s:Gemmata_obscuriglobus
OTU1091	0	0	0	0	0	0	0	0	0	0	0	0	0	0	0	0	0	0	0	0	6	0	8	3	3	2	2	4	2	3	0	2	0	1	1	1	2	0	0	d:Bacteria;p:Candidatus_Saccharibacteria;g:Saccharibacteria_genera_incertae_sedis
OTU750	0	0	0	6	0	0	0	0	0	0	0	0	0	9	0	0	0	0	0	0	0	0	0	0	0	0	0	0	0	0	2	0	6	0	6	6	0	1	7	d:Bacteria;p:"Proteobacteria";c:Alphaproteobacteria
OTU1364	0	0	0	0	0	0	0	0	0	0	0	0	0	0	0	0	0	0	0	0	0	0	0	0	0	2	0	1	1	0	5	3	0	0	4	16	8	2	2	d:Bacteria
OTU1691	0	0	0	0	1	2	1	1	0	2	0	0	0	0	0	0	0	0	0	0	1	0	0	0	0	1	0	0	1	0	0	1	5	0	4	12	5	0	7	d:Bacteria;p:Firmicutes;c:Bacilli;o:Bacillales;f:Paenibacillaceae_1;g:Paenibacillus
OTU2831	0	0	0	0	0	0	0	0	0	0	0	0	0	1	0	0	0	0	0	0	5	4	0	27	0	0	0	0	0	0	3	1	0	0	1	2	0	0	0	d:Bacteria
OTU1085	0	0	0	0	1	0	0	0	0	0	0	0	0	0	0	0	0	0	0	0	2	6	2	2	1	8	5	1	5	2	0	2	0	3	0	1	1	6	1	d:Bacteria;p:"Proteobacteria"
OTU2250	0	0	0	0	0	0	0	0	0	0	0	2	0	0	0	0	0	0	0	1	0	1	0	1	0	0	0	0	1	2	10	1	1	4	1	3	4	10	1	d:Bacteria;p:"Proteobacteria";c:Deltaproteobacteria;o:Myxococcales;f:Polyangiaceae
OTU1318	0	1	0	0	0	1	0	0	2	0	0	0	0	0	0	0	0	0	0	1	1	3	6	1	5	2	2	1	1	0	4	1	1	1	2	0	0	1	4	d:Bacteria;p:"Actinobacteria";c:Actinobacteria;o:Actinomycetales;f:Streptosporangiaceae;g:Nonomuraea;s:Nonomuraea_maheshkhaliensis
OTU1166	0	0	0	0	0	3	0	0	0	0	0	0	0	0	0	0	0	0	0	0	3	1	0	2	0	12	0	0	1	1	3	0	0	0	14	0	0	0	0	d:Bacteria;p:Candidatus_Saccharibacteria
OTU1980	1	3	0	0	0	1	0	0	7	1	0	1	0	1	0	0	0	0	0	0	0	2	0	2	0	2	1	0	1	2	2	2	3	1	0	6	2	0	1	d:Bacteria;p:"Proteobacteria";c:Deltaproteobacteria;o:Myxococcales;f:Myxococcaceae;g:Myxococcus
OTU1696	0	0	0	0	0	0	0	0	0	0	0	0	0	0	0	0	0	0	0	0	3	0	3	1	3	2	5	3	1	6	0	6	0	4	2	2	0	1	0	d:Bacteria
OTU1410	0	0	0	0	0	0	0	0	0	0	0	0	0	39	0	0	0	0	0	0	0	0	0	1	0	0	0	0	1	0	1	0	0	0	0	1	0	0	0	d:Bacteria;p:"Proteobacteria";c:Gammaproteobacteria
OTU1680	0	0	1	0	0	1	0	0	1	1	0	2	0	2	0	0	0	2	0	0	0	7	0	3	0	5	2	0	0	3	4	0	2	0	3	1	1	6	2	d:Bacteria;p:"Proteobacteria";c:Deltaproteobacteria;o:Myxococcales
OTU1074	0	0	0	0	0	0	0	0	0	0	0	0	0	0	0	0	0	0	0	1	5	1	2	1	0	7	4	3	2	1	1	2	2	2	2	1	2	1	1	d:Bacteria
OTU1115	0	0	0	15	0	0	0	0	0	0	0	0	0	24	0	0	0	0	0	0	0	1	0	0	0	0	0	0	0	0	0	0	1	0	0	0	0	0	0	d:Bacteria;p:"Chlamydiae";c:Chlamydiia;o:Chlamydiales;f:Parachlamydiaceae
OTU1479	0	0	0	0	0	0	0	1	0	1	0	0	0	0	0	0	0	0	0	0	0	1	4	3	0	3	0	1	1	3	2	1	9	0	3	1	1	3	2	d:Bacteria;p:"Actinobacteria";c:Actinobacteria
OTU1929	0	0	0	1	0	1	0	0	0	3	0	0	0	0	0	0	0	0	0	0	0	2	0	1	0	2	0	0	2	0	5	2	3	1	1	6	5	12	1	d:Bacteria;p:Parcubacteria
OTU1808	0	0	0	1	0	2	4	0	2	0	0	1	0	1	0	1	0	5	5	6	0	0	0	6	0	0	0	8	1	0	0	0	0	0	0	0	0	0	0	d:Bacteria;p:"Bacteroidetes";c:Sphingobacteriia;o:"Sphingobacteriales";f:Chitinophagaceae;g:Chitinophaga;s:Chitinophaga_cymbidii
OTU1179	0	0	0	1	0	0	0	0	1	0	0	0	0	0	0	0	0	0	0	1	3	3	0	4	0	3	5	2	2	2	3	0	2	1	1	2	1	4	0	d:Bacteria
OTU2420	0	0	0	0	0	2	0	1	0	1	0	0	0	0	0	0	0	0	0	1	1	2	1	0	0	4	0	1	2	3	8	0	2	1	3	0	2	8	5	d:Bacteria;p:"Proteobacteria";c:Betaproteobacteria
OTU1507	0	0	1	0	0	0	1	2	0	0	0	0	0	0	0	0	0	0	0	1	3	3	1	1	0	2	4	0	5	3	1	2	0	2	2	0	4	0	2	d:Bacteria;p:"Planctomycetes";c:Planctomycetia;o:Planctomycetales;f:Planctomycetaceae
OTU2179	1	0	0	1	0	0	0	1	1	0	0	0	0	0	0	0	0	0	0	1	7	0	0	0	1	0	1	11	1	1	1	1	4	3	2	2	2	0	0	d:Bacteria;p:Firmicutes;c:Bacilli;o:Bacillales;f:Planococcaceae;g:Ureibacillus;s:Ureibacillus_thermosphaericus
OTU1888	0	0	0	1	0	0	0	1	1	0	0	0	0	0	0	1	0	0	0	0	0	0	0	0	0	0	0	1	1	1	3	0	4	4	2	1	2	13	6	d:Bacteria;p:"Proteobacteria";c:Gammaproteobacteria;o:Xanthomonadales;f:Xanthomonadaceae
OTU2367	0	0	0	0	0	0	0	1	0	0	0	0	0	0	0	0	0	0	0	1	3	3	1	1	4	3	3	3	3	1	2	1	1	5	1	1	0	1	1	d:Bacteria;p:"Actinobacteria";c:Actinobacteria
OTU2755	0	0	0	1	0	0	0	0	0	2	0	1	0	2	1	1	0	0	20	0	0	1	1	1	0	0	0	1	0	1	0	2	0	0	1	4	0	1	2	d:Bacteria;p:"Proteobacteria";c:Alphaproteobacteria;o:Rhizobiales
OTU956	0	0	0	0	0	1	0	0	0	0	1	14	0	11	0	0	0	0	0	0	0	0	0	14	0	4	0	0	0	0	2	0	0	0	0	0	0	2	0	d:Bacteria;p:"Bacteroidetes"
OTU1420	0	0	0	1	0	3	0	0	0	0	0	0	0	0	0	0	0	0	0	0	0	10	1	0	0	4	6	1	1	1	2	0	0	0	3	0	1	8	0	d:Bacteria;p:"Spirochaetes";c:Spirochaetia;o:Spirochaetales;f:Spirochaetaceae;g:Spirochaeta;s:Spirochaeta_aurantia_subsp._aurantia
OTU1894	0	0	0	5	0	2	0	0	0	0	0	0	1	2	0	0	1	0	0	7	1	4	0	4	1	7	3	3	0	1	1	0	0	0	0	1	0	4	0	d:Bacteria;p:"Bacteroidetes";c:Cytophagia;o:Cytophagales
OTU1825	0	0	0	0	0	1	0	1	0	0	0	3	0	0	0	1	0	0	0	0	3	1	1	2	0	3	1	0	1	0	2	2	4	1	0	1	1	1	5	d:Bacteria;p:"Actinobacteria";c:Actinobacteria;o:Actinomycetales
OTU1878	0	0	1	0	0	1	0	0	2	0	0	0	0	0	0	0	0	0	0	0	0	17	1	0	0	2	0	0	0	2	5	0	0	1	3	0	1	6	1	d:Bacteria;p:"Proteobacteria";c:Betaproteobacteria
OTU1515	0	0	0	0	0	8	0	0	0	0	0	0	0	0	0	0	0	0	0	0	0	2	0	4	0	25	0	0	0	3	0	1	0	0	0	0	0	0	0	d:Bacteria;p:"Bacteroidetes";c:Cytophagia;o:Cytophagales
OTU2246	0	0	0	1	0	1	0	0	2	0	0	0	0	0	0	0	0	0	0	0	2	6	1	5	1	7	1	1	1	1	7	0	1	1	0	1	1	2	0	d:Bacteria
OTU2008	0	0	1	0	0	4	1	0	2	2	1	1	2	2	0	0	1	0	0	0	0	1	3	3	1	1	0	2	3	1	4	3	0	0	1	1	0	3	1	d:Bacteria;p:"Actinobacteria";c:Actinobacteria;o:Actinomycetales;f:Nocardioidaceae;g:Nocardioides
OTU2330	0	0	0	0	0	1	0	0	0	0	0	0	0	0	0	0	0	0	0	0	0	11	0	0	0	23	2	0	0	0	5	0	0	0	0	0	0	3	0	d:Bacteria;p:"Proteobacteria";c:Deltaproteobacteria;o:Myxococcales
OTU1339	0	0	0	1	0	0	1	1	1	0	0	0	0	0	0	0	0	0	0	0	5	1	0	2	1	2	1	2	3	2	3	4	4	1	0	4	0	2	4	d:Bacteria;p:"Proteobacteria";c:Alphaproteobacteria;o:Alphaproteobacteria_incertae_sedis
OTU2713	0	0	0	0	0	4	0	0	0	0	0	0	0	1	1	0	0	1	8	1	1	5	0	1	0	4	0	1	0	1	2	0	0	1	2	0	0	10	1	d:Bacteria;p:"Planctomycetes";c:Planctomycetia;o:Planctomycetales;f:Planctomycetaceae
OTU1428	0	0	0	0	0	0	0	0	1	0	0	0	0	0	0	0	0	0	0	0	2	1	17	1	2	1	3	1	0	1	1	0	0	2	2	0	4	0	1	d:Bacteria
OTU815	0	0	0	3	0	0	0	0	0	0	0	3	0	22	1	0	0	0	0	1	0	0	0	2	0	0	0	0	0	0	0	0	0	0	0	0	0	7	0	d:Bacteria;p:"Bacteroidetes"
OTU1437	0	0	0	0	0	0	0	0	0	0	0	0	0	0	0	0	0	0	0	0	1	8	0	5	0	6	0	0	0	1	7	1	2	0	7	1	1	6	0	d:Bacteria;p:"Acidobacteria";c:Acidobacteria_Gp6;g:Gp6
OTU836	0	0	0	0	1	0	0	0	0	0	0	0	0	0	0	0	0	0	0	0	1	2	0	0	1	1	0	0	0	0	7	0	1	0	3	0	5	19	2	d:Bacteria;p:"Bacteroidetes";c:Sphingobacteriia;o:"Sphingobacteriales";f:Chitinophagaceae
OTU2326	0	0	0	1	0	1	0	0	0	0	0	0	0	0	0	0	0	0	2	0	2	10	2	0	0	1	0	0	3	1	6	1	0	1	3	2	2	3	1	d:Bacteria;p:"Actinobacteria";c:Actinobacteria
OTU961	0	0	0	1	0	0	0	0	0	0	0	0	0	28	1	0	0	0	0	1	0	0	0	8	0	0	0	0	1	0	0	1	0	0	0	0	0	0	0	d:Bacteria;p:Candidatus_Saccharibacteria
OTU848	0	1	1	0	0	1	0	1	0	0	0	1	0	0	0	0	0	0	0	1	5	0	4	0	0	0	2	1	3	1	0	2	2	5	1	1	7	0	1	d:Bacteria;p:"Proteobacteria";c:Gammaproteobacteria
OTU1309	0	0	0	0	0	1	0	0	0	1	0	0	0	0	0	0	0	0	0	0	1	2	0	3	0	1	1	1	0	1	2	0	5	1	7	2	2	9	0	d:Bacteria;p:"Bacteroidetes";c:Sphingobacteriia;o:"Sphingobacteriales"
OTU1937	0	0	0	0	0	0	0	0	0	0	0	0	0	0	0	0	0	0	0	0	1	3	0	0	1	0	1	0	0	0	18	1	2	0	0	5	3	5	3	d:Bacteria;p:"Proteobacteria";c:Gammaproteobacteria
OTU1664	0	0	0	0	0	0	1	0	0	0	0	0	0	0	0	0	0	0	0	0	5	5	1	5	3	2	3	2	2	3	0	1	1	6	0	2	1	0	0	d:Bacteria;p:"Chloroflexi";c:Thermomicrobia;o:Sphaerobacterales;f:Sphaerobacteraceae
OTU1597	0	0	0	0	1	1	1	0	5	8	0	0	0	0	0	0	0	0	1	0	2	0	0	2	0	0	0	1	0	2	5	0	0	0	0	1	1	6	0	d:Bacteria;p:"Proteobacteria";c:Betaproteobacteria;o:Burkholderiales
OTU1022	0	0	1	0	0	0	0	0	1	0	0	0	0	0	0	0	0	0	0	0	2	0	0	2	0	5	3	0	6	0	2	8	0	1	0	7	1	2	1	d:Bacteria;p:"Bacteroidetes"
OTU2872	0	1	0	3	0	0	2	0	1	0	0	0	0	3	0	0	1	2	2	3	4	0	0	1	0	0	0	14	2	0	0	0	0	0	0	0	0	0	0	d:Bacteria;p:"Bacteroidetes";c:Sphingobacteriia;o:"Sphingobacteriales";f:Chitinophagaceae
OTU2324	0	0	0	1	0	0	0	0	0	0	0	0	0	0	0	0	0	0	0	0	2	1	7	1	1	2	0	1	4	2	4	2	1	2	2	2	2	1	2	d:Bacteria;p:"Proteobacteria";c:Gammaproteobacteria;o:Legionellales;f:Coxiellaceae;g:Aquicella;s:Aquicella_siphonis
OTU1525	0	0	0	0	0	0	0	0	0	0	0	0	0	0	0	0	0	0	0	0	1	3	0	10	0	1	0	1	1	3	7	1	2	0	0	1	0	8	0	d:Bacteria;p:"Acidobacteria";c:Acidobacteria_Gp5;g:Gp5
OTU2460	1	0	0	0	0	0	0	0	0	0	0	0	0	0	0	0	0	0	1	1	2	6	2	0	1	5	0	0	5	0	6	0	1	0	1	0	1	9	0	d:Bacteria;p:"Proteobacteria";c:Gammaproteobacteria
OTU2204	1	1	0	1	0	1	0	0	0	0	0	1	0	0	0	0	0	0	0	1	2	8	0	3	0	5	2	0	0	1	4	1	1	1	3	0	1	6	1	d:Bacteria
OTU1317	2	1	0	0	1	0	6	0	1	1	1	1	0	1	0	2	0	0	4	0	3	1	0	0	0	1	0	0	0	0	2	0	0	0	1	0	0	0	0	d:Bacteria;p:"Bacteroidetes";c:Flavobacteriia;o:"Flavobacteriales";f:Flavobacteriaceae;g:Elizabethkingia
OTU1694	0	0	0	1	0	0	0	0	0	0	0	0	0	0	0	0	0	0	0	0	0	7	0	4	0	1	1	2	1	6	8	0	3	0	1	0	0	7	0	d:Bacteria;p:"Proteobacteria";c:Deltaproteobacteria;o:Myxococcales;f:Nannocystaceae
OTU1372	0	0	0	0	0	0	0	2	0	0	1	1	1	0	0	0	0	0	0	0	7	0	5	2	1	0	2	1	0	3	1	2	2	4	2	1	3	0	1	d:Bacteria;p:"Actinobacteria";c:Actinobacteria;o:Actinomycetales
OTU1953	0	0	1	0	0	0	1	3	0	1	0	0	0	1	0	0	0	0	0	0	1	4	2	1	0	1	0	2	4	0	6	2	1	1	0	0	2	5	3	d:Bacteria
OTU1305	0	0	1	1	0	0	0	1	0	1	0	0	0	0	0	0	0	0	0	0	2	0	2	2	2	4	1	2	0	3	0	0	3	6	3	2	3	0	1	d:Bacteria;p:candidate_division_WPS-2;g:WPS-2_genera_incertae_sedis
OTU1423	0	0	0	0	0	1	0	0	0	0	0	0	0	0	0	1	0	0	0	1	1	11	0	0	0	2	2	1	0	2	5	0	5	0	1	0	0	9	0	d:Bacteria;p:"Proteobacteria";c:Deltaproteobacteria;o:Myxococcales
OTU1819	0	1	0	0	0	2	0	1	1	0	0	0	0	2	0	0	0	0	3	3	0	2	0	1	0	0	1	0	0	0	1	0	0	0	0	0	1	20	3	d:Bacteria;p:Candidatus_Saccharibacteria
OTU2583	0	0	0	0	1	0	0	0	0	0	0	2	0	0	0	0	0	0	0	0	8	5	0	11	0	0	0	0	2	0	4	0	0	0	1	0	0	8	0	d:Bacteria;p:"Chloroflexi"
OTU1173	0	0	0	0	0	0	0	1	1	0	0	0	0	0	0	0	0	0	0	0	2	1	3	4	1	4	1	2	3	2	1	0	0	0	2	0	3	1	0	d:Bacteria
OTU1065	0	0	0	0	0	1	0	0	0	0	0	0	0	0	0	0	0	0	0	0	1	8	0	1	0	3	0	9	6	0	0	0	0	0	6	0	0	2	0	d:Bacteria;p:Parcubacteria;g:Parcubacteria_genera_incertae_sedis
OTU1493	0	1	0	0	0	0	0	0	0	0	0	0	0	0	0	0	0	0	0	0	2	9	1	5	0	1	0	1	0	0	9	1	0	1	0	0	0	9	0	d:Bacteria;p:"Chloroflexi";c:Anaerolineae;o:Anaerolineales;f:Anaerolineaceae
OTU1136	0	0	0	0	0	2	0	0	0	0	0	0	0	0	0	0	0	0	1	0	0	7	0	0	0	0	0	0	1	0	3	0	0	0	1	1	0	25	0	d:Bacteria;p:"Bacteroidetes";c:Cytophagia;o:Cytophagales
OTU1275	0	0	0	2	0	0	0	0	1	11	0	0	0	1	0	0	0	0	0	0	0	0	0	0	0	0	0	0	2	0	0	0	0	0	13	0	5	0	3	d:Bacteria;p:"Proteobacteria";c:Gammaproteobacteria
OTU1503	0	0	0	0	0	0	0	0	1	0	0	0	0	0	0	0	0	0	0	0	0	3	0	0	0	2	7	0	14	0	0	6	0	1	4	0	0	1	0	d:Bacteria;p:"Bacteroidetes"
OTU2816	0	0	0	0	0	0	0	2	1	1	1	0	0	1	0	0	0	8	0	3	1	1	0	0	1	4	3	0	0	1	4	0	1	0	3	0	0	1	0	d:Bacteria;p:"Proteobacteria";c:Alphaproteobacteria;o:Rhizobiales
OTU1874	0	0	0	1	0	0	0	0	0	1	0	2	0	1	0	0	0	0	1	1	0	5	1	0	0	1	1	1	2	2	3	1	4	0	1	2	0	3	3	d:Bacteria;p:"Bacteroidetes";c:Sphingobacteriia;o:"Sphingobacteriales";f:Chitinophagaceae
OTU981	0	0	0	0	0	1	0	0	0	0	0	2	0	0	0	0	0	0	0	0	0	2	0	0	0	5	0	1	1	2	4	0	1	0	4	3	2	9	0	d:Bacteria;p:"Planctomycetes";c:Planctomycetia;o:Planctomycetales;f:Planctomycetaceae
OTU2937	0	1	0	0	1	1	0	0	0	0	0	0	0	0	0	0	0	0	0	0	2	1	0	22	0	3	0	0	2	1	4	0	0	0	1	2	0	0	0	d:Bacteria;p:"Acidobacteria";c:Acidobacteria_Gp4;g:Gp4
OTU2709	0	0	0	0	0	0	0	0	0	0	1	0	0	0	0	0	0	0	0	0	0	0	0	0	0	0	0	0	1	0	2	3	1	0	3	17	4	0	3	d:Bacteria;p:Candidatus_Saccharibacteria;g:Saccharibacteria_genera_incertae_sedis
OTU1325	0	0	0	0	0	4	0	0	0	0	0	0	0	0	0	0	0	0	0	0	0	0	0	2	0	7	0	20	2	0	0	0	0	0	0	0	0	0	0	d:Bacteria;p:Firmicutes;c:Negativicutes;o:Selenomonadales;f:Veillonellaceae;g:Propionispira
OTU1570	0	0	0	0	0	2	0	0	0	1	0	0	0	0	0	0	0	0	0	0	3	3	0	2	0	3	2	4	2	0	8	0	0	0	0	0	0	12	0	d:Bacteria;p:"Verrucomicrobia";c:Subdivision3
OTU1112	0	0	0	0	0	0	1	0	0	0	0	0	0	0	0	0	0	0	0	1	0	1	2	1	3	3	12	0	2	3	1	0	0	1	0	2	0	0	1	d:Bacteria;p:Candidatus_Saccharibacteria
OTU2060	0	0	0	0	0	0	0	0	0	0	0	0	0	0	0	0	0	0	0	0	5	4	1	11	0	3	0	0	2	1	10	0	0	1	0	0	0	2	2	d:Bacteria;p:"Actinobacteria";c:Actinobacteria;o:Gaiellales;f:Gaiellaceae;g:Gaiella;s:Gaiella_occulta
OTU1480	0	0	0	0	0	0	0	0	0	1	0	1	0	0	0	0	0	0	0	0	4	9	1	0	0	3	1	1	3	2	1	0	0	1	1	1	1	5	3	d:Bacteria;p:"Acidobacteria";c:Acidobacteria_Gp1;g:Gp1
OTU2700	0	0	0	0	0	1	0	0	3	0	0	0	0	0	0	0	0	0	0	2	0	2	1	9	0	2	0	1	3	0	4	0	0	1	2	0	0	8	1	d:Bacteria;p:"Proteobacteria";c:Alphaproteobacteria
OTU2788	0	0	0	0	0	1	0	0	0	0	0	0	0	5	0	0	0	16	1	1	0	0	0	1	0	0	0	8	0	0	0	0	0	0	0	0	0	2	0	d:Bacteria;p:"Proteobacteria";c:Gammaproteobacteria;o:Xanthomonadales;f:Xanthomonadaceae;g:Chiayiivirga;s:Chiayiivirga_flava
OTU973	0	0	0	0	0	1	0	0	0	0	0	1	0	0	0	1	0	0	0	0	0	9	0	0	0	3	1	0	0	0	9	2	3	0	7	0	0	3	0	d:Bacteria
OTU1254	0	0	0	0	1	0	0	0	0	1	0	0	0	0	0	0	0	0	0	0	3	0	3	2	5	2	5	3	0	2	1	5	0	0	2	0	1	1	1	d:Bacteria
OTU2808	0	0	1	0	0	2	0	0	1	0	0	0	0	0	0	0	0	0	0	0	0	6	0	0	0	9	0	0	12	0	2	0	0	0	5	0	0	1	0	d:Bacteria;p:"Verrucomicrobia"
OTU2403	0	0	0	0	0	2	0	0	0	1	0	1	0	1	0	0	0	0	0	0	1	14	0	0	1	1	1	1	2	0	7	1	0	0	3	0	1	3	0	d:Bacteria;p:"Actinobacteria";c:Actinobacteria;o:Solirubrobacterales;f:Solirubrobacteraceae;g:Solirubrobacter;s:Solirubrobacter_soli
OTU2011	0	0	0	0	0	0	0	0	0	0	0	0	0	0	0	0	0	0	0	0	1	3	1	1	0	10	2	1	0	0	8	2	0	0	1	2	5	4	1	d:Bacteria
OTU1285	0	5	0	1	0	0	0	1	27	1	0	0	0	0	0	0	0	0	0	0	0	0	0	1	0	0	0	0	0	0	0	0	0	0	0	0	0	2	0	d:Bacteria;p:"Verrucomicrobia";c:Opitutae;o:Opitutales;f:Opitutaceae;g:Opitutus;s:Opitutus_terrae
OTU2893	0	0	0	0	0	1	0	0	0	1	0	0	0	0	0	0	0	0	0	0	3	2	2	3	1	2	1	1	2	3	1	1	0	5	2	2	3	2	0	d:Bacteria;p:"Acidobacteria";c:Acidobacteria_Gp2;g:Gp2
OTU1907	0	0	0	0	0	0	1	0	1	0	0	0	0	0	0	0	0	0	0	0	0	8	0	0	0	6	0	0	5	0	8	1	0	0	2	0	0	11	0	d:Bacteria;p:"Bacteroidetes";c:Cytophagia;o:Cytophagales
OTU882	0	0	0	1	0	0	1	0	1	2	0	0	0	2	0	0	0	0	1	0	0	2	1	1	1	3	2	1	2	1	2	1	5	2	3	0	1	3	0	d:Bacteria;p:"Acidobacteria";c:Acidobacteria_Gp3;g:Gp3
OTU1342	0	0	0	0	0	2	0	0	0	0	0	0	0	0	0	1	0	0	0	0	0	9	1	0	0	3	1	0	2	1	5	0	4	1	3	1	2	7	0	d:Bacteria;p:candidate_division_WPS-1
OTU1363	0	0	0	1	0	1	1	0	0	1	0	0	0	0	0	0	0	0	0	1	1	2	1	0	0	5	3	1	3	1	1	0	2	1	1	0	1	4	0	d:Bacteria;p:"Proteobacteria";c:Alphaproteobacteria
OTU1470	0	0	0	0	0	0	0	0	0	0	0	1	0	0	0	0	0	0	0	1	0	1	0	1	1	2	0	3	1	2	5	0	10	0	7	0	1	3	3	d:Bacteria;p:"Gemmatimonadetes";c:Gemmatimonadetes;o:Gemmatimonadales;f:Gemmatimonadaceae;g:Gemmatimonas;s:Gemmatimonas_aurantiaca
OTU821	0	0	0	1	0	0	0	0	0	3	0	0	0	0	0	0	0	0	0	0	3	1	4	1	9	0	0	1	2	5	1	1	0	2	0	2	0	0	1	d:Bacteria;p:"Proteobacteria";c:Gammaproteobacteria;o:Xanthomonadales;f:Sinobacteraceae;g:Alkanibacter;s:Alkanibacter_difficilis
OTU1374	0	0	0	0	0	0	0	1	0	0	0	0	0	0	0	0	0	0	0	0	2	4	2	1	0	4	4	0	2	1	3	1	0	3	7	1	1	0	0	d:Bacteria;p:"Proteobacteria";c:Deltaproteobacteria;o:Myxococcales
OTU1373	0	0	0	0	1	2	0	0	0	0	0	0	0	0	0	0	0	0	2	0	0	0	0	0	0	3	0	0	0	0	7	2	0	1	1	0	0	16	0	d:Bacteria;p:"Bacteroidetes";c:Flavobacteriia;o:"Flavobacteriales";f:Cryomorphaceae
OTU2822	0	0	0	2	0	1	0	0	0	0	0	0	0	0	0	0	0	0	0	0	1	4	0	0	0	8	2	0	0	2	4	1	1	1	4	0	0	8	0	d:Bacteria;p:"Proteobacteria";c:Gammaproteobacteria;o:Xanthomonadales;f:Xanthomonadaceae
OTU1732	0	0	0	0	0	0	0	0	0	0	0	0	0	0	0	0	1	0	0	0	0	3	4	0	0	0	1	1	1	1	4	1	3	1	2	0	0	12	1	d:Bacteria;p:"Proteobacteria";c:Gammaproteobacteria
OTU1350	0	0	1	0	0	0	0	0	0	0	0	0	0	0	0	0	0	0	0	0	0	4	0	0	0	0	3	0	0	0	4	2	2	0	7	1	0	13	2	d:Bacteria;p:Parcubacteria
OTU1043	0	0	1	0	0	0	0	0	1	0	0	0	0	0	0	0	0	0	0	0	4	2	4	0	4	2	7	4	0	6	0	2	0	1	2	2	2	0	0	d:Bacteria;p:Candidatus_Saccharibacteria
OTU2435	0	0	0	0	0	0	0	0	0	0	0	0	0	0	0	0	0	0	0	0	4	4	1	19	0	1	0	0	0	1	4	0	0	0	0	0	1	5	0	d:Bacteria;p:"Acidobacteria";c:Acidobacteria_Gp4;g:Gp4
OTU2903	0	0	0	2	0	0	0	7	0	7	0	0	0	0	0	0	0	0	0	2	0	2	0	0	0	1	2	0	0	0	0	4	0	4	0	0	4	1	1	d:Bacteria;p:"Proteobacteria";c:Betaproteobacteria;o:Rhodocyclales;f:Rhodocyclaceae
OTU1399	0	1	0	0	1	10	0	0	6	2	0	1	1	0	0	1	0	0	1	1	0	0	0	0	0	4	0	0	3	0	0	0	0	0	6	0	0	3	1	d:Bacteria;p:"Proteobacteria";c:Gammaproteobacteria
OTU1995	0	0	0	0	0	0	1	2	0	0	0	0	0	0	0	0	0	0	0	0	3	2	0	1	1	2	1	3	0	2	6	2	2	5	1	1	0	2	2	d:Bacteria;p:"Actinobacteria";c:Actinobacteria;o:Solirubrobacterales
OTU1608	0	0	0	0	0	0	0	0	0	0	0	0	0	0	0	0	0	0	0	0	0	0	0	0	0	1	0	0	0	0	0	0	1	1	2	0	1	34	0	d:Bacteria;p:"Proteobacteria";c:Betaproteobacteria;o:Burkholderiales;f:Burkholderiales_incertae_sedis;g:Inhella;s:Inhella_inkyongensis
OTU1375	0	0	0	0	0	0	1	0	0	0	0	1	0	0	0	0	0	0	0	0	2	1	2	0	12	1	6	2	1	4	0	1	0	0	1	0	0	1	0	d:Bacteria;p:Parcubacteria
OTU2085	0	1	0	1	0	1	0	0	0	0	0	0	0	0	0	0	0	0	0	1	0	9	0	1	0	0	0	1	2	0	9	0	0	0	1	1	0	4	1	d:Bacteria;p:"Acidobacteria";c:Acidobacteria_Gp6;g:Gp6
OTU1351	0	0	2	2	0	0	0	0	1	0	0	0	0	1	0	0	0	0	1	0	4	1	0	0	0	1	0	0	6	2	0	1	0	1	1	1	1	9	2	d:Bacteria;p:"Bacteroidetes";c:Cytophagia;o:Cytophagales
OTU2366	0	0	0	0	0	0	0	1	1	0	0	0	0	0	0	0	0	0	0	0	0	1	0	0	0	0	0	0	0	0	9	2	4	1	2	2	5	5	1	d:Bacteria;p:"Proteobacteria";c:Oligoflexia;o:Oligoflexales;f:Oligoflexaceae;g:Oligoflexus;s:Oligoflexus_tunisiensis
OTU1632	0	0	0	0	0	0	0	0	0	0	0	0	0	0	0	0	0	0	0	1	2	2	1	0	0	6	4	2	2	0	0	5	1	1	2	4	3	0	1	d:Bacteria;p:"Gemmatimonadetes";c:Gemmatimonadetes;o:Gemmatimonadales;f:Gemmatimonadaceae;g:Gemmatimonas;s:Gemmatimonas_aurantiaca
OTU1938	0	0	1	0	0	1	0	2	1	0	0	0	0	0	0	0	0	0	0	0	1	1	1	1	1	3	1	2	3	1	0	1	3	0	2	2	2	1	6	d:Bacteria;p:"Planctomycetes";c:Planctomycetia;o:Planctomycetales;f:Planctomycetaceae
OTU2194	0	1	0	1	1	1	0	1	0	0	0	0	0	0	0	0	0	0	1	0	0	3	0	4	0	3	0	0	1	1	3	0	0	0	2	0	0	14	1	d:Bacteria;p:BRC1;g:BRC1_genera_incertae_sedis
OTU1283	0	0	2	1	0	0	3	0	0	0	0	0	0	0	0	0	1	0	0	0	2	1	0	0	2	1	1	3	1	1	1	2	1	0	1	3	2	0	6	d:Bacteria;p:"Bacteroidetes"
OTU1273	0	0	0	0	0	0	0	0	1	0	0	0	0	0	0	0	0	0	0	0	0	4	7	1	1	1	1	1	5	3	0	0	1	1	6	0	1	0	2	d:Bacteria;p:"Chlamydiae";c:Chlamydiia;o:Chlamydiales;f:Parachlamydiaceae
OTU978	0	0	0	0	0	0	0	0	0	0	0	0	0	0	0	0	0	0	0	0	0	0	0	0	0	0	0	0	1	0	0	0	0	0	3	0	0	0	37	d:Bacteria;p:"Bacteroidetes";c:Flavobacteriia;o:"Flavobacteriales";f:Cryomorphaceae
OTU1476	2	0	0	1	0	0	0	0	0	1	0	0	0	0	0	0	0	0	0	0	1	8	3	2	1	1	2	0	1	3	4	1	2	1	2	1	0	0	1	d:Bacteria;p:"Actinobacteria";c:Actinobacteria
OTU948	0	0	0	0	0	1	0	0	0	1	0	0	0	0	0	0	0	0	0	0	3	2	3	3	0	0	5	1	4	1	3	0	2	3	1	0	4	2	1	d:Bacteria;p:Parcubacteria;g:Parcubacteria_genera_incertae_sedis
OTU1797	0	0	0	2	0	0	0	0	0	0	0	2	0	16	0	0	0	0	0	0	0	0	0	0	0	0	0	0	2	0	3	1	1	0	1	3	0	0	1	d:Bacteria;p:"Bacteroidetes";c:Flavobacteriia;o:"Flavobacteriales";f:Flavobacteriaceae;g:Flavobacterium
OTU2229	0	0	0	1	1	4	0	1	0	0	0	1	0	1	0	1	2	1	1	1	0	0	0	4	0	4	0	2	1	1	3	0	1	1	1	0	2	2	1	d:Bacteria;p:"Proteobacteria";c:Alphaproteobacteria;o:Rhizobiales;f:Beijerinckiaceae;g:Chelatococcus;s:Chelatococcus_asaccharovorans
OTU2002	0	0	0	0	0	1	0	0	1	0	0	0	0	0	0	0	0	0	0	0	4	1	2	2	3	1	3	1	0	0	0	1	0	8	2	3	1	0	0	d:Bacteria
OTU1087	0	0	0	0	0	0	0	0	0	0	0	0	0	0	0	0	0	0	0	0	0	1	5	0	1	1	0	0	0	2	1	10	0	0	1	11	0	0	0	d:Bacteria;p:Candidatus_Saccharibacteria
OTU2509	0	0	0	3	0	1	0	0	1	2	0	0	0	4	0	0	0	0	0	2	2	2	2	3	1	1	1	1	4	1	2	0	3	0	4	0	1	0	0	d:Bacteria;p:"Proteobacteria";c:Gammaproteobacteria;o:Legionellales;f:Coxiellaceae;g:Aquicella;s:Aquicella_siphonis
OTU1192	0	0	1	0	0	0	0	2	1	1	0	0	0	0	0	0	0	0	0	0	2	2	1	4	1	2	2	0	4	2	2	3	0	2	0	4	2	1	1	d:Bacteria;p:"Proteobacteria";c:Deltaproteobacteria;o:Myxococcales
OTU1804	0	0	0	0	1	0	0	0	0	0	0	0	0	0	0	0	0	0	0	0	2	5	1	2	0	1	0	1	3	1	9	3	1	0	2	0	0	4	1	d:Bacteria;p:"Verrucomicrobia";c:Subdivision3
OTU1111	0	0	0	0	0	0	0	0	0	0	0	0	0	0	0	0	0	0	0	0	0	6	0	1	0	2	8	0	2	0	0	0	1	2	12	1	1	4	0	d:Bacteria
OTU1406	0	1	0	0	0	0	0	0	0	0	0	0	0	0	0	0	0	0	1	0	0	7	1	1	0	2	0	0	4	0	11	0	0	0	2	1	0	7	0	d:Bacteria;p:"Proteobacteria";c:Gammaproteobacteria;o:Xanthomonadales;f:Sinobacteraceae;g:Steroidobacter
OTU1235	0	0	0	0	0	1	1	0	0	0	0	0	0	0	0	0	0	0	0	0	1	2	1	2	2	2	4	0	1	1	0	2	1	5	4	4	1	0	2	d:Bacteria;p:"Planctomycetes";c:Planctomycetia;o:Planctomycetales;f:Planctomycetaceae
OTU2450	0	0	0	0	0	0	0	0	2	5	0	0	0	1	0	1	0	0	0	2	2	0	0	2	0	1	1	2	0	1	0	1	3	0	1	1	2	0	7	d:Bacteria;p:"Deinococcus-Thermus";c:Deinococci;o:Deinococcales;f:Deinococcaceae;g:Deinococcus;s:Deinococcus_radiotolerans
OTU1772	0	0	0	0	0	0	0	0	0	0	0	0	0	0	0	0	0	0	0	0	0	0	0	6	0	4	0	0	11	2	4	1	0	2	0	2	0	5	0	d:Bacteria;p:"Bacteroidetes"
OTU1403	0	0	0	0	0	1	0	0	0	0	0	0	0	0	0	0	0	0	0	0	0	2	0	0	0	5	1	0	2	0	6	0	0	0	1	8	3	7	1	d:Bacteria
OTU1286	0	0	0	1	0	2	0	0	3	0	0	0	0	0	0	0	0	0	0	0	3	4	1	2	0	4	8	4	1	0	0	0	2	3	1	1	0	0	1	d:Bacteria
OTU1979	0	0	0	0	0	0	0	0	1	0	0	0	0	0	0	0	0	0	0	1	1	1	2	1	1	3	1	2	1	0	5	2	0	0	1	5	4	6	2	d:Bacteria;p:"Proteobacteria";c:Deltaproteobacteria;o:Myxococcales
OTU2417	0	0	0	0	0	2	0	0	0	0	0	0	0	0	0	0	0	0	0	0	2	14	0	1	0	4	0	0	3	2	9	0	0	0	0	1	0	0	0	d:Bacteria
OTU1103	0	0	1	0	0	6	0	0	0	0	0	0	0	0	0	0	0	0	0	0	1	1	1	0	0	5	1	0	0	0	3	1	5	0	5	0	2	6	0	d:Bacteria
OTU1533	0	0	0	0	0	1	0	0	1	1	0	0	0	0	0	0	0	0	0	0	0	6	3	0	0	7	7	1	1	2	1	1	2	0	0	0	0	6	0	d:Bacteria;p:"Proteobacteria"
OTU1999	0	0	0	0	0	0	0	0	0	0	0	0	0	0	0	0	0	29	0	0	0	1	0	0	0	0	0	1	0	0	0	0	0	0	1	0	1	0	1	d:Bacteria;p:Firmicutes;c:Bacilli;o:Bacillales;f:Paenibacillaceae_1;g:Paenibacillus
OTU1258	0	0	0	0	0	0	0	1	0	0	0	0	0	0	0	0	0	0	0	0	3	3	1	2	0	2	7	2	8	3	0	0	0	1	2	0	3	2	0	d:Bacteria
OTU1427	0	0	2	1	1	0	3	6	0	3	0	0	1	0	0	0	0	0	0	0	1	0	6	1	0	3	2	1	0	0	0	1	0	0	0	0	1	0	0	d:Bacteria;p:"Bacteroidetes";c:Sphingobacteriia;o:"Sphingobacteriales";f:Sphingobacteriaceae;g:Mucilaginibacter
OTU2666	0	0	0	0	0	0	0	0	1	0	0	0	0	0	0	0	0	0	0	0	0	0	3	0	0	2	5	3	4	2	1	3	0	7	0	1	3	0	1	d:Bacteria;p:"Planctomycetes";c:Planctomycetia;o:Planctomycetales;f:Planctomycetaceae
OTU2894	0	0	0	0	0	0	1	0	0	0	0	1	0	1	0	0	0	0	0	0	0	0	0	0	0	0	0	0	0	1	2	0	1	1	0	3	5	14	4	d:Bacteria;p:"Bacteroidetes";c:Sphingobacteriia;o:"Sphingobacteriales";f:Chitinophagaceae
OTU1922	0	0	0	1	0	0	0	1	0	1	0	0	0	0	0	0	0	0	0	0	1	0	3	1	1	1	5	3	2	2	0	0	1	8	0	2	6	0	0	d:Bacteria;p:"Verrucomicrobia";c:Subdivision3;g:Subdivision3_genera_incertae_sedis
OTU1846	0	0	0	0	0	5	0	0	0	0	0	2	0	0	0	3	0	0	0	0	0	3	0	0	1	1	0	0	0	0	4	0	2	1	5	1	4	4	2	d:Bacteria;p:Candidatus_Saccharibacteria
OTU2610	0	0	0	0	0	1	1	1	1	0	0	0	0	0	0	0	0	0	0	0	3	1	0	1	0	2	3	0	3	2	0	1	0	11	1	1	2	1	1	d:Bacteria
OTU1206	0	2	1	0	0	2	0	0	0	0	0	0	0	0	0	0	0	0	0	0	0	2	4	8	0	2	3	0	5	3	1	1	0	0	3	0	1	4	0	d:Bacteria;p:Parcubacteria
OTU2100	0	0	0	0	0	0	0	0	0	1	0	0	0	1	0	1	0	0	0	0	0	1	0	3	0	2	4	0	2	1	9	1	1	0	0	0	2	9	0	d:Bacteria;p:"Bacteroidetes";c:Sphingobacteriia;o:"Sphingobacteriales";f:Chitinophagaceae
OTU1521	0	0	0	0	0	0	1	2	0	0	0	0	0	0	0	0	0	0	0	0	7	0	3	1	0	4	2	1	0	1	1	4	1	1	2	0	2	0	1	d:Bacteria
OTU1338	0	0	0	0	0	0	0	5	0	0	0	0	0	0	0	0	0	0	0	0	1	2	0	0	1	1	2	0	1	3	1	3	0	4	0	3	5	0	3	d:Bacteria;p:"Verrucomicrobia";c:Opitutae;o:Opitutales;f:Opitutaceae;g:Opitutus;s:Opitutus_terrae
OTU1809	0	0	0	0	0	1	0	0	0	0	0	0	0	0	0	0	0	0	0	0	1	8	1	0	0	0	0	0	0	1	14	0	0	1	4	0	0	7	1	d:Bacteria;p:"Proteobacteria";c:Deltaproteobacteria;o:Myxococcales
OTU2203	0	0	0	0	0	0	0	0	1	0	0	0	0	0	0	0	0	0	0	1	2	4	0	0	0	3	0	0	4	1	7	0	2	0	1	0	0	9	0	d:Bacteria;p:"Planctomycetes";c:Planctomycetia;o:Planctomycetales;f:Planctomycetaceae;g:Pirellula;s:Pirellula_staleyi
OTU1064	0	1	0	0	0	0	1	0	1	0	0	0	0	0	0	0	0	0	1	0	1	4	0	5	1	0	3	0	4	1	1	0	0	3	2	1	2	3	0	d:Bacteria;p:candidate_division_WPS-1
OTU1021	0	0	0	0	0	3	1	0	0	0	0	0	0	0	0	0	0	0	0	2	0	4	1	2	1	5	1	0	0	0	2	2	1	0	5	0	0	3	0	d:Bacteria;p:"Proteobacteria";c:Alphaproteobacteria
OTU1899	0	0	0	0	0	1	0	0	0	0	0	0	0	0	0	0	0	0	0	0	0	1	0	0	0	0	0	0	0	0	1	1	2	1	1	8	7	3	5	d:Bacteria;p:"Proteobacteria";c:Alphaproteobacteria
OTU1636	0	0	0	4	0	1	0	2	0	0	0	8	1	4	0	0	0	1	6	1	1	0	0	1	0	2	0	7	0	0	0	0	0	0	0	0	1	0	0	d:Bacteria;p:"Bacteroidetes";c:Sphingobacteriia;o:"Sphingobacteriales";f:Chitinophagaceae;g:Chitinophaga
OTU1002	0	0	1	0	0	0	0	0	2	0	0	0	0	0	0	0	0	0	0	0	9	0	1	1	0	4	3	1	4	1	0	0	0	2	1	0	3	1	3	d:Bacteria;p:Parcubacteria
OTU960	0	0	1	0	0	4	0	0	0	0	0	0	0	3	0	0	0	0	0	0	0	0	1	0	0	2	0	0	1	0	0	1	0	0	3	10	1	1	5	d:Bacteria;p:"Proteobacteria";c:Alphaproteobacteria
OTU2934	0	2	0	3	0	1	0	0	4	0	0	0	0	0	0	0	0	0	0	0	1	1	0	2	0	1	0	0	2	0	1	1	1	2	4	2	0	2	1	d:Bacteria
OTU2140	0	0	0	0	0	0	0	0	1	0	0	1	0	0	0	0	0	0	0	0	3	2	1	3	6	1	0	0	2	2	0	3	2	2	1	3	1	1	1	d:Bacteria
OTU2604	0	0	0	0	1	0	0	0	0	0	0	0	0	0	0	0	0	0	0	0	13	2	3	0	0	2	2	1	0	1	2	0	2	5	2	0	0	1	2	d:Bacteria
OTU1544	0	0	0	0	0	1	1	0	0	0	0	1	0	0	0	0	0	0	0	0	1	1	2	0	5	1	2	2	0	1	0	1	2	3	2	5	1	1	3	d:Bacteria;p:"Bacteroidetes";c:Sphingobacteriia;o:"Sphingobacteriales";f:Chitinophagaceae
OTU1964	0	0	0	1	0	1	0	0	0	0	0	1	1	1	0	0	0	0	0	0	0	0	4	2	0	4	0	0	0	0	1	3	5	1	4	0	0	2	0	d:Bacteria;p:"Gemmatimonadetes";c:Gemmatimonadetes;o:Gemmatimonadales;f:Gemmatimonadaceae;g:Gemmatimonas;s:Gemmatimonas_aurantiaca
OTU1625	0	0	0	5	0	7	0	0	0	0	0	0	0	13	0	0	0	0	0	0	0	0	0	1	0	0	0	1	0	0	0	0	0	0	1	0	0	3	0	d:Bacteria;p:"Proteobacteria"
OTU2335	0	0	1	8	0	4	1	1	1	0	0	0	1	1	0	0	0	0	0	0	1	3	0	1	0	2	1	1	0	0	1	0	2	0	2	0	2	1	1	d:Bacteria;p:"Proteobacteria";c:Gammaproteobacteria;o:Xanthomonadales;f:Xanthomonadaceae
OTU2774	0	0	0	0	0	2	0	0	0	0	0	2	0	2	0	1	0	0	0	1	0	1	0	0	1	0	1	0	0	0	5	1	4	1	1	2	1	4	3	d:Bacteria
OTU2025	0	0	0	0	0	8	0	0	0	0	0	1	0	0	0	1	0	1	0	1	0	2	0	1	0	1	0	2	0	1	1	0	1	0	1	0	2	6	2	d:Bacteria;p:"Planctomycetes";c:Planctomycetia;o:Planctomycetales;f:Planctomycetaceae
OTU921	0	0	0	0	0	0	0	0	1	0	0	1	0	0	0	0	1	0	0	4	1	1	5	0	7	2	1	2	1	2	0	0	2	0	0	1	0	1	1	d:Bacteria;p:"Actinobacteria";c:Actinobacteria;o:Actinomycetales;f:Nocardiaceae;g:Nocardia
OTU1383	0	1	0	0	0	3	0	0	1	0	1	1	1	0	1	0	0	0	0	0	2	3	0	0	0	1	2	0	0	0	2	1	0	3	3	3	1	6	1	d:Bacteria;p:"Planctomycetes";c:Planctomycetia;o:Planctomycetales;f:Planctomycetaceae
OTU1272	0	0	0	0	0	0	5	2	1	0	0	0	0	0	0	0	0	0	1	3	0	0	0	0	2	0	4	2	5	0	0	0	1	0	4	3	0	0	0	d:Bacteria
OTU1718	0	0	0	0	0	1	0	0	0	0	0	0	0	0	0	0	0	0	0	1	1	4	0	0	0	2	0	0	1	0	5	0	1	0	1	2	4	10	1	d:Bacteria;p:"Proteobacteria";c:Deltaproteobacteria;o:Myxococcales
OTU1523	0	0	0	0	0	0	1	1	0	0	1	0	0	0	0	0	0	0	0	0	2	4	0	0	0	2	2	2	4	1	1	0	1	1	0	1	4	3	5	d:Bacteria
OTU1271	0	0	0	0	0	0	0	0	0	0	0	0	0	0	0	0	0	0	0	0	6	1	3	1	0	1	4	1	3	3	0	1	2	4	4	2	1	0	0	d:Bacteria;p:"Proteobacteria";c:Alphaproteobacteria
OTU2668	0	0	0	0	0	0	0	0	0	0	0	0	0	0	0	0	0	0	0	0	3	0	0	1	3	1	4	1	3	2	0	2	0	2	4	3	4	0	2	d:Bacteria;p:"Acidobacteria";c:Acidobacteria_Gp13;g:Gp13
OTU1232	0	0	0	0	0	0	0	0	0	1	0	0	0	0	0	0	0	0	0	1	2	0	1	0	0	3	2	1	3	4	0	2	1	6	1	2	2	0	1	d:Bacteria;p:"Chlamydiae";c:Chlamydiia;o:Chlamydiales
OTU1794	0	0	0	2	0	1	0	0	0	0	0	1	0	4	0	0	0	0	6	1	0	2	0	4	0	1	0	2	1	0	2	0	2	0	0	0	1	4	1	d:Bacteria;p:"Proteobacteria";c:Alphaproteobacteria;o:Rhodospirillales;f:Acetobacteraceae;g:Roseomonas
OTU1251	0	0	0	0	0	0	0	1	0	0	0	0	0	0	0	0	0	0	0	1	2	2	0	3	2	0	2	1	3	4	3	2	4	2	2	0	0	1	2	d:Bacteria
OTU2360	0	0	0	0	0	1	0	0	0	0	0	0	0	0	0	0	0	1	0	1	0	2	0	1	0	0	0	0	0	1	15	3	1	0	0	1	2	9	0	d:Bacteria;p:"Proteobacteria";c:Gammaproteobacteria
OTU1688	0	1	0	0	0	0	0	0	1	0	0	0	0	0	0	0	0	0	0	0	0	8	0	1	0	1	0	0	0	1	6	2	2	1	1	1	0	3	0	d:Bacteria;p:"Proteobacteria";c:Alphaproteobacteria;o:Rhodospirillales;f:Acetobacteraceae
OTU1624	0	0	0	0	0	0	0	1	0	1	0	0	0	0	0	0	0	0	0	0	0	2	0	0	0	0	1	0	0	0	6	2	2	1	4	6	3	2	4	d:Bacteria;p:"Actinobacteria";c:Actinobacteria
OTU1094	0	0	0	0	0	1	0	0	0	0	0	0	0	3	0	0	1	0	0	0	0	1	0	1	2	2	0	0	1	1	0	2	10	2	3	0	1	1	1	d:Bacteria;p:"Planctomycetes";c:Planctomycetia;o:Planctomycetales;f:Planctomycetaceae
OTU914	0	0	0	0	0	0	0	0	1	0	0	0	0	0	0	0	0	0	0	0	0	9	0	5	0	3	0	2	3	1	2	0	1	0	5	0	0	1	0	d:Bacteria
OTU2267	0	0	1	0	0	0	0	0	1	0	0	0	0	0	0	0	0	0	0	1	2	1	2	2	0	0	1	0	0	0	2	0	4	5	3	0	2	3	4	d:Bacteria
OTU2150	0	0	0	1	0	0	0	0	1	0	0	0	0	0	0	0	0	0	0	0	2	5	0	1	0	3	2	0	6	1	2	0	0	0	2	0	0	4	1	d:Bacteria;p:Parcubacteria
OTU2501	0	0	1	0	1	0	28	1	0	0	1	0	0	1	0	0	1	0	0	0	0	0	0	0	1	0	0	0	0	0	0	0	0	0	0	0	0	0	0	d:Bacteria;p:"Actinobacteria";c:Actinobacteria;o:Actinomycetales;f:Glycomycetaceae;g:Glycomyces
OTU1486	0	0	0	0	0	0	0	0	2	0	0	0	0	0	0	0	0	0	0	1	0	0	1	0	0	3	6	1	0	2	1	2	0	7	4	0	0	1	3	d:Bacteria;p:"Proteobacteria";c:Gammaproteobacteria;o:Legionellales;f:Legionellaceae;g:Legionella
OTU2264	0	0	0	0	0	0	0	0	0	2	0	0	0	0	0	0	0	0	0	0	1	0	4	1	0	2	6	0	2	0	0	2	3	1	1	2	1	2	3	d:Bacteria;p:"Proteobacteria";c:Alphaproteobacteria;o:Rhodospirillales;f:Acetobacteraceae
OTU2413	0	0	3	0	0	0	7	2	0	0	1	4	0	0	0	0	0	0	1	3	0	0	0	2	0	0	0	0	0	1	0	0	3	2	1	0	1	0	3	d:Bacteria;p:"Proteobacteria";c:Betaproteobacteria;o:Burkholderiales
OTU1675	0	0	0	0	0	1	0	0	1	0	0	0	0	1	0	0	0	0	1	0	1	6	0	0	0	1	2	1	0	0	5	0	1	0	1	4	0	4	7	d:Bacteria;p:"Gemmatimonadetes";c:Gemmatimonadetes;o:Gemmatimonadales;f:Gemmatimonadaceae;g:Gemmatimonas;s:Gemmatimonas_aurantiaca
OTU2307	0	0	0	3	0	1	0	0	0	0	0	0	0	0	0	0	0	0	1	0	3	8	1	0	4	6	2	0	0	1	1	0	0	0	0	0	0	3	2	d:Bacteria;p:"Proteobacteria";c:Gammaproteobacteria;o:Xanthomonadales;f:Sinobacteraceae;g:Steroidobacter;s:Steroidobacter_agariperforans
OTU1332	0	0	0	0	0	0	0	0	0	0	0	0	0	0	0	0	0	0	0	0	2	2	0	2	0	1	2	3	1	0	0	0	0	0	18	0	0	2	1	d:Bacteria;p:Parcubacteria
OTU2408	0	0	0	0	0	0	0	0	0	0	0	0	0	0	0	0	0	0	0	0	0	6	0	1	0	2	0	0	0	0	8	0	0	0	0	3	1	11	3	d:Bacteria;p:"Bacteroidetes";c:Cytophagia;o:Cytophagales;f:Cytophagaceae;g:Adhaeribacter
OTU1540	0	1	0	1	0	1	0	0	0	0	0	0	0	1	0	0	0	0	0	0	0	5	0	3	0	3	0	0	0	1	5	1	0	1	1	1	1	3	4	d:Bacteria;p:"Proteobacteria";c:Deltaproteobacteria
OTU1693	0	0	0	1	0	0	0	0	0	0	0	1	0	0	0	0	0	0	0	0	2	1	2	0	6	3	0	0	1	2	0	0	1	2	2	1	2	1	1	d:Bacteria;p:"Chloroflexi";c:Ktedonobacteria;o:Ktedonobacterales
OTU2804	0	0	0	0	0	0	0	1	0	0	0	0	0	0	0	0	0	0	0	0	1	3	1	1	1	7	6	1	2	0	0	0	2	1	1	0	0	4	1	d:Bacteria
OTU1607	0	0	0	0	0	1	0	0	0	0	0	0	0	0	0	0	0	0	1	0	0	3	0	1	0	4	1	5	1	2	2	1	0	0	3	0	1	7	0	d:Bacteria;p:"Planctomycetes";c:Planctomycetia;o:Planctomycetales;f:Planctomycetaceae
OTU1686	0	0	0	0	1	0	0	0	0	0	0	0	0	0	0	0	0	0	0	0	1	8	0	2	1	3	0	0	1	2	5	0	0	0	3	0	0	5	1	d:Bacteria;p:"Proteobacteria";c:Betaproteobacteria
OTU2841	0	0	0	2	0	1	1	1	0	1	0	0	0	0	0	0	0	0	0	1	0	2	0	2	0	0	0	0	0	0	0	2	14	0	3	1	1	1	4	d:Bacteria;p:"Planctomycetes";c:Planctomycetia;o:Planctomycetales;f:Planctomycetaceae
OTU1201	0	0	0	0	0	0	0	0	0	0	0	1	0	0	0	0	0	0	0	0	1	5	4	1	0	1	0	0	3	3	2	3	0	4	2	0	1	1	1	d:Bacteria
OTU1701	0	0	0	0	0	1	0	0	0	0	0	1	0	0	0	0	0	0	0	0	0	1	0	0	0	3	2	1	2	8	5	0	0	2	2	1	1	4	0	d:Bacteria;p:"Proteobacteria";c:Deltaproteobacteria;o:Myxococcales
OTU2530	0	0	0	0	0	0	0	0	0	0	0	0	0	1	0	0	0	0	0	0	2	6	0	3	0	0	3	1	2	0	5	0	3	0	2	0	0	4	0	d:Bacteria;p:"Verrucomicrobia";c:Subdivision3;g:Subdivision3_genera_incertae_sedis
OTU2931	0	0	6	0	0	1	1	2	0	0	0	3	0	3	1	0	0	1	2	1	2	3	0	0	0	0	0	0	0	0	2	0	0	1	1	2	1	2	2	d:Bacteria;p:"Proteobacteria";c:Deltaproteobacteria;o:Myxococcales;f:Myxococcaceae;g:Corallococcus;s:Corallococcus_coralloides
OTU1060	0	0	0	0	0	0	1	1	0	1	0	0	0	0	0	0	0	0	0	0	6	1	6	0	1	2	8	2	0	0	0	0	0	2	1	1	2	0	0	d:Bacteria;p:Parcubacteria
OTU1242	0	0	0	0	0	1	1	0	1	1	0	0	0	0	0	0	0	0	0	0	2	1	4	0	2	3	2	1	0	1	1	2	0	5	1	1	5	0	0	d:Bacteria
OTU2846	0	0	0	0	0	0	1	1	0	0	0	0	0	0	0	0	0	0	0	0	5	4	1	5	0	1	1	2	6	1	0	0	1	1	0	0	0	1	3	d:Bacteria
OTU1018	0	0	0	0	0	0	2	7	0	2	0	0	0	0	0	0	0	0	0	0	0	0	1	0	0	0	4	1	0	0	3	1	1	0	3	8	1	0	1	d:Bacteria
OTU2373	0	0	0	0	1	1	0	0	0	2	1	2	0	0	0	1	0	1	1	0	4	1	5	0	0	0	0	1	1	0	0	0	0	0	1	1	2	3	1	d:Bacteria;p:"Proteobacteria";c:Alphaproteobacteria;o:Sphingomonadales;f:Sphingomonadaceae;g:Sphingomonas
OTU2098	0	0	0	0	0	0	0	0	0	0	0	0	0	0	0	0	0	0	0	0	1	0	1	0	1	2	2	1	4	4	2	2	1	3	2	1	1	0	2	d:Bacteria;p:"Proteobacteria";c:Gammaproteobacteria;o:Legionellales;f:Coxiellaceae;g:Aquicella
OTU1265	0	0	0	1	0	3	0	0	0	0	0	0	0	0	0	0	0	0	0	0	1	6	0	0	0	1	0	0	2	1	6	0	0	1	5	0	0	5	0	d:Bacteria
OTU1743	0	1	0	0	0	3	0	0	1	1	0	0	0	1	0	0	1	0	0	1	0	2	2	0	0	1	1	0	0	0	0	3	2	0	5	2	3	0	4	d:Bacteria;p:"Planctomycetes";c:Planctomycetia;o:Planctomycetales;f:Planctomycetaceae
OTU1422	0	0	0	0	0	0	0	0	0	0	0	0	0	0	0	0	0	0	0	0	1	5	1	0	0	2	1	0	1	2	2	2	1	4	2	0	4	3	0	d:Bacteria;p:"Proteobacteria";c:Alphaproteobacteria
OTU1824	0	0	0	0	0	0	0	0	0	1	0	0	0	2	0	0	0	0	0	0	0	2	0	0	0	0	1	0	1	0	6	1	2	2	3	6	2	1	4	d:Bacteria
OTU1630	0	0	0	0	0	2	0	0	0	1	0	1	0	0	0	0	0	0	0	0	1	6	3	1	0	1	3	2	0	2	0	1	1	2	3	0	1	2	1	d:Bacteria;p:"Bacteroidetes"
OTU1766	0	0	0	0	0	0	0	0	0	0	0	0	0	0	0	0	0	0	0	0	0	0	0	0	0	2	0	0	0	0	7	0	3	2	1	5	4	5	3	d:Bacteria;p:"Planctomycetes";c:Planctomycetia;o:Planctomycetales;f:Planctomycetaceae;g:Rhodopirellula
OTU1156	0	0	0	0	0	1	1	0	0	0	0	0	0	0	0	0	0	0	0	1	3	0	2	0	1	1	1	2	2	3	0	0	3	7	1	0	1	1	2	d:Bacteria;p:"Actinobacteria";c:Actinobacteria
OTU1229	0	0	0	0	0	0	0	0	0	0	0	0	0	0	0	0	0	0	0	0	1	3	0	0	0	4	1	1	1	2	6	0	0	2	4	0	0	6	0	d:Bacteria
OTU1306	0	0	0	0	0	0	1	1	0	0	0	1	0	0	0	0	0	0	0	0	3	0	2	1	0	2	1	3	0	1	0	4	0	6	2	2	2	0	0	d:Bacteria;p:"Actinobacteria";c:Actinobacteria;o:Solirubrobacterales
OTU1863	0	0	1	0	0	1	0	0	0	0	0	0	0	0	0	0	0	0	0	0	3	3	0	0	0	3	1	2	0	1	5	0	1	0	1	1	1	7	1	d:Bacteria;p:"Planctomycetes";c:Planctomycetia;o:Planctomycetales;f:Planctomycetaceae
OTU1791	0	0	0	2	1	0	0	0	0	0	0	0	0	0	0	0	0	0	0	1	2	1	3	2	0	3	2	1	2	0	1	4	1	1	1	0	0	3	0	d:Bacteria;p:"Bacteroidetes"
OTU1789	0	0	1	0	0	1	1	0	2	0	0	0	0	0	0	0	0	0	0	0	2	3	1	2	0	3	1	5	1	0	0	1	1	1	1	2	1	1	0	d:Bacteria;p:"Proteobacteria";c:Gammaproteobacteria
OTU2331	0	0	0	4	0	0	0	0	2	0	0	0	0	4	0	0	0	0	0	0	2	5	0	2	0	1	0	0	5	0	3	0	0	0	4	0	0	1	0	d:Bacteria;p:"Proteobacteria";c:Gammaproteobacteria;o:Legionellales;f:Coxiellaceae;g:Aquicella;s:Aquicella_siphonis
OTU1548	0	0	0	0	0	0	0	0	0	0	0	0	0	0	0	0	0	0	0	0	7	2	0	11	0	0	0	0	0	0	8	0	1	0	4	1	0	0	0	d:Bacteria
OTU1769	0	0	0	2	0	3	0	0	4	0	0	1	0	0	0	0	0	0	2	0	0	3	0	0	0	2	0	0	2	0	2	0	0	0	0	0	0	11	2	d:Bacteria;p:"Proteobacteria";c:Gammaproteobacteria
OTU1496	0	11	0	4	0	0	3	0	0	0	2	0	0	6	0	0	1	4	0	0	0	0	0	0	0	1	0	0	0	0	0	0	0	0	0	0	0	0	0	d:Bacteria;p:"Bacteroidetes";c:Sphingobacteriia;o:"Sphingobacteriales";f:Sphingobacteriaceae
OTU2078	0	0	0	0	0	0	0	0	2	0	0	0	0	0	0	0	0	0	0	0	1	2	1	0	0	4	1	1	0	0	2	1	0	2	1	0	10	0	1	d:Bacteria;p:"Proteobacteria";c:Gammaproteobacteria
OTU2130	0	0	0	1	0	0	0	1	0	1	0	1	0	0	0	0	0	0	1	0	1	0	2	4	1	2	2	0	0	4	0	5	0	2	2	1	1	0	2	d:Bacteria
OTU1180	0	0	0	0	0	1	0	0	0	0	0	0	0	0	0	0	0	0	1	0	1	1	0	0	0	4	4	1	2	3	0	0	0	1	3	0	5	1	1	d:Bacteria;p:"Armatimonadetes";g:Armatimonadetes_gp5
OTU2622	0	0	0	0	0	0	0	1	2	0	0	0	0	0	0	0	0	0	0	0	0	15	0	0	0	3	1	0	1	1	3	0	0	0	2	0	0	3	0	d:Bacteria;p:"Proteobacteria";c:Deltaproteobacteria;o:Myxococcales
OTU1577	1	0	0	0	0	0	0	0	0	0	0	1	1	0	0	0	0	0	0	0	4	3	1	0	0	2	2	2	0	0	10	1	1	2	3	0	0	1	0	d:Bacteria;p:Firmicutes;c:Clostridia;o:Clostridiales;f:Peptostreptococcaceae;g:Sporacetigenium;s:Sporacetigenium_mesophilum
OTU1539	0	0	0	0	0	0	0	0	0	0	0	0	0	0	0	0	0	0	0	0	0	4	1	4	0	0	4	1	1	0	0	0	0	0	0	0	0	15	0	d:Bacteria;p:Candidatus_Saccharibacteria;g:Saccharibacteria_genera_incertae_sedis
OTU953	0	1	1	2	0	3	2	10	3	4	0	0	0	2	0	0	1	0	0	0	0	0	0	0	0	0	0	1	0	1	0	0	1	0	2	0	0	0	0	d:Bacteria;p:"Proteobacteria";c:Gammaproteobacteria;o:Pseudomonadales;f:Moraxellaceae;g:Enhydrobacter;s:Enhydrobacter_aerosaccus
OTU2911	0	0	0	0	0	0	0	0	0	0	0	0	0	1	0	0	0	0	0	0	4	1	2	2	0	2	2	0	4	0	0	3	3	0	3	0	0	0	3	d:Bacteria;p:"Proteobacteria";c:Gammaproteobacteria;o:Legionellales;f:Coxiellaceae;g:Aquicella;s:Aquicella_siphonis
OTU2272	0	1	0	2	0	1	0	0	0	0	0	0	0	1	0	0	0	0	0	0	2	4	1	3	0	1	0	2	1	1	4	1	0	1	1	0	0	4	2	d:Bacteria;p:"Proteobacteria";c:Gammaproteobacteria
OTU1329	0	0	0	0	0	3	0	0	2	0	0	0	0	1	0	0	0	0	0	0	0	1	0	0	0	6	0	2	3	0	5	1	0	0	3	0	0	6	0	d:Bacteria;p:"Proteobacteria";c:Alphaproteobacteria;o:Rhodospirillales
OTU2054	0	0	0	0	0	3	0	0	1	0	0	0	0	0	0	0	0	0	0	0	0	3	3	0	0	2	2	1	2	0	2	1	0	0	3	0	0	6	1	d:Bacteria;p:"Proteobacteria";c:Alphaproteobacteria
OTU1575	0	0	0	0	0	2	0	0	0	0	0	0	0	0	0	0	0	0	0	0	1	1	0	1	0	0	2	3	0	0	1	1	2	0	1	4	5	2	1	d:Bacteria;p:Parcubacteria;g:Parcubacteria_genera_incertae_sedis
OTU1444	0	0	0	0	0	2	0	1	3	3	0	1	0	0	0	0	0	0	0	3	1	3	0	0	0	1	0	0	4	2	1	0	3	0	1	1	0	4	1	d:Bacteria;p:"Bacteroidetes";c:Sphingobacteriia;o:"Sphingobacteriales";f:Chitinophagaceae;g:Segetibacter;s:Segetibacter_koreensis
OTU1089	0	0	0	0	0	1	0	1	0	0	0	0	1	0	0	0	0	0	0	0	3	0	4	0	2	0	4	2	0	0	0	10	0	0	0	1	1	0	0	d:Bacteria;p:"Acidobacteria";c:Acidobacteria_Gp1
OTU1474	0	1	0	24	0	0	0	0	0	0	0	6	0	3	0	0	0	0	0	1	0	0	0	0	0	0	0	0	0	0	0	0	0	0	0	0	0	1	0	d:Bacteria;p:"Bacteroidetes"
OTU1583	0	0	0	0	0	0	0	0	0	0	0	0	0	0	0	0	0	0	0	0	1	1	0	0	5	0	0	14	1	0	0	0	0	0	0	11	0	0	0	d:Bacteria;p:"Bacteroidetes";c:Sphingobacteriia;o:"Sphingobacteriales";f:Chitinophagaceae
OTU1452	0	1	0	0	0	0	0	0	1	1	1	0	0	0	0	0	0	0	0	0	2	5	3	2	2	3	2	0	1	3	0	0	0	1	1	1	3	0	0	d:Bacteria
OTU1719	0	0	0	0	0	0	0	0	0	0	0	1	0	0	0	0	0	0	0	0	6	1	2	0	0	2	2	0	1	2	0	1	1	0	2	0	0	0	7	d:Bacteria;p:"Proteobacteria";c:Alphaproteobacteria
OTU2104	0	0	1	0	0	1	0	3	1	0	0	0	0	0	0	0	0	0	0	0	0	0	0	3	1	2	1	0	3	0	2	1	4	1	3	0	1	1	2	d:Bacteria;p:"Proteobacteria";c:Deltaproteobacteria;o:Myxococcales
OTU1095	0	0	0	0	1	0	0	1	0	0	0	0	0	0	0	0	0	0	0	1	1	4	0	3	0	2	0	0	3	1	6	0	0	0	3	0	0	6	0	d:Bacteria;p:"Gemmatimonadetes";c:Gemmatimonadetes;o:Gemmatimonadales;f:Gemmatimonadaceae;g:Gemmatimonas;s:Gemmatimonas_aurantiaca
OTU1671	0	4	0	1	0	13	0	0	1	1	0	0	0	1	0	1	0	0	0	2	4	0	0	1	0	0	0	0	0	0	0	0	0	0	0	0	0	1	1	d:Bacteria;p:"Proteobacteria";c:Alphaproteobacteria
OTU1487	0	0	0	1	0	2	0	0	0	0	0	0	0	0	0	0	0	0	1	1	0	2	0	4	0	1	0	0	2	2	3	0	1	0	5	1	2	3	0	d:Bacteria;p:"Planctomycetes";c:Planctomycetia;o:Planctomycetales;f:Planctomycetaceae
OTU2606	0	0	0	0	0	0	0	0	0	0	0	0	0	0	0	0	0	0	0	0	5	1	3	0	0	2	4	1	2	0	2	3	1	2	2	1	3	0	1	d:Bacteria;p:Firmicutes;c:Clostridia;o:Clostridiales;f:Gracilibacteraceae;g:Gracilibacter;s:Gracilibacter_thermotolerans
OTU2857	0	0	0	0	0	0	0	0	0	0	0	0	0	0	0	0	0	0	0	0	1	5	2	7	0	1	0	0	2	0	8	0	0	0	1	0	0	3	0	d:Bacteria;p:"Actinobacteria";c:Actinobacteria;o:Actinomycetales
OTU2756	0	0	0	0	0	0	0	0	0	1	0	0	0	0	0	0	0	0	0	1	1	3	0	1	0	3	0	2	1	1	4	0	3	0	4	0	0	6	1	d:Bacteria;p:"Proteobacteria";c:Gammaproteobacteria
OTU1293	0	0	0	0	0	0	0	0	0	0	0	0	0	0	0	0	0	0	0	0	0	0	1	1	0	2	1	0	0	0	6	3	7	1	0	4	5	1	2	d:Bacteria;p:"Proteobacteria"
OTU1940	0	0	0	0	0	1	0	0	1	0	0	0	0	0	0	0	0	0	0	0	0	8	0	0	0	1	1	2	1	0	4	0	7	0	0	0	0	5	0	d:Bacteria;p:"Proteobacteria";c:Gammaproteobacteria
OTU1353	2	0	0	0	0	1	0	0	0	2	0	0	0	0	0	0	0	0	0	1	2	1	1	9	0	0	0	0	1	1	1	0	0	0	0	0	0	8	0	d:Bacteria;p:"Bacteroidetes";c:Cytophagia;o:Cytophagales
OTU1658	0	0	0	0	0	0	0	0	0	2	0	0	0	0	0	0	0	0	0	0	2	0	0	2	0	0	0	2	6	1	1	1	1	2	1	0	1	2	3	d:Bacteria;p:candidate_division_WPS-1;g:WPS-1_genera_incertae_sedis
OTU1333	0	0	0	0	0	0	0	0	0	0	0	0	0	0	0	0	0	0	0	0	1	0	2	2	2	2	3	2	0	2	2	2	0	1	2	3	2	0	0	d:Bacteria
OTU1957	0	0	0	0	0	0	0	0	0	0	0	1	0	0	0	0	0	0	1	0	0	2	0	2	0	2	0	0	3	0	5	0	3	0	1	0	1	4	2	d:Bacteria
OTU1416	0	1	0	0	0	0	0	0	0	0	0	0	0	0	0	0	0	0	0	0	3	4	2	0	0	0	1	4	3	2	5	0	1	2	1	0	0	2	1	d:Bacteria;p:"Verrucomicrobia";c:Subdivision3;g:Subdivision3_genera_incertae_sedis
OTU2111	0	0	0	0	0	0	0	1	0	0	0	0	0	0	0	0	0	0	0	0	0	0	0	0	1	0	0	1	0	0	0	1	9	4	2	2	1	0	9	d:Bacteria;p:Parcubacteria
OTU1144	0	0	0	1	0	0	1	0	0	0	0	0	0	0	0	0	0	0	0	0	6	4	0	1	2	0	1	0	1	1	2	0	1	3	1	1	1	0	1	d:Bacteria;p:"Actinobacteria";c:Actinobacteria;o:Actinomycetales;f:Micromonosporaceae
OTU1098	0	0	0	0	0	0	0	0	0	0	0	0	0	0	0	0	0	0	0	0	0	4	0	0	0	0	1	0	0	1	5	0	0	0	11	1	0	7	0	d:Bacteria;p:Parcubacteria
OTU2154	0	0	0	0	0	0	0	0	0	0	0	0	0	0	0	0	0	0	0	1	2	0	1	1	0	3	4	0	4	2	1	2	2	3	2	0	0	0	1	d:Bacteria;p:"Chlamydiae";c:Chlamydiia;o:Chlamydiales
OTU2260	0	0	0	0	0	0	0	0	0	0	0	0	0	0	0	0	0	0	0	0	0	0	0	0	2	0	0	1	0	2	4	21	0	0	0	1	0	0	1	d:Bacteria;p:Firmicutes;c:Bacilli;o:Bacillales
OTU2125	0	0	0	0	0	0	0	0	0	0	0	1	0	0	0	0	0	0	0	0	2	0	2	1	1	1	6	1	1	1	2	0	0	0	4	2	2	0	1	d:Bacteria
OTU1279	0	0	0	0	0	0	0	3	0	0	0	0	0	0	0	0	0	0	0	0	0	0	3	1	5	1	2	1	0	0	0	6	0	1	0	4	0	0	0	d:Bacteria;p:Candidatus_Saccharibacteria
OTU1745	0	0	0	4	0	0	0	0	0	0	0	0	0	2	0	0	0	0	0	0	1	5	0	1	0	9	0	0	2	1	1	0	0	1	0	0	0	2	1	d:Bacteria;p:"Bacteroidetes";c:Sphingobacteriia;o:"Sphingobacteriales";f:Chitinophagaceae
OTU1849	0	0	0	0	0	0	0	0	0	0	0	0	0	0	0	0	0	0	0	0	3	0	1	0	5	1	4	0	0	1	1	5	2	0	1	3	1	0	3	d:Bacteria;p:Firmicutes;c:Bacilli;o:Bacillales;f:Paenibacillaceae_1;g:Paenibacillus
OTU2001	0	0	0	2	0	1	0	0	0	0	0	0	0	1	0	0	0	0	0	1	1	5	0	1	2	0	1	0	1	0	0	2	1	1	1	2	0	4	0	d:Bacteria;p:"Planctomycetes";c:Planctomycetia;o:Planctomycetales;f:Planctomycetaceae
OTU1122	0	0	0	0	0	0	0	0	2	0	0	2	0	0	0	0	0	0	0	0	7	0	3	0	1	2	3	0	2	1	0	0	0	2	1	1	3	0	0	d:Bacteria;p:"Chlamydiae";c:Chlamydiia;o:Chlamydiales
OTU1590	0	0	0	0	0	0	0	0	0	0	0	0	0	0	0	0	0	0	0	0	2	0	1	0	0	2	8	1	4	0	0	0	0	10	0	1	2	0	0	d:Bacteria
OTU1965	0	1	0	0	0	0	0	0	0	0	0	0	0	0	0	0	0	0	0	0	1	5	0	2	0	0	1	0	6	0	3	0	1	0	6	0	0	2	0	d:Bacteria;p:"Proteobacteria";c:Gammaproteobacteria
OTU1102	0	0	0	0	0	1	0	0	0	0	0	0	0	1	0	0	0	0	0	0	0	4	3	2	0	1	1	0	0	1	3	0	3	0	4	1	1	1	2	d:Bacteria;p:"Planctomycetes";c:Planctomycetia;o:Planctomycetales;f:Planctomycetaceae;g:Gemmata;s:Gemmata_obscuriglobus
OTU1562	0	0	0	0	0	1	0	0	0	1	0	0	0	0	0	0	0	0	0	0	0	0	2	0	0	0	0	0	0	0	2	0	0	2	0	0	0	0	0	d:Bacteria;p:"Actinobacteria";c:Actinobacteria;o:Actinomycetales;f:Dermabacteraceae;g:Brachybacterium
OTU1862	0	0	0	2	0	1	0	0	0	3	0	0	0	3	0	0	0	0	0	0	0	1	0	2	0	3	4	4	1	1	0	0	0	1	0	0	0	2	1	d:Bacteria;p:"Verrucomicrobia";c:Spartobacteria;g:Spartobacteria_genera_incertae_sedis
OTU1768	0	0	0	1	0	8	0	0	0	0	0	0	0	0	0	0	0	0	0	1	0	2	0	0	0	1	0	0	3	0	5	0	1	1	1	0	1	3	4	d:Bacteria;p:"Chlamydiae";c:Chlamydiia;o:Chlamydiales
OTU2572	0	0	0	0	0	0	0	0	0	0	0	0	0	0	0	0	0	0	0	0	0	0	0	0	0	0	0	0	0	1	14	12	0	0	0	0	0	0	0	d:Bacteria;p:Firmicutes;c:Bacilli;o:Bacillales
OTU1860	0	0	0	1	1	0	0	0	0	0	0	0	0	0	0	1	0	0	0	0	2	5	0	1	1	1	0	0	1	3	4	0	2	0	0	0	0	4	0	d:Bacteria
OTU1056	0	0	0	0	0	0	0	1	0	0	0	2	0	0	0	0	0	0	0	0	2	0	0	5	16	0	0	6	0	2	0	0	0	0	0	0	0	0	0	d:Bacteria;p:Parcubacteria
OTU943	0	0	0	1	0	2	8	3	3	8	0	0	1	1	0	0	0	0	0	0	0	1	0	0	0	0	0	0	1	0	0	1	0	1	0	0	0	0	1	d:Bacteria;p:"Proteobacteria";c:Gammaproteobacteria
OTU1477	0	0	0	0	0	0	0	0	0	1	0	0	0	0	0	0	0	0	0	0	1	0	4	2	2	0	1	2	1	1	0	1	2	1	1	1	3	1	2	d:Bacteria;p:candidate_division_WPS-2
OTU2375	0	0	0	0	0	0	0	1	0	0	0	0	0	0	0	0	0	0	0	0	0	1	0	0	5	0	10	1	8	0	0	1	0	0	0	0	0	1	0	d:Bacteria;p:"Proteobacteria";c:Gammaproteobacteria
OTU1558	0	0	0	0	0	0	0	0	0	0	0	0	0	0	0	0	0	0	0	0	4	1	2	0	0	3	9	1	0	2	0	0	0	2	2	1	0	0	0	d:Bacteria;p:Parcubacteria
OTU1323	0	0	0	0	0	0	0	0	0	0	0	0	1	0	0	0	0	0	0	2	0	1	4	1	0	1	4	1	0	1	0	4	2	1	1	0	3	0	1	d:Bacteria;p:"Proteobacteria";c:Gammaproteobacteria;o:Legionellales;f:Coxiellaceae;g:Aquicella
OTU1183	0	0	0	0	0	0	0	1	0	0	0	0	0	0	0	0	0	0	0	0	2	0	4	0	2	1	3	2	1	1	0	2	0	3	0	2	4	1	2	d:Bacteria;p:"Planctomycetes";c:Planctomycetia;o:Planctomycetales;f:Planctomycetaceae
OTU1631	0	0	0	0	0	1	0	0	0	0	0	0	0	0	0	0	0	0	0	0	0	0	1	3	0	1	1	0	3	3	4	2	1	1	3	1	0	2	1	d:Bacteria;p:"Actinobacteria";c:Actinobacteria
OTU889	0	0	0	0	0	0	0	0	0	0	0	0	0	0	0	0	0	0	0	0	0	0	3	0	1	1	3	0	0	2	0	2	1	4	7	0	2	0	0	d:Bacteria;p:"Proteobacteria";c:Gammaproteobacteria
OTU1615	0	0	0	0	0	1	0	0	1	0	0	0	0	0	0	0	0	0	0	0	0	1	2	1	1	1	0	0	14	0	0	0	0	1	0	2	0	0	3	d:Bacteria;p:"Proteobacteria";c:Alphaproteobacteria
OTU1758	0	0	0	0	0	0	0	0	0	2	0	0	0	0	0	1	0	0	0	0	0	0	0	0	0	0	0	0	0	0	2	0	4	1	2	8	2	0	2	d:Bacteria;p:"Proteobacteria"
OTU1714	0	0	0	0	0	1	0	0	0	0	0	0	0	1	0	0	0	0	0	0	0	1	0	0	0	1	0	1	0	0	0	0	0	0	4	1	6	5	5	d:Bacteria;p:"Bacteroidetes"
OTU1527	0	0	0	0	0	0	0	0	0	0	0	0	0	0	0	0	0	0	0	0	0	7	0	0	0	7	5	0	5	0	0	0	0	0	3	1	0	1	0	d:Bacteria;p:"Bacteroidetes"
OTU1083	0	0	0	0	0	0	0	0	0	0	0	0	0	0	0	0	0	0	0	0	1	0	1	0	0	9	0	2	1	10	0	0	0	0	1	0	0	1	0	d:Bacteria;p:"Chlamydiae";c:Chlamydiia;o:Chlamydiales
OTU1685	0	0	0	1	0	0	0	0	0	0	0	0	0	0	0	0	1	0	0	1	1	1	3	0	1	0	2	2	0	2	1	6	1	2	1	0	1	0	4	d:Bacteria;p:"Proteobacteria";c:Alphaproteobacteria;o:Rhodospirillales;f:Acetobacteraceae
OTU1413	0	0	0	0	0	0	0	0	0	0	0	1	0	0	0	0	0	0	0	0	0	0	0	0	0	0	0	0	0	1	1	0	0	0	0	3	6	3	1	d:Bacteria;p:"Bacteroidetes";c:Flavobacteriia;o:"Flavobacteriales";f:Flavobacteriaceae;g:Flavobacterium;s:Flavobacterium_terrigena
OTU2064	0	0	0	0	1	0	0	2	0	0	0	1	0	0	0	0	0	0	1	0	1	1	2	1	0	0	0	0	3	1	4	1	3	0	2	1	1	6	0	d:Bacteria
OTU1505	0	0	0	4	0	0	0	0	1	0	0	1	0	0	0	0	0	0	0	0	3	1	0	2	1	2	1	1	1	0	0	1	3	2	5	0	0	1	0	d:Bacteria;p:"Planctomycetes";c:Planctomycetia;o:Planctomycetales;f:Planctomycetaceae
OTU2591	0	0	1	0	0	1	0	0	0	0	0	0	0	0	0	0	0	0	0	0	6	0	2	2	0	1	1	0	2	3	1	0	0	1	1	2	2	0	2	d:Bacteria;p:"Proteobacteria";c:Gammaproteobacteria
OTU1817	0	0	0	0	0	0	2	0	0	0	0	0	0	0	0	0	0	0	0	0	0	1	2	0	2	0	6	1	0	0	0	4	0	1	3	6	1	0	0	d:Bacteria;p:"Actinobacteria";c:Actinobacteria;o:Actinomycetales
OTU2291	0	1	0	0	0	0	0	1	0	0	0	0	0	0	0	0	0	0	0	0	1	1	1	1	0	2	0	0	1	1	4	1	1	3	0	1	1	3	1	d:Bacteria;p:"Proteobacteria";c:Deltaproteobacteria;o:Myxococcales
OTU1960	0	0	0	0	0	0	0	0	0	0	0	0	0	0	0	0	0	0	0	0	0	1	0	0	0	0	2	0	0	0	4	0	0	1	2	6	4	0	6	d:Bacteria
OTU1132	0	0	0	0	0	0	0	0	0	0	0	0	0	0	0	0	0	0	0	0	0	0	0	0	0	0	0	0	0	0	1	0	4	0	0	0	1	21	0	d:Bacteria;p:"Bacteroidetes";c:Sphingobacteriia;o:"Sphingobacteriales";f:Sphingobacteriaceae;g:Pedobacter
OTU1436	0	0	0	0	0	13	0	0	1	0	0	1	0	0	0	0	0	0	1	1	0	1	0	0	0	3	0	0	0	2	2	0	0	0	3	0	0	0	2	d:Bacteria;p:"Proteobacteria";c:Gammaproteobacteria
OTU1883	0	0	0	0	0	0	0	1	0	0	0	0	0	0	0	0	0	0	0	0	3	1	0	0	6	0	2	1	0	3	0	2	2	3	3	1	1	1	1	d:Bacteria;p:"Actinobacteria";c:Actinobacteria;o:Actinomycetales
OTU1561	0	0	0	0	0	1	0	0	0	0	0	0	0	0	0	0	0	0	0	0	2	0	1	0	0	2	0	2	1	3	4	1	1	0	6	0	1	2	2	d:Bacteria;p:"Proteobacteria"
OTU1081	0	0	0	0	0	0	0	0	0	0	0	0	0	0	0	0	0	0	0	0	0	3	0	0	0	3	6	0	3	0	1	0	2	0	8	0	0	5	2	d:Bacteria
OTU1163	0	0	0	0	0	0	0	1	1	0	0	0	0	0	0	0	0	0	0	0	2	0	1	1	0	3	2	5	1	3	0	0	1	4	3	0	0	1	0	d:Bacteria
OTU2210	0	0	0	0	0	1	0	0	1	0	0	0	0	1	0	0	0	0	0	0	1	4	0	0	1	0	3	2	1	1	2	1	1	1	0	2	6	0	0	d:Bacteria;p:"Chlamydiae";c:Chlamydiia;o:Chlamydiales;f:Parachlamydiaceae
OTU1000	0	0	0	0	0	0	0	0	0	0	0	0	0	0	0	0	0	0	0	0	3	1	2	2	0	1	3	2	1	0	0	0	0	9	0	0	1	0	3	d:Bacteria;p:"Planctomycetes";c:Planctomycetia;o:Planctomycetales;f:Planctomycetaceae;g:Singulisphaera
OTU1906	0	0	0	0	0	0	0	0	0	0	0	0	0	0	0	0	0	0	0	0	4	0	1	2	2	2	6	3	2	0	0	2	1	0	2	0	1	0	0	d:Bacteria;p:Parcubacteria
OTU2321	0	0	0	0	0	0	0	0	0	0	0	0	0	0	0	0	0	0	0	0	0	3	0	0	0	3	8	0	1	1	1	1	4	1	1	1	1	1	2	d:Bacteria;p:"Chlamydiae";c:Chlamydiia;o:Chlamydiales
OTU1196	0	0	0	0	0	0	0	0	0	1	0	0	0	0	0	0	0	0	0	0	4	2	0	0	5	0	1	1	1	1	0	0	2	1	0	0	5	1	0	d:Bacteria
OTU2927	0	0	0	0	0	2	0	1	0	0	0	0	0	0	0	0	0	0	0	1	2	7	0	0	0	2	0	3	1	1	1	0	2	1	1	0	0	2	1	d:Bacteria;p:"Proteobacteria";c:Alphaproteobacteria;o:Rhizobiales
OTU1708	0	0	0	1	0	0	0	0	0	0	0	0	0	0	0	0	0	0	1	0	2	11	1	1	0	2	0	0	1	0	1	0	2	0	1	0	0	6	0	d:Bacteria;p:"Proteobacteria";c:Deltaproteobacteria;o:Myxococcales;f:Labilitrichaceae;g:Labilithrix;s:Labilithrix_luteola
OTU1858	0	0	0	2	0	0	1	2	2	0	0	0	0	1	1	1	0	0	1	0	1	0	0	0	0	0	0	0	0	0	0	0	2	0	0	0	0	1	1	d:Bacteria;p:"Proteobacteria";c:Gammaproteobacteria;o:Pseudomonadales;f:Moraxellaceae;g:Acinetobacter
OTU2270	0	0	0	0	0	0	0	1	0	1	0	0	0	0	0	0	0	0	0	0	1	1	0	0	1	0	1	1	1	0	1	1	3	0	2	3	3	3	3	d:Bacteria;p:"Bacteroidetes";c:Sphingobacteriia;o:"Sphingobacteriales";f:Chitinophagaceae
OTU1610	0	0	0	1	0	0	0	0	0	5	0	0	0	0	0	0	0	0	0	0	0	6	0	1	0	1	3	0	0	1	0	0	1	0	1	0	0	6	0	d:Bacteria;p:"Spirochaetes";c:Spirochaetia;o:Spirochaetales;f:Spirochaetaceae;g:Spirochaeta;s:Spirochaeta_aurantia_subsp._aurantia
OTU2299	0	0	0	0	0	1	0	0	0	1	0	0	0	0	0	0	0	0	0	0	1	0	0	0	0	1	1	0	0	1	5	0	3	0	3	6	3	0	5	d:Bacteria
OTU2411	0	0	0	0	0	0	0	0	0	0	0	0	0	0	0	0	0	0	0	0	1	0	2	0	0	0	2	9	1	0	1	2	1	1	1	2	1	2	1	d:Bacteria;p:Firmicutes;c:Bacilli;o:Bacillales;f:Bacillaceae_1
OTU2613	0	0	0	0	0	0	0	0	0	0	0	2	0	0	0	0	0	0	1	0	0	0	0	0	0	1	0	0	0	1	1	0	1	0	3	6	0	5	3	d:Bacteria
OTU1336	0	0	0	0	0	0	0	0	0	0	0	1	0	0	0	0	0	0	0	0	0	1	1	0	1	2	0	0	1	1	1	0	1	1	13	0	0	0	0	d:Bacteria;p:"Proteobacteria";c:Gammaproteobacteria;o:Legionellales;f:Legionellaceae;g:Legionella
OTU1665	0	0	0	1	0	0	0	0	0	0	0	0	0	0	0	0	0	0	0	0	0	1	0	0	0	0	0	0	0	0	5	1	1	0	10	3	3	1	1	d:Bacteria;p:"Proteobacteria";c:Gammaproteobacteria;o:Legionellales;f:Legionellaceae;g:Legionella
OTU2070	0	0	1	0	0	5	1	0	3	0	0	0	0	0	0	0	0	0	1	0	1	2	0	0	0	0	0	0	2	1	7	0	0	0	2	0	1	2	0	d:Bacteria;p:"Proteobacteria";c:Gammaproteobacteria
OTU1311	0	0	0	0	0	0	0	0	0	0	0	0	0	0	0	0	0	0	0	0	1	6	0	0	0	7	2	1	0	1	1	0	2	0	0	0	0	2	0	d:Bacteria;p:"Chlamydiae";c:Chlamydiia;o:Chlamydiales
OTU2096	0	0	2	0	0	0	1	0	0	0	0	0	0	0	0	0	0	0	0	0	1	2	0	0	0	1	1	1	4	0	1	2	0	1	4	1	0	0	3	d:Bacteria;p:"Spirochaetes";c:Spirochaetia;o:Spirochaetales;f:Spirochaetaceae;g:Spirochaeta
OTU2866	0	0	0	2	0	0	0	0	0	1	0	0	0	0	0	0	0	0	0	0	1	2	2	2	0	5	2	0	1	0	1	0	2	0	3	1	0	0	0	d:Bacteria;p:"Proteobacteria";c:Deltaproteobacteria;o:Myxococcales;f:Polyangiaceae
OTU1205	0	0	0	0	0	0	0	0	1	0	0	0	0	0	0	0	0	0	0	0	0	1	0	0	0	1	0	0	0	0	9	3	2	1	6	1	0	2	0	d:Bacteria;p:"Proteobacteria";c:Deltaproteobacteria;o:Bdellovibrionales;f:Bdellovibrionaceae;g:Bdellovibrio
OTU2186	1	0	1	0	0	13	0	0	2	2	0	1	0	0	0	0	1	0	0	0	1	1	0	0	0	0	0	1	0	0	0	0	1	1	0	0	0	1	1	d:Bacteria;p:Firmicutes;c:Bacilli;o:Bacillales;f:Paenibacillaceae_1;g:Paenibacillus
OTU1101	0	0	0	0	0	1	0	0	0	0	0	0	1	0	0	0	0	1	0	0	0	0	0	0	0	0	0	2	1	0	1	0	12	0	0	4	0	7	2	d:Bacteria;p:"Bacteroidetes";c:Cytophagia;o:Cytophagales;f:Cyclobacteriaceae;g:Algoriphagus;s:Algoriphagus_terrigena
OTU1842	0	0	0	1	0	0	0	0	0	0	0	0	0	0	0	0	0	0	0	0	2	1	0	0	0	6	5	3	0	0	0	1	0	0	2	3	1	0	1	d:Bacteria
OTU2067	0	0	0	0	0	0	0	1	0	0	0	0	0	0	0	0	0	0	0	0	0	1	1	0	3	0	5	1	2	0	1	0	2	4	1	2	3	2	0	d:Bacteria;p:Firmicutes;c:Bacilli;o:Bacillales;f:Bacillaceae_2;g:Virgibacillus;s:Virgibacillus_halophilus
OTU2834	0	0	0	1	0	1	0	1	1	0	0	0	0	0	0	0	0	0	0	1	0	1	1	1	3	0	1	0	2	0	0	2	1	1	0	1	2	5	0	d:Bacteria;p:"Bacteroidetes";c:Sphingobacteriia;o:"Sphingobacteriales";f:Chitinophagaceae
OTU2651	0	0	1	0	0	0	0	0	0	0	0	0	0	0	0	0	0	0	0	0	3	2	6	0	0	2	3	1	3	0	0	0	0	1	0	0	0	0	0	d:Bacteria;p:Parcubacteria
OTU2507	0	0	0	0	0	0	0	9	0	0	0	0	0	0	0	0	0	0	0	0	0	1	0	0	0	0	0	0	4	0	8	0	1	1	0	0	0	5	2	d:Bacteria;p:"Acidobacteria";c:Acidobacteria_Gp7;g:Gp7
OTU2239	0	0	0	0	0	0	0	0	0	0	0	0	0	0	0	0	0	0	0	0	1	2	1	4	0	2	1	1	2	0	2	2	0	2	1	2	1	5	1	d:Bacteria;p:"Verrucomicrobia";c:Subdivision3;g:Subdivision3_genera_incertae_sedis
OTU1985	0	0	0	0	0	0	0	0	0	0	0	0	0	0	0	0	0	0	0	0	0	1	0	0	1	2	1	1	0	0	3	0	1	0	2	1	1	5	2	d:Bacteria;p:"Proteobacteria";c:Deltaproteobacteria;o:Myxococcales
OTU923	0	0	0	0	0	0	0	0	0	0	0	0	0	0	0	0	0	0	0	0	2	1	3	4	0	6	2	1	2	0	2	0	1	0	1	0	0	3	0	d:Bacteria;p:"Armatimonadetes";g:Armatimonadetes_gp5
OTU2327	0	0	0	1	0	0	0	0	2	0	0	0	0	0	0	0	0	0	0	0	3	3	0	1	0	2	1	0	1	1	0	0	2	1	1	0	1	4	0	d:Bacteria
OTU2128	0	0	0	0	0	0	0	1	0	2	0	0	0	0	0	0	1	0	0	14	0	0	0	1	0	0	1	0	0	1	0	0	0	0	0	1	0	0	2	d:Bacteria;p:"Bacteroidetes";c:Cytophagia;o:Cytophagales;f:Cytophagaceae;g:Hymenobacter
OTU1775	0	0	0	0	0	0	1	0	0	1	0	0	0	0	0	0	0	0	0	0	3	1	0	2	1	4	2	0	0	0	1	1	0	1	5	1	0	1	0	d:Bacteria
OTU1643	0	0	0	0	0	0	0	0	0	0	0	0	0	0	0	0	0	0	0	1	0	0	0	0	0	1	3	0	1	0	0	0	0	10	3	0	3	0	5	d:Bacteria;p:"Proteobacteria";c:Gammaproteobacteria
OTU2418	0	1	0	0	0	1	0	1	0	0	0	0	0	0	0	0	0	0	0	0	1	3	0	2	0	1	0	0	1	1	6	1	1	0	0	0	1	4	0	d:Bacteria;p:"Proteobacteria";c:Alphaproteobacteria;o:Rhizobiales
OTU1913	0	0	0	0	0	0	0	0	0	0	0	0	0	0	0	0	0	0	0	0	0	0	0	0	0	0	0	0	0	0	9	1	0	0	0	1	5	4	4	d:Bacteria;p:"Proteobacteria";c:Gammaproteobacteria;o:Xanthomonadales;f:Sinobacteraceae;g:Nevskia
OTU1450	0	0	0	0	0	0	0	0	0	0	0	0	0	0	0	0	0	0	0	0	2	2	1	1	0	0	5	1	3	0	1	2	0	2	1	2	0	5	0	d:Bacteria;p:"Bacteroidetes"
OTU1667	0	0	0	0	0	0	0	0	0	0	0	0	0	0	0	0	0	0	0	0	2	1	1	2	0	1	3	0	1	2	1	3	0	2	0	1	0	1	0	d:Bacteria;p:Firmicutes;c:Bacilli;o:Bacillales;f:Bacillaceae_2;g:Oceanobacillus;s:Oceanobacillus_indicireducens
OTU2723	0	0	0	0	1	0	0	0	0	0	0	0	0	0	0	0	0	0	0	0	1	3	0	2	0	1	0	0	1	0	11	0	0	0	4	1	0	2	0	d:Bacteria;p:"Acidobacteria";c:Acidobacteria_Gp6;g:Gp6
OTU1495	0	0	0	0	0	0	0	0	0	0	0	0	0	0	0	0	0	0	0	0	4	0	0	1	0	1	1	0	0	1	0	0	0	12	2	4	1	0	0	d:Bacteria
OTU2902	0	0	0	0	0	0	2	0	0	0	0	0	0	0	0	0	0	0	0	0	0	13	0	0	0	3	3	2	1	0	0	0	0	5	1	0	0	0	0	d:Bacteria;p:Candidatus_Saccharibacteria
OTU2110	0	0	0	1	0	0	1	1	0	0	0	1	0	0	0	0	0	0	0	0	0	0	2	2	3	1	1	0	1	0	1	2	2	2	1	1	0	0	2	d:Bacteria;p:Firmicutes;c:Bacilli;o:Lactobacillales;f:Streptococcaceae;g:Streptococcus;s:Streptococcus_parauberis
OTU2503	0	0	1	0	0	0	0	1	2	0	0	0	0	0	0	0	0	0	0	1	3	0	0	1	0	1	0	1	1	2	2	1	2	0	0	0	1	4	1	d:Bacteria;p:Firmicutes;c:Bacilli;o:Bacillales;f:Paenibacillaceae_1;g:Paenibacillus
OTU2016	0	0	0	0	0	0	0	0	2	0	0	0	0	2	0	0	0	0	1	0	0	4	0	0	0	1	0	0	1	0	4	0	2	0	0	0	1	8	0	d:Bacteria;p:"Acidobacteria";c:Acidobacteria_Gp6;g:Gp6
OTU2665	0	0	0	0	0	0	1	0	0	0	0	0	0	0	0	0	0	0	0	1	3	1	1	1	1	4	3	0	3	1	0	2	0	0	1	0	0	0	0	d:Bacteria;p:Firmicutes;c:Bacilli;o:Bacillales;f:Paenibacillaceae_1;g:Paenibacillus
OTU1567	0	0	0	0	0	0	0	0	0	0	0	0	0	0	0	0	0	0	0	0	1	5	0	11	0	1	0	0	0	1	4	0	0	0	1	0	0	2	0	d:Bacteria;p:"Proteobacteria";c:Alphaproteobacteria
OTU2551	0	0	0	0	0	0	0	0	0	0	0	0	0	0	0	0	0	0	0	0	1	1	0	1	0	2	0	0	0	0	1	0	1	0	3	2	2	1	8	d:Bacteria;p:"Proteobacteria";c:Deltaproteobacteria
OTU2162	0	0	0	2	0	0	0	0	2	1	0	0	0	0	0	0	0	0	0	2	0	5	1	1	0	3	2	1	4	1	2	0	0	0	0	1	1	1	0	d:Bacteria
OTU1127	0	0	2	0	0	0	0	0	0	0	0	0	0	0	0	0	0	0	0	0	0	0	0	0	0	0	0	0	13	0	0	0	0	0	2	9	0	1	0	d:Bacteria;p:"Bacteroidetes"
OTU1892	0	0	0	0	0	0	0	0	0	0	0	0	0	0	0	0	0	0	0	0	0	1	0	1	0	1	1	2	1	2	3	0	0	0	2	0	0	6	1	d:Bacteria;p:"Planctomycetes";c:Planctomycetia;o:Planctomycetales;f:Planctomycetaceae
OTU2069	0	0	1	0	1	0	1	0	0	0	0	1	0	0	0	0	0	0	0	0	0	0	0	0	0	2	1	0	2	0	4	0	1	1	3	3	2	2	4	d:Bacteria;p:"Proteobacteria";c:Deltaproteobacteria
OTU1806	0	0	0	0	0	2	0	0	1	0	0	0	0	0	0	0	0	0	1	0	1	5	0	2	0	0	1	2	3	1	3	0	0	0	2	1	0	2	1	d:Bacteria;p:"Proteobacteria";c:Alphaproteobacteria
OTU2437	0	0	0	0	0	0	0	0	1	0	0	1	0	0	0	0	0	0	0	0	0	0	0	0	0	0	3	1	1	1	1	4	0	1	0	4	0	8	0	d:Bacteria;p:Candidatus_Saccharibacteria;g:Saccharibacteria_genera_incertae_sedis
OTU2596	0	0	0	0	0	1	0	1	2	0	0	0	0	0	0	0	0	0	0	0	1	1	1	1	0	3	6	1	2	0	1	1	1	0	2	1	1	0	2	d:Bacteria;p:"Proteobacteria";c:Gammaproteobacteria
OTU2442	0	0	0	0	0	0	0	0	0	0	0	0	0	0	0	0	0	0	0	0	1	5	0	0	0	0	0	0	3	2	2	0	0	4	2	0	1	5	2	d:Bacteria
OTU2318	0	0	0	1	0	0	0	0	0	0	0	0	0	0	0	0	0	0	0	0	0	11	0	3	0	2	0	0	1	0	2	0	2	0	0	0	0	5	0	d:Bacteria;p:"Proteobacteria";c:Deltaproteobacteria;o:Myxococcales;f:Polyangiaceae
OTU2197	0	1	0	0	1	0	0	0	0	0	0	0	0	0	0	0	0	0	0	0	0	5	0	1	1	2	0	0	0	0	4	0	4	0	1	0	0	4	2	d:Bacteria
OTU2625	0	0	0	0	0	0	0	0	0	1	0	0	0	0	0	0	0	0	0	0	0	0	6	1	2	1	1	0	1	1	1	3	2	2	1	3	1	0	0	d:Bacteria;p:Firmicutes;c:Bacilli;o:Bacillales;f:Thermoactinomycetaceae_2;g:Planifilum;s:Planifilum_composti
OTU2409	0	0	0	0	0	1	1	1	0	0	0	1	0	0	0	0	0	0	0	0	3	0	1	1	1	0	3	0	2	2	1	4	0	1	1	0	0	1	0	d:Bacteria;p:Firmicutes;c:Bacilli;o:Bacillales;f:Paenibacillaceae_1;g:Paenibacillus
OTU1674	0	0	0	6	0	0	0	0	0	0	0	8	0	3	0	0	0	0	0	0	0	0	0	1	0	0	1	0	0	0	2	0	1	0	0	1	1	3	1	d:Bacteria;p:"Proteobacteria";c:Deltaproteobacteria;o:Bdellovibrionales;f:Bacteriovoracaceae;g:Peredibacter;s:Peredibacter_starrii
OTU2287	0	0	0	1	0	1	0	0	1	1	0	0	0	2	0	0	1	0	0	2	0	1	0	0	0	1	1	0	1	0	1	0	1	0	1	0	3	6	1	d:Bacteria;p:"Proteobacteria";c:Gammaproteobacteria;o:Legionellales;f:Legionellaceae;g:Legionella
OTU1269	0	0	0	0	0	1	0	0	0	1	0	0	0	0	0	0	0	0	1	0	1	3	4	3	0	0	0	1	4	0	1	0	1	0	1	1	0	3	1	d:Bacteria;p:"Planctomycetes";c:Planctomycetia;o:Planctomycetales;f:Planctomycetaceae
OTU2737	0	0	0	0	0	0	0	0	0	0	0	0	0	0	0	0	0	0	0	0	0	8	0	4	0	2	0	0	0	0	3	1	1	0	0	0	0	8	1	d:Bacteria;p:"Actinobacteria";c:Actinobacteria
OTU1780	0	0	0	0	0	0	0	0	0	0	0	0	0	0	0	0	0	0	0	1	0	1	0	1	0	2	2	1	2	2	4	0	4	0	4	0	0	2	1	d:Bacteria;p:candidate_division_WPS-1
OTU1135	0	0	0	0	0	0	0	0	0	1	0	0	0	0	0	0	0	0	0	0	3	1	0	0	1	0	1	0	0	0	3	1	3	2	2	0	0	1	6	d:Bacteria;p:"Gemmatimonadetes";c:Gemmatimonadetes;o:Gemmatimonadales;f:Gemmatimonadaceae;g:Gemmatimonas;s:Gemmatimonas_aurantiaca
OTU1925	0	0	0	0	0	1	0	0	0	0	0	0	0	0	0	0	0	0	0	2	0	0	1	0	1	2	0	0	0	0	0	4	3	3	1	1	2	0	3	d:Bacteria
OTU1612	0	0	0	0	0	0	0	0	0	0	0	0	0	0	0	0	0	0	0	0	0	0	0	0	0	0	0	0	0	1	4	0	1	0	0	2	1	6	7	d:Bacteria;p:"Bacteroidetes"
OTU1442	0	0	0	0	0	2	0	0	0	0	0	0	0	0	0	0	0	0	0	0	0	0	0	0	0	1	0	0	0	0	2	6	2	1	3	1	2	0	1	d:Bacteria;p:"Armatimonadetes"
OTU2430	0	0	0	0	0	1	0	0	0	0	0	0	0	0	0	0	0	0	0	0	0	0	0	3	0	1	1	0	0	0	5	0	0	1	2	0	0	10	0	d:Bacteria;p:Parcubacteria;g:Parcubacteria_genera_incertae_sedis
OTU1587	0	0	0	1	0	1	0	0	0	0	0	1	0	10	0	1	0	2	0	4	0	0	0	0	0	0	0	0	0	0	0	0	0	0	0	1	0	6	1	d:Bacteria;p:"Bacteroidetes"
OTU2488	0	0	0	0	0	0	1	2	0	1	0	0	0	2	0	0	0	0	0	0	2	0	3	0	2	1	3	0	0	0	0	1	0	0	2	3	1	0	0	d:Bacteria;p:Candidatus_Saccharibacteria
OTU1673	0	0	0	0	0	0	0	1	18	0	0	0	1	0	0	0	0	0	0	0	0	0	0	0	0	0	0	0	0	0	0	1	0	0	1	0	0	0	1	d:Bacteria;p:"Proteobacteria";c:Gammaproteobacteria;o:Pseudomonadales
OTU1786	0	0	0	0	0	0	0	0	1	0	0	0	0	2	0	0	0	0	0	2	0	0	0	0	1	1	0	0	0	0	0	0	3	0	1	0	0	16	0	d:Bacteria;p:"Proteobacteria";c:Deltaproteobacteria;o:Myxococcales;f:Sandaracinaceae;g:Sandaracinus;s:Sandaracinus_amylolyticus
OTU2820	1	1	0	2	0	1	0	0	0	0	0	1	0	2	0	2	1	1	0	1	1	1	0	0	1	0	0	1	0	0	3	0	0	0	0	0	0	1	0	d:Bacteria;p:"Proteobacteria";c:Gammaproteobacteria;o:Xanthomonadales;f:Sinobacteraceae;g:Steroidobacter;s:Steroidobacter_agariperforans
OTU1586	0	0	0	0	0	2	0	0	0	0	0	0	0	0	0	0	0	1	0	0	4	9	0	0	0	0	0	0	0	2	2	0	3	0	1	0	1	0	0	d:Bacteria;p:"Proteobacteria";c:Gammaproteobacteria;o:Legionellales;f:Coxiellaceae;g:Aquicella;s:Aquicella_siphonis
OTU2131	0	0	0	0	0	0	0	0	0	0	0	0	0	0	0	0	0	0	0	0	4	0	3	1	0	6	0	0	1	1	1	1	0	6	1	0	0	0	0	d:Bacteria
OTU2305	0	0	0	0	0	0	1	0	0	0	0	0	0	1	0	0	0	0	0	0	0	3	0	0	0	1	1	1	0	0	4	1	1	0	1	5	2	1	3	d:Bacteria;p:"Bacteroidetes";c:Cytophagia;o:Cytophagales;f:Cytophagaceae;g:Pontibacter
OTU1837	0	0	0	0	0	0	0	0	0	0	0	0	0	0	0	0	0	0	0	0	0	0	0	0	0	0	0	0	3	1	24	1	0	0	0	0	0	0	0	d:Archaea;p:"Thaumarchaeota";o:Nitrososphaerales;f:Nitrososphaeraceae;g:Nitrososphaera;s:Nitrososphaera_viennensis
OTU2794	0	0	0	1	0	0	0	0	0	0	0	0	0	0	0	0	0	0	0	0	7	3	1	2	0	1	0	0	1	0	1	1	3	2	2	0	0	2	0	d:Bacteria;p:"Actinobacteria";c:Actinobacteria;o:Gaiellales;f:Gaiellaceae;g:Gaiella;s:Gaiella_occulta
OTU1637	0	0	0	0	0	0	0	0	2	0	0	0	0	1	0	0	0	0	0	0	0	2	0	0	0	0	0	0	1	0	1	0	2	1	2	3	4	4	0	d:Bacteria;p:"Planctomycetes";c:Planctomycetia;o:Planctomycetales;f:Planctomycetaceae
OTU1249	0	0	0	0	0	0	1	0	0	1	0	0	0	0	0	1	0	0	0	0	0	0	1	1	3	1	4	1	1	0	0	7	1	1	0	3	0	0	1	d:Bacteria;p:Candidatus_Saccharibacteria;g:Saccharibacteria_genera_incertae_sedis
OTU1177	0	0	0	0	0	0	0	1	0	0	0	0	0	0	0	0	0	0	0	0	3	4	1	1	0	2	2	0	1	0	3	0	1	0	1	0	1	3	1	d:Bacteria
OTU2462	0	0	0	0	0	1	0	0	0	0	0	0	0	0	0	0	0	0	0	0	0	2	0	1	2	3	4	0	1	2	2	0	0	0	1	0	1	3	0	d:Bacteria;p:Parcubacteria;g:Parcubacteria_genera_incertae_sedis
OTU2537	0	0	0	0	0	4	0	0	0	2	0	2	0	7	0	0	0	0	0	3	0	0	0	0	0	0	0	0	0	0	5	0	1	0	0	0	1	2	0	d:Bacteria;p:"Verrucomicrobia";c:Verrucomicrobiae;o:Verrucomicrobiales;f:Verrucomicrobiaceae
OTU2363	0	0	0	0	1	1	0	0	0	0	0	0	0	0	0	0	0	0	0	0	0	2	0	0	1	2	2	1	1	4	4	1	0	3	1	1	1	1	0	d:Bacteria;p:"Proteobacteria";c:Alphaproteobacteria;o:Rhizobiales
OTU1168	0	0	0	0	0	0	0	0	0	0	0	0	0	0	0	0	0	0	0	1	2	1	0	1	0	0	2	0	2	0	0	0	1	2	2	0	4	1	2	d:Bacteria;p:"Planctomycetes";c:Planctomycetia;o:Planctomycetales;f:Planctomycetaceae
OTU1773	0	0	0	0	0	0	0	0	0	0	0	0	0	0	0	0	0	0	1	1	0	1	2	2	1	2	0	0	0	1	2	2	3	1	2	1	0	2	0	d:Bacteria;p:"Chloroflexi";c:Thermomicrobia;o:Sphaerobacterales;f:Sphaerobacteraceae
OTU2710	0	0	0	0	0	3	0	0	0	1	0	1	0	2	0	1	0	0	0	1	0	0	0	0	0	3	0	0	0	0	2	0	0	0	0	4	0	9	0	d:Bacteria;p:"Verrucomicrobia";c:Verrucomicrobiae;o:Verrucomicrobiales;f:Verrucomicrobiaceae;g:Luteolibacter
OTU1887	0	0	0	0	0	0	0	0	0	0	0	0	0	0	0	0	0	0	0	0	2	1	1	2	0	0	2	1	1	1	2	2	0	0	2	0	1	2	2	d:Bacteria;p:Firmicutes;c:Clostridia;o:Clostridiales;f:Clostridiaceae_1;g:Clostridium_sensu_stricto;s:Clostridium_intestinale
OTU1647	0	0	0	1	0	0	0	1	0	1	0	0	0	0	0	0	0	0	0	1	0	0	0	0	0	3	0	0	3	3	0	6	1	2	1	0	1	0	1	d:Bacteria;p:"Bacteroidetes";c:Cytophagia;o:Cytophagales
OTU2044	0	0	0	0	0	0	0	0	0	0	0	0	0	0	0	0	0	0	0	0	3	1	2	0	0	1	2	1	2	1	1	1	0	2	2	3	1	0	0	d:Bacteria
OTU2376	0	0	0	1	0	2	0	0	0	0	0	4	0	1	0	1	0	0	1	0	0	0	0	0	0	0	0	0	0	0	2	1	0	0	0	3	1	7	1	d:Bacteria;p:"Proteobacteria";c:Deltaproteobacteria;o:Bdellovibrionales;f:Bacteriovoracaceae;g:Peredibacter;s:Peredibacter_starrii
OTU2565	0	0	0	0	0	0	0	0	1	0	0	0	0	0	0	0	0	0	0	0	1	4	0	0	0	1	0	0	1	0	5	0	1	0	1	1	1	6	3	d:Bacteria
OTU1660	0	0	1	0	0	3	0	0	0	0	0	0	0	0	0	0	0	0	1	1	2	4	0	1	0	3	2	2	2	0	1	0	1	0	0	0	1	0	0	d:Bacteria;p:"Planctomycetes";c:Planctomycetia;o:Planctomycetales;f:Planctomycetaceae
OTU2057	0	0	0	0	0	0	0	0	1	0	0	0	0	0	0	0	0	0	0	0	0	3	0	3	1	2	0	1	2	0	3	1	2	1	1	0	1	1	0	d:Bacteria;p:"Proteobacteria";c:Alphaproteobacteria
OTU2913	0	0	0	0	0	0	0	0	1	0	0	0	0	0	0	0	0	0	0	1	0	1	1	1	0	2	1	2	2	0	0	0	1	1	1	0	0	9	2	d:Bacteria
OTU1807	0	1	0	2	0	2	0	0	0	1	0	1	0	1	0	0	1	0	0	0	0	0	0	0	0	2	0	0	0	0	1	0	0	0	3	5	4	2	2	d:Bacteria;p:"Bacteroidetes";c:Sphingobacteriia;o:"Sphingobacteriales";f:Chitinophagaceae
OTU2619	0	0	0	0	0	1	0	0	0	0	0	0	0	0	0	0	0	0	0	0	3	1	0	1	2	1	2	0	2	1	5	1	1	1	0	1	1	1	1	d:Bacteria;p:Firmicutes;c:Clostridia;o:Clostridiales;f:Ruminococcaceae;g:Clostridium_III
OTU2285	0	1	0	0	0	0	0	0	0	0	0	0	0	0	0	0	0	0	0	0	4	3	0	1	0	1	0	0	5	0	2	1	0	1	0	0	0	4	1	d:Bacteria;p:Latescibacteria
OTU2089	0	0	0	0	0	0	0	0	0	0	0	0	0	0	0	0	0	0	0	0	0	0	0	0	0	0	0	1	2	0	7	3	7	0	1	0	1	0	0	d:Bacteria;p:Firmicutes;c:Bacilli
OTU1328	0	1	0	1	0	9	0	0	0	1	1	0	0	0	0	3	0	0	0	8	0	0	0	1	0	0	1	0	0	0	0	0	0	0	0	0	0	0	0	d:Bacteria
OTU1778	0	0	0	0	0	1	0	0	1	0	0	0	0	0	0	0	0	0	0	0	1	0	1	0	0	3	0	0	1	1	2	1	0	1	6	0	2	1	2	d:Bacteria
OTU2424	0	0	0	0	0	1	0	0	0	0	0	0	0	0	0	0	0	0	0	0	0	1	0	1	0	0	0	1	0	0	0	1	0	0	1	2	5	9	6	d:Bacteria;p:"Proteobacteria";c:Alphaproteobacteria
OTU1169	0	0	2	0	0	0	0	0	0	3	0	0	1	1	0	0	0	0	0	0	1	0	1	2	0	0	3	0	3	1	0	4	0	0	0	0	1	0	0	d:Bacteria;p:"Bacteroidetes"
OTU1992	0	0	0	0	0	3	1	2	0	1	0	0	0	0	0	0	0	0	0	0	0	0	0	1	3	0	0	4	1	2	2	2	0	2	1	0	1	0	0	d:Bacteria;p:"Chlamydiae";c:Chlamydiia;o:Chlamydiales;f:Parachlamydiaceae;g:Parachlamydia;s:Parachlamydia_acanthamoebae
OTU1761	0	0	0	0	0	0	0	0	0	1	0	0	0	0	0	0	0	0	0	0	3	0	2	1	0	2	1	0	0	0	1	2	3	2	1	2	1	0	0	d:Bacteria;p:"Actinobacteria";c:Actinobacteria;o:Acidimicrobiales;f:"Acidimicrobineae"_incertae_sedis;g:Aciditerrimonas;s:Aciditerrimonas_ferrireducens
OTU1377	0	0	0	0	0	0	0	0	0	2	0	0	0	0	0	0	0	0	0	0	0	0	0	1	0	0	0	0	1	1	4	1	1	1	0	6	5	3	0	d:Bacteria;p:"Proteobacteria";c:Deltaproteobacteria;o:Bdellovibrionales;f:Bdellovibrionaceae;g:Bdellovibrio;s:Bdellovibrio_exovorus
OTU2097	0	0	0	2	0	5	0	0	3	3	0	0	0	0	0	0	0	0	0	0	0	0	1	1	0	1	0	0	0	0	1	0	0	1	0	0	1	2	0	d:Bacteria;p:"Bacteroidetes";c:Cytophagia;o:Cytophagales;f:Flammeovirgaceae
OTU1337	0	0	0	0	0	0	0	1	1	0	0	0	0	0	0	0	0	0	0	0	1	0	1	0	0	5	4	1	4	1	1	0	0	4	0	0	1	1	0	d:Bacteria;p:Parcubacteria
OTU2374	0	0	0	0	0	0	0	0	0	0	0	0	0	0	0	0	0	0	0	0	0	3	0	0	0	1	0	1	0	1	8	1	5	1	0	0	0	3	0	d:Bacteria;p:"Proteobacteria";c:Deltaproteobacteria;o:Myxococcales
OTU1689	0	0	0	0	0	0	0	0	0	0	0	1	0	0	0	0	0	0	0	0	0	0	0	1	1	3	0	0	0	3	2	0	4	3	1	1	0	1	3	d:Bacteria;p:Firmicutes;c:Bacilli;o:Lactobacillales;f:Lactobacillaceae;g:Lactobacillus
OTU2174	0	0	0	0	0	0	0	0	0	0	0	0	0	0	0	0	0	0	1	0	0	1	0	0	0	3	0	0	0	0	1	0	0	0	0	6	5	5	1	d:Bacteria;p:"Proteobacteria";c:Alphaproteobacteria
OTU2261	0	0	0	0	0	1	0	0	0	0	0	0	0	0	0	0	0	0	0	0	0	2	1	0	0	0	0	0	0	1	0	1	1	0	0	8	4	0	3	d:Bacteria;p:"Proteobacteria";c:Deltaproteobacteria;o:Bdellovibrionales;f:Bacteriovoracaceae;g:Peredibacter;s:Peredibacter_starrii
OTU1555	0	0	1	0	0	0	0	0	0	1	0	0	0	1	0	0	1	10	0	0	0	1	0	0	0	0	0	2	0	0	0	0	0	0	0	0	1	0	0	d:Bacteria;p:Firmicutes;c:Bacilli;o:Bacillales;f:Paenibacillaceae_1;g:Paenibacillus
OTU1534	0	0	0	0	0	0	0	0	0	0	0	0	0	0	0	0	0	0	0	0	0	3	1	0	0	0	2	1	0	2	2	0	2	1	3	5	0	1	3	d:Bacteria;p:"Proteobacteria";c:Gammaproteobacteria;o:Legionellales;f:Coxiellaceae;g:Aquicella
OTU1725	0	0	0	2	0	8	0	0	0	0	0	0	0	5	0	0	0	1	2	0	0	2	0	0	0	1	0	0	0	0	0	0	1	0	0	0	0	3	1	d:Bacteria
OTU2222	0	0	0	0	0	0	0	0	0	0	0	0	0	0	0	0	0	0	0	0	2	2	1	1	1	5	2	2	1	2	0	0	1	0	2	0	0	2	1	d:Bacteria;p:"Proteobacteria";c:Gammaproteobacteria
OTU1531	0	0	1	0	1	0	0	0	0	0	0	0	0	0	0	0	0	0	0	0	0	0	0	2	0	3	3	1	2	0	0	1	1	3	2	0	5	0	0	d:Bacteria;p:"Chlamydiae";c:Chlamydiia;o:Chlamydiales;f:Parachlamydiaceae
OTU1499	0	0	0	0	0	0	0	0	0	1	0	0	0	0	0	0	0	0	0	0	0	5	0	0	0	0	5	1	0	1	1	0	0	0	1	0	0	13	0	d:Bacteria
OTU1511	0	0	0	0	0	1	0	0	1	0	0	0	0	0	0	0	0	0	0	0	2	0	0	1	0	1	5	1	4	1	2	1	2	0	1	0	0	2	0	d:Bacteria;p:Candidatus_Saccharibacteria
OTU1391	0	0	0	0	0	0	0	0	0	1	0	0	0	2	0	0	0	0	0	0	4	0	0	2	2	0	1	0	0	0	0	1	1	3	3	2	2	0	1	d:Bacteria;p:"Proteobacteria";c:Gammaproteobacteria
OTU2603	0	0	0	0	0	1	0	0	0	0	0	0	0	0	0	0	0	0	0	0	1	2	2	1	0	2	3	1	0	1	4	0	1	1	0	0	0	3	3	d:Bacteria;p:"Actinobacteria";c:Actinobacteria
OTU2170	0	0	0	0	0	0	0	0	0	1	0	0	0	0	0	0	0	0	0	0	0	1	0	0	0	0	0	0	0	0	5	0	1	1	0	1	1	11	1	d:Bacteria;p:"Proteobacteria";c:Deltaproteobacteria;o:Myxococcales
OTU1944	0	0	0	0	0	0	0	2	0	2	0	0	0	0	0	0	0	0	0	0	2	1	2	0	1	1	2	1	1	2	0	2	0	2	1	2	0	0	0	d:Bacteria;p:"Verrucomicrobia";c:Subdivision3;g:Subdivision3_genera_incertae_sedis
OTU2574	0	0	0	1	0	0	0	0	0	0	0	0	0	0	0	0	0	0	0	0	0	0	0	0	0	6	0	1	2	2	0	1	0	0	7	1	0	2	0	d:Bacteria;p:"Chlamydiae";c:Chlamydiia;o:Chlamydiales
OTU1954	0	0	0	1	0	4	0	1	0	0	0	0	0	0	0	0	0	0	0	0	0	2	0	2	0	1	0	3	0	0	1	1	1	0	1	0	2	2	0	d:Bacteria
OTU2198	0	0	0	0	0	0	0	0	0	1	0	1	0	0	0	0	0	0	0	2	1	2	1	1	0	0	0	2	1	0	1	2	1	3	0	0	0	4	1	d:Bacteria;p:"Proteobacteria";c:Deltaproteobacteria;o:Myxococcales;f:Labilitrichaceae;g:Labilithrix;s:Labilithrix_luteola
OTU1720	0	0	0	0	0	0	0	0	0	0	0	0	0	0	0	0	0	0	0	0	0	7	6	2	0	1	1	0	0	0	0	0	5	0	0	1	0	0	0	d:Bacteria;p:Candidatus_Saccharibacteria
OTU2114	0	0	0	0	0	0	0	0	0	0	0	0	0	1	0	0	0	0	0	0	1	2	1	3	0	2	2	0	2	1	1	1	0	0	3	1	0	2	1	d:Bacteria;p:Parcubacteria
OTU1880	0	0	0	0	0	0	0	1	0	0	0	1	0	0	0	0	0	0	0	0	3	0	2	2	0	1	1	0	0	0	0	2	0	6	1	0	3	0	1	d:Bacteria;p:"Actinobacteria";c:Actinobacteria
OTU2745	0	0	0	0	0	0	0	0	0	0	0	0	0	0	0	0	0	0	0	0	2	0	0	0	0	1	2	0	2	4	4	2	1	2	2	1	1	0	2	d:Bacteria;p:Firmicutes;c:Bacilli;o:Bacillales
OTU2600	0	0	0	0	0	0	0	0	2	0	0	1	0	0	1	0	2	1	1	0	1	1	0	1	2	0	0	0	0	1	2	0	1	1	0	1	0	1	3	d:Bacteria;p:Firmicutes;c:Bacilli;o:Bacillales;f:Paenibacillaceae_1;g:Paenibacillus
OTU2447	0	0	0	0	0	2	1	0	0	0	0	0	0	0	0	0	0	0	0	0	1	0	0	2	2	7	1	1	0	0	1	1	5	0	2	1	0	1	0	d:Bacteria;p:"Armatimonadetes"
OTU1475	0	0	0	0	0	0	0	0	1	0	0	1	0	0	0	0	0	0	1	0	0	3	2	2	0	2	0	1	0	1	3	0	2	0	1	1	1	1	1	d:Bacteria
OTU1465	0	0	0	0	0	0	0	0	0	0	0	1	0	0	0	0	0	0	0	0	0	0	0	0	1	0	0	0	0	0	1	1	3	1	0	7	2	3	4	d:Bacteria;p:"Verrucomicrobia";c:Subdivision3
OTU1270	0	0	0	0	0	0	0	0	3	0	0	0	0	0	0	0	0	1	0	0	1	0	1	0	0	0	1	0	1	0	3	0	0	9	1	0	0	2	2	d:Bacteria;p:Candidatus_Saccharibacteria
OTU2589	0	0	0	0	0	0	0	0	0	0	0	0	0	0	0	0	0	0	0	0	0	0	0	0	0	1	0	0	2	0	3	0	4	0	0	2	1	3	7	d:Bacteria;p:"Bacteroidetes"
OTU2595	0	0	1	0	0	0	0	1	0	1	0	0	0	0	0	0	0	0	0	0	1	0	1	3	1	0	3	1	1	0	2	0	2	1	3	1	1	1	0	d:Bacteria;p:Firmicutes;c:Clostridia;o:Clostridiales;f:Clostridiaceae_2;g:Alkaliphilus;s:Alkaliphilus_oremlandii
OTU1296	0	0	0	0	0	0	0	1	1	0	0	0	0	0	0	0	0	0	0	0	1	2	0	1	0	1	3	0	0	3	1	0	0	0	1	0	0	11	0	d:Bacteria;p:"Proteobacteria";c:Deltaproteobacteria
OTU2340	0	0	0	1	0	2	0	1	0	0	0	0	0	1	0	0	0	0	0	0	0	3	1	0	0	1	2	1	3	1	1	0	0	1	1	0	1	0	1	d:Bacteria;p:"Proteobacteria";c:Alphaproteobacteria;o:Rhizobiales
OTU2124	0	0	0	0	0	0	0	0	0	0	0	0	0	0	0	0	0	0	0	0	3	1	3	0	0	2	3	0	0	2	0	4	0	0	2	0	2	0	0	d:Bacteria
OTU1260	0	0	0	0	0	0	0	0	0	0	0	0	1	0	0	0	0	0	0	0	0	1	0	0	0	2	0	0	3	0	3	0	0	0	11	0	0	0	0	d:Bacteria;p:"Proteobacteria"
OTU2289	0	0	0	0	0	0	0	0	1	0	0	0	0	1	0	2	0	0	1	0	0	2	0	0	0	3	0	1	0	1	2	0	0	0	0	2	1	5	1	d:Bacteria;p:"Planctomycetes";c:Planctomycetia;o:Planctomycetales;f:Planctomycetaceae
OTU2161	0	0	0	1	0	0	0	2	0	0	0	0	0	0	0	0	0	0	0	0	0	1	0	0	1	0	0	0	0	0	3	1	3	0	2	3	4	4	0	d:Bacteria
OTU2627	0	0	0	0	0	0	0	0	0	0	0	0	0	0	0	0	0	0	0	0	0	2	0	1	0	1	1	1	0	1	3	1	1	2	0	6	0	2	1	d:Bacteria;p:"Bacteroidetes"
OTU2405	0	0	0	0	0	0	0	0	1	0	0	0	0	0	0	0	0	0	0	0	1	2	0	1	0	1	1	0	1	0	5	0	0	1	2	1	1	8	0	d:Bacteria;p:"Acidobacteria";c:Acidobacteria_Gp6;g:Gp6
OTU2200	0	0	0	0	0	3	1	1	0	1	0	0	0	0	0	0	0	0	0	0	3	0	0	0	0	2	0	3	0	1	1	0	0	6	1	1	0	1	2	d:Bacteria;p:Parcubacteria
OTU1302	0	0	0	1	0	0	0	0	0	0	0	0	0	0	0	0	0	0	0	0	2	0	2	1	0	1	2	2	5	2	1	0	0	2	0	0	2	1	0	d:Bacteria
OTU2432	0	0	0	4	0	0	0	0	2	0	0	8	0	3	0	0	0	0	5	1	1	0	0	0	1	0	0	0	0	0	2	0	0	0	0	0	0	0	0	d:Bacteria;p:"Bacteroidetes";c:Sphingobacteriia;o:"Sphingobacteriales";f:Chitinophagaceae
OTU1243	0	0	0	0	0	0	0	0	0	0	0	0	0	0	0	0	0	0	0	0	0	0	0	0	19	0	1	1	0	1	0	0	0	0	0	0	0	0	0	d:Bacteria;p:"Proteobacteria";c:Gammaproteobacteria
OTU1746	0	0	0	0	0	1	0	0	1	0	0	0	0	0	0	0	0	0	0	0	0	2	0	0	0	4	1	0	5	0	5	0	0	0	1	0	0	3	0	d:Bacteria;p:"Proteobacteria";c:Gammaproteobacteria
OTU2223	0	0	0	0	0	0	0	0	0	1	0	0	0	1	0	0	0	0	0	0	0	1	1	2	0	3	2	0	0	0	1	1	0	0	0	2	0	4	1	d:Bacteria;p:"Proteobacteria";c:Deltaproteobacteria;o:Bdellovibrionales;f:Bdellovibrionaceae;g:Bdellovibrio;s:Bdellovibrio_bacteriovorus
OTU1654	0	0	0	0	0	0	0	0	0	0	0	0	0	0	0	0	0	0	0	0	0	1	0	1	0	2	1	0	3	0	4	0	0	0	1	0	0	10	0	d:Bacteria
OTU2728	0	0	0	0	0	0	0	0	0	1	0	1	0	1	0	0	0	0	0	0	2	1	1	0	1	1	0	0	1	0	1	2	1	0	3	0	0	2	1	d:Bacteria;p:"Actinobacteria";c:Actinobacteria
OTU2674	0	1	2	1	0	1	0	0	1	0	0	1	1	0	0	0	0	0	1	0	2	1	1	1	0	2	1	2	1	0	1	0	1	1	0	0	0	3	0	d:Bacteria;p:"Bacteroidetes";c:Sphingobacteriia;o:"Sphingobacteriales";f:Chitinophagaceae;g:Niastella;s:Niastella_populi
OTU2830	0	0	0	0	0	0	0	0	0	0	0	0	0	0	0	0	0	0	0	0	0	2	0	0	0	0	0	0	0	0	1	0	0	1	12	1	1	0	4	d:Bacteria;p:"Bacteroidetes";c:Sphingobacteriia;o:"Sphingobacteriales";f:Chitinophagaceae
OTU1340	0	0	0	0	0	0	0	2	0	1	0	0	0	0	0	0	0	0	0	0	0	0	0	2	2	0	0	0	1	1	0	7	0	4	0	0	1	0	0	d:Bacteria;p:"Actinobacteria";c:Actinobacteria
OTU2869	0	0	0	0	0	0	0	0	4	0	0	0	0	0	0	0	0	0	0	0	0	2	2	0	0	2	3	0	2	0	1	1	0	0	0	1	0	2	0	d:Bacteria;p:"Bacteroidetes"
OTU2779	0	0	0	0	0	1	5	0	0	0	0	1	0	0	0	0	0	0	0	0	0	0	0	1	0	3	0	1	2	0	2	1	1	0	0	0	2	0	1	d:Bacteria;p:"Actinobacteria";c:Actinobacteria;o:Actinomycetales
OTU1928	0	0	0	0	0	0	0	0	0	0	0	0	0	0	0	0	0	0	0	0	2	1	1	6	0	1	1	1	0	1	1	0	1	0	0	0	0	2	1	d:Bacteria;p:"Proteobacteria";c:Gammaproteobacteria;o:Legionellales;f:Coxiellaceae;g:Aquicella;s:Aquicella_siphonis
OTU2444	0	0	0	0	0	0	0	0	0	0	0	0	0	0	0	0	0	0	0	0	5	1	1	3	0	2	0	1	3	0	0	2	2	1	0	0	1	0	2	d:Bacteria;p:candidate_division_WPS-1
OTU2216	0	0	0	0	0	0	0	0	0	0	0	0	0	0	0	0	0	0	0	0	0	10	0	0	0	0	0	0	0	0	5	0	2	0	2	0	0	4	0	d:Bacteria;p:"Proteobacteria";c:Deltaproteobacteria;o:Myxococcales
OTU2494	0	0	0	1	0	1	0	0	0	0	0	0	0	0	0	0	0	0	0	0	0	1	0	2	0	1	1	0	0	1	2	0	0	1	6	2	0	2	0	d:Bacteria;p:"Verrucomicrobia";c:Opitutae;o:Opitutales;f:Opitutaceae;g:Opitutus;s:Opitutus_terrae
OTU2393	0	0	0	0	0	0	0	0	0	1	0	0	0	0	0	0	0	0	0	0	0	0	0	3	0	1	0	1	2	0	3	0	1	0	1	2	2	2	2	d:Bacteria;p:"Bacteroidetes"
OTU1569	0	0	0	0	0	0	0	0	1	0	0	0	0	0	0	0	0	0	0	0	0	1	0	1	0	2	0	0	1	0	4	0	0	0	2	1	0	10	0	d:Bacteria;p:"Planctomycetes";c:Planctomycetia;o:Planctomycetales;f:Planctomycetaceae
OTU1191	0	1	2	0	0	0	0	0	0	0	0	1	1	0	0	0	0	0	0	0	0	1	2	1	0	0	0	0	0	0	1	0	1	0	4	2	0	4	2	d:Bacteria;p:"Planctomycetes";c:Phycisphaerae;o:Tepidisphaerales;f:Tepidisphaeraceae;g:Tepidisphaera;s:Tepidisphaera_mucosa
OTU1642	0	0	0	0	0	0	0	2	0	0	0	0	0	0	0	0	0	0	0	1	1	5	0	6	0	2	0	0	0	1	2	0	1	0	0	0	0	2	0	d:Bacteria
OTU2871	0	0	0	0	0	0	0	0	0	0	0	0	0	0	0	0	0	0	0	0	1	0	3	1	0	0	3	0	5	1	0	2	0	1	0	6	2	0	0	d:Bacteria;p:"Chlamydiae";c:Chlamydiia;o:Chlamydiales
OTU2686	0	0	0	0	0	0	0	0	1	1	0	0	0	0	0	0	0	0	0	0	1	0	0	2	0	1	6	0	3	0	0	0	1	0	3	0	0	1	0	d:Bacteria;p:Parcubacteria;g:Parcubacteria_genera_incertae_sedis
OTU1813	0	0	0	0	0	0	0	0	0	0	0	0	0	0	0	0	0	0	0	0	2	0	2	0	0	5	0	3	0	1	0	0	0	3	4	0	0	0	1	d:Bacteria;p:"Verrucomicrobia";c:Subdivision3;g:Subdivision3_genera_incertae_sedis
OTU1996	0	0	0	0	0	1	0	0	0	0	0	0	0	0	0	0	0	0	0	0	0	6	0	0	0	1	2	0	1	2	1	0	0	0	4	0	0	4	0	d:Bacteria
OTU2138	0	0	0	0	0	0	0	0	0	0	0	6	0	0	0	1	0	1	6	0	0	0	0	0	0	0	0	0	0	0	7	0	0	0	0	0	0	1	1	d:Bacteria;p:"Proteobacteria";c:Alphaproteobacteria;o:Rhodobacterales;f:Rhodobacteraceae
OTU1629	0	0	0	0	0	0	0	1	0	0	0	0	0	0	0	0	0	0	0	1	2	2	0	1	0	5	1	1	3	0	1	0	1	1	2	0	0	1	0	d:Bacteria
OTU1921	0	0	0	0	0	0	0	0	0	0	0	0	0	0	0	0	0	0	0	0	0	4	0	0	0	1	0	0	0	3	2	0	9	0	0	0	0	0	0	d:Bacteria;p:"Proteobacteria";c:Deltaproteobacteria;o:Myxococcales
OTU1164	0	0	0	0	0	0	0	0	0	0	0	0	0	0	0	0	0	0	0	0	0	1	1	3	0	0	0	1	0	0	0	3	3	2	1	3	1	1	3	d:Bacteria;p:Candidatus_Saccharibacteria;g:Saccharibacteria_genera_incertae_sedis
OTU1676	0	0	0	0	0	0	0	1	0	1	0	0	0	0	0	0	0	0	1	0	1	0	1	3	0	2	0	0	2	0	1	3	2	0	2	0	1	1	1	d:Bacteria;p:"Planctomycetes";c:Planctomycetia;o:Planctomycetales;f:Planctomycetaceae
OTU2541	0	0	0	0	0	0	0	0	0	0	0	12	0	1	0	0	0	0	4	0	0	0	0	0	0	0	0	0	0	0	0	0	0	0	0	0	0	0	1	d:Bacteria;p:"Bacteroidetes";c:Flavobacteriia;o:"Flavobacteriales";f:Cryomorphaceae;g:Fluviicola
OTU2265	0	0	0	0	0	0	0	0	0	1	0	0	0	0	0	0	0	0	0	2	0	0	2	0	0	3	0	3	1	1	2	0	4	0	0	0	1	2	1	d:Bacteria;p:"Gemmatimonadetes";c:Gemmatimonadetes;o:Gemmatimonadales;f:Gemmatimonadaceae;g:Gemmatimonas;s:Gemmatimonas_aurantiaca
OTU2119	0	0	0	0	0	0	0	0	0	1	0	0	0	0	0	0	0	0	0	0	1	1	0	0	2	3	1	1	2	0	1	0	0	2	2	2	0	0	1	d:Bacteria;p:"Proteobacteria";c:Gammaproteobacteria
OTU2132	0	0	0	0	0	0	0	0	0	0	0	0	0	0	0	0	0	0	0	0	0	0	0	0	0	1	1	0	0	0	4	0	0	1	6	2	0	5	0	d:Bacteria;p:Parcubacteria
OTU2401	0	0	0	0	0	0	0	1	0	0	0	0	0	0	0	0	0	0	0	0	1	0	5	0	0	1	1	0	1	0	1	3	0	0	1	7	0	0	0	d:Bacteria;p:"Chlamydiae";c:Chlamydiia;o:Chlamydiales
OTU2855	0	0	0	0	0	0	0	0	0	0	0	0	0	0	0	0	0	0	0	0	0	2	0	0	0	0	0	0	1	0	0	0	1	1	10	3	4	1	2	d:Bacteria;p:"Chlamydiae";c:Chlamydiia;o:Chlamydiales;f:Parachlamydiaceae
OTU2476	0	0	0	1	0	1	0	0	6	0	0	0	0	0	0	0	0	0	0	0	0	3	0	0	0	0	0	0	0	1	0	0	0	0	0	0	1	5	1	d:Bacteria;p:"Proteobacteria";c:Gammaproteobacteria
OTU2079	0	0	0	0	0	0	0	1	0	0	0	0	0	0	0	0	0	0	0	0	3	1	1	0	0	0	1	2	2	0	0	0	1	1	3	0	3	0	1	d:Bacteria;p:"Proteobacteria";c:Alphaproteobacteria
OTU1792	0	0	0	0	0	0	0	0	0	0	0	0	0	0	0	0	0	0	0	0	0	2	1	1	2	0	2	1	0	0	0	1	0	1	0	13	0	0	0	d:Bacteria;p:"Proteobacteria";c:Alphaproteobacteria
OTU2431	0	0	0	0	0	0	0	0	0	0	0	0	0	0	0	0	0	0	0	0	0	10	0	1	0	0	0	0	1	0	3	0	1	0	0	0	0	1	2	d:Bacteria;p:"Proteobacteria";c:Alphaproteobacteria;o:Rhizobiales;f:Hyphomicrobiaceae
OTU1559	0	0	0	0	0	0	0	0	0	0	0	0	0	0	0	0	0	0	0	0	1	0	0	2	5	1	1	2	1	2	0	0	2	0	1	1	0	0	1	d:Bacteria;p:"Proteobacteria";c:Gammaproteobacteria;o:Chromatiales;f:Ectothiorhodospiraceae
OTU2626	0	0	0	0	0	0	0	0	0	0	0	0	0	2	0	0	0	0	0	0	0	0	0	1	0	1	0	2	0	0	3	2	0	1	0	4	1	7	0	d:Bacteria;p:"Bacteroidetes"
OTU1330	0	0	0	0	0	0	0	0	0	0	0	1	0	0	0	0	0	0	0	0	1	0	0	0	0	0	0	0	0	0	4	0	3	1	3	1	1	3	2	d:Bacteria
OTU2873	0	0	0	0	0	0	0	0	0	0	0	0	0	0	0	0	0	0	0	0	0	2	1	2	0	2	0	0	0	0	2	3	1	2	1	0	1	0	0	d:Bacteria;p:Firmicutes;c:Clostridia;o:Clostridiales;f:Clostridiaceae_1
OTU1044	0	0	0	0	0	0	1	0	1	0	0	0	0	0	0	0	0	0	0	0	2	1	2	0	1	0	0	0	2	0	1	3	0	2	0	0	1	1	1	d:Bacteria;p:"Chloroflexi";c:Thermomicrobia;o:Sphaerobacterales;f:Sphaerobacteraceae
OTU1415	0	0	0	0	0	0	1	0	0	0	0	0	0	0	0	0	1	0	0	0	0	1	1	0	1	0	1	1	3	3	0	0	0	3	0	3	0	0	0	d:Bacteria;p:"Actinobacteria";c:Actinobacteria
OTU2673	0	0	0	0	0	0	0	0	0	0	0	0	0	0	0	0	0	0	0	0	0	0	0	0	0	0	0	0	0	0	2	0	0	0	1	0	1	21	0	d:Bacteria;p:"Proteobacteria";c:Gammaproteobacteria
OTU1764	0	0	0	0	0	0	0	0	1	0	0	0	0	0	0	0	0	0	0	0	1	5	1	0	0	1	0	2	0	1	3	2	0	1	0	0	1	2	0	d:Bacteria
OTU2793	0	0	0	0	0	0	0	0	0	0	0	0	0	0	0	0	0	0	0	0	0	5	0	1	0	4	0	0	0	0	4	0	2	0	3	0	0	2	0	d:Bacteria;p:"Acidobacteria";c:Acidobacteria_Gp6;g:Gp6
OTU2189	0	0	0	0	0	0	0	0	0	0	0	0	0	0	0	0	0	0	0	0	0	0	0	0	0	0	0	0	0	0	4	1	1	0	0	3	0	10	2	d:Bacteria;p:"Bacteroidetes";c:Sphingobacteriia;o:"Sphingobacteriales";f:Chitinophagaceae
OTU1917	0	0	0	0	0	0	0	0	0	1	0	0	0	0	0	0	0	0	0	0	0	0	2	1	0	0	4	3	2	0	2	0	3	1	1	0	1	0	0	d:Bacteria
OTU2889	0	0	0	1	0	0	0	0	1	0	0	0	0	0	0	0	0	0	0	0	0	6	1	0	0	1	0	0	1	1	3	0	2	1	1	1	0	3	0	d:Bacteria
OTU2146	0	0	0	0	0	0	2	0	0	1	0	0	0	0	0	0	0	0	0	0	0	0	0	0	0	3	4	1	1	2	1	0	0	0	0	2	0	0	1	d:Bacteria;p:Candidatus_Saccharibacteria
OTU1945	0	0	0	0	0	0	0	0	1	0	0	0	0	2	0	0	0	0	0	0	0	0	0	0	0	1	1	0	0	2	0	1	4	0	0	1	1	6	4	d:Bacteria
OTU2486	0	0	0	0	0	0	0	0	0	0	0	0	0	0	0	0	0	0	0	0	6	2	1	2	0	0	0	0	0	0	1	0	0	2	2	0	3	0	0	d:Bacteria;p:"Acidobacteria";c:Acidobacteria_Gp6;g:Gp6
OTU2063	0	0	0	0	0	0	0	0	0	0	0	0	0	0	0	0	0	0	0	0	0	0	0	0	3	0	0	3	1	1	2	3	8	0	0	0	0	0	0	d:Bacteria;p:Firmicutes;c:Bacilli;o:Bacillales;f:Alicyclobacillaceae;g:Alicyclobacillus
OTU1951	0	2	0	0	0	0	0	0	1	0	0	0	0	0	0	0	0	0	0	0	0	2	0	0	0	1	1	1	1	0	1	0	1	0	2	0	0	9	0	d:Bacteria
[truncated: 702 more rows]
