# Supplementary material for: The occurrence of potato common scab correlates with the community composition and function of the geocaulosphere soil microbiome
Source: Microbiome. 2019 Feb 1;7:14. doi: 10.1186/s40168-019-0629-2 (PMC6359780; doi:10.1186/s40168-019-0629-2)
Supplement: Supplementary file 4 — Relative abundance of the metagenomic microbial taxonomic profiling (at genus level) (XLS 356 kb) [file 40168_2019_629_MOESM4_ESM.xls]

## Sheet: Sheet1
Additional file 4: Relative abundance of the metagenomic microbial taxonomic profiling (at genus level)
Genus ID	GS1	GS2	GS3	GS4	GS5	GS6	GS7	GS8	GS9	GS10
k__Bacteria|p__Proteobacteria|c__Betaproteobacteria|o__Burkholderiales|f__Comamonadaceae|g__Variovorax	0.468125	0.311927	0.369163	0.070979	0.0846251	0.0288375	0.0579227	0.0117582	0.0074019	0.243643
k__Bacteria|p__Proteobacteria|c__Gammaproteobacteria|o__Pseudomonadales|f__Pseudomonadaceae|g__Pseudomonas	0.0016423	0.03974	0.162563	0.155004	0.0644995	0.318589	0.0282749	0.0162925	0.378865	0.239068
k__Bacteria|p__Proteobacteria|c__Gammaproteobacteria|o__Xanthomonadales|f__Xanthomonadaceae|g__Stenotrophomonas	0.181883	0.093749	0.0336431	0.0430735	0.325285	0.0078296	0.140015	0.0283667	0.0144191	0.0051881
k__Bacteria|p__Proteobacteria|c__Alphaproteobacteria|o__Rhizobiales|f__Rhizobiaceae|g__Agrobacterium	0.169335	0.0566739	0.208774	0.093599	0.0927196	0.012419	0.11714	0.0400369	0.0173046	0.0138566
k__Bacteria|p__Actinobacteria|c__Actinobacteria|o__Actinomycetales|f__Microbacteriaceae|g__Leifsonia	0.0025697	0.0042687	0.0101988	0.0140534	0.0034492	0.0129924	0.215693	0.296803	0.0444054	0.0503592
k__Bacteria|p__Proteobacteria|c__Alphaproteobacteria|o__Sphingomonadales|f__Sphingomonadaceae|g__Sphingobium	0.0424861	0.0455733	0.0382609	0.094158	0.183348	0.0591093	0.0409425	0.0438291	0.0255264	0.0221783
k__Bacteria|p__Proteobacteria|c__Gammaproteobacteria|o__Xanthomonadales|f__Xanthomonadaceae|g__Rhodanobacter	0.0054558	0.0011985	0.009461	0.0604127	0.0021724	0.0200364	0.0863783	0.242731	0.0760941	0.012814
k__Bacteria|p__Proteobacteria|c__Alphaproteobacteria|o__Caulobacterales|f__Caulobacteraceae|g__Caulobacter	0.0426134	0.0969216	0.0064099	0.0902702	0.0002089	0.0996606	0.0006411	0.0295445	0.0834393	0.0039073
k__Bacteria|p__Proteobacteria|c__Alphaproteobacteria|o__Caulobacterales|f__Caulobacteraceae|g__Asticcacaulis	0.0004549	0.0039075	0.011046	0.0419146	0.0001338	0.0935176	0.0184079	0.0260755	0.0705456	0.132482
k__Bacteria|p__Proteobacteria|c__Betaproteobacteria|o__Burkholderiales|f__Oxalobacteraceae|g__Massilia	0.0007753	0.0052434	0.0059646	0.0142028	0.000247	0.0343187	0.0215077	0.0406653	0.038435	0.0415556
k__Bacteria|p__Proteobacteria|c__Alphaproteobacteria|o__Sphingomonadales|f__Sphingomonadaceae|g__Sphingopyxis	0.0100957	0.0094818	0.0430892	0.0336408	0.023893	0.0222147	0.0353316	0.0087913	0.0086721	0.004933
k__Bacteria|p__Proteobacteria|c__Betaproteobacteria|o__Burkholderiales|f__Burkholderiaceae|g__Ralstonia	0.0001381	0.0001932	0.00048	0.0510951	0.100475	0.0016721	0.0003316	0.0187816	0.0137526	0.0042502
k__Bacteria|p__Proteobacteria|c__Betaproteobacteria|o__Burkholderiales|f__Burkholderiaceae|g__Burkholderia	0.0010874	0.0010024	0.0059623	0.0206098	0.0006398	0.0167518	0.0169241	0.04555	0.0472547	0.0308577
k__Bacteria|p__Proteobacteria|c__Alphaproteobacteria|o__Rhizobiales|f__Phyllobacteriaceae|g__Mesorhizobium	0.0089706	0.013853	0.005508	0.0222255	0.0016557	0.0240518	0.0089015	0.0182752	0.0339424	0.0382718
k__Bacteria|p__Proteobacteria|c__Betaproteobacteria|o__Burkholderiales|f__Oxalobacteraceae|g__Janthinobacterium	0.000437	0.156694	0.0003965	0.0040119	7.12e-05	0.0029864	0.0004822	0.0007956	0.0027147	0.0042852
k__Bacteria|p__Proteobacteria|c__Betaproteobacteria|o__Burkholderiales|f__Comamonadaceae|g__Delftia	0.0002341	0.0034964	0.0006585	0.0288816	0.044504	0.0010826	0.0584101	0.0006143	0.0005586	0.0002937
k__Bacteria|p__Proteobacteria|c__Alphaproteobacteria|o__Rhizobiales|f__Rhizobiaceae|g__Rhizobium	0.002611	0.0128683	0.0009873	0.0065255	0.0290976	0.0120297	0.0003954	0.0059763	0.0311998	0.0224039
k__Bacteria|p__Proteobacteria|c__Betaproteobacteria|o__Burkholderiales|f__Alcaligenaceae|g__Achromobacter	0.0158644	0.0102961	0.0302428	0.0041834	0.0132357	0.0182425	0.0046579	0.0019944	0.0036691	0.0035478
k__Bacteria|p__Proteobacteria|c__Alphaproteobacteria|o__Caulobacterales|f__Caulobacteraceae|g__Brevundimonas	0.0002056	0.0007434	0.0024082	0.0090959	0.0033212	0.0013372	0.0424338	0.0033014	0.0027958	0.0097402
k__Bacteria|p__Proteobacteria|c__Betaproteobacteria|o__Burkholderiales|f__Alcaligenaceae|g__Bordetella	0.0058936	0.0058369	0.0132728	0.0007447	0.0043347	0.014011	0.0028401	0.0104656	0.0066962	0.0072472
k__Bacteria|p__Bacteroidetes|c__Sphingobacteriia|o__Sphingobacteriales|f__Sphingobacteriaceae|g__Pedobacter	0.0025752	0.0118582	0.0088795	0.0167459	0.0030581	0.0048743	0.0010111	0	0	0.0129954
k__Bacteria|p__Proteobacteria|c__Gammaproteobacteria|o__Pseudomonadales|f__Pseudomonadaceae|g__Cellvibrio	0	0.0374589	0.0003319	0.011951	0.0007744	0.0015664	0	0	0.0002795	0
k__Bacteria|p__Proteobacteria|c__Alphaproteobacteria|o__Rhizobiales|f__Brucellaceae|g__Ochrobactrum	0.0001799	7.94e-05	0.0002732	0.0012887	0.0006454	0.0029492	0.0450118	0	0.0007855	0
k__Bacteria|p__Proteobacteria|c__Alphaproteobacteria|o__Rhizobiales|f__Hyphomicrobiaceae|g__Hyphomicrobiaceae_unclassified	0.0009608	0.0013552	0.0011857	0.0073845	0.0017835	0.0069904	0.0075535	0.0097959	0.0080719	0.004
k__Viruses|p__Viruses_noname|c__Viruses_noname|o__Viruses_noname|f__Caulimoviridae|g__Cavemovirus	0	0	0	0.008923	0	0.0165489	0.0060516	0	0.0046563	0.0126441
k__Bacteria|p__Proteobacteria|c__Alphaproteobacteria|o__Rhizobiales|f__Bradyrhizobiaceae|g__Afipia	0.0005813	0.0007511	0.0031462	0.0062648	0.0001569	0.0120606	0.0003898	0.0003066	0.0037464	0.0167631
k__Bacteria|p__Proteobacteria|c__Betaproteobacteria|o__Neisseriales|f__Neisseriaceae|g__Pseudogulbenkiania	0	0	0	0.0148463	0	0.0261619	0	0	0	0
k__Viruses|p__Viruses_noname|c__Viruses_noname|o__Viruses_noname|f__Retroviridae|g__Gammaretrovirus	0.0009597	0.0007583	0.0009664	0.0043652	0.001452	0.0042239	0.0016002	0.0099739	0.0091114	0.0042015
k__Bacteria|p__Actinobacteria|c__Actinobacteria|o__Actinomycetales|f__Micrococcaceae|g__Arthrobacter	0	0	0	0	0	0.0337181	0	0	0.0003772	0
k__Bacteria|p__Proteobacteria|c__Alphaproteobacteria|o__Rhizobiales|f__Hyphomicrobiaceae|g__Hyphomicrobium	0.001001	0.0004319	0.0009837	0.0025889	0.0008646	0.0024908	0.0051084	0.009285	0.0066773	0.0042522
k__Bacteria|p__Actinobacteria|c__Actinobacteria|o__Actinomycetales|f__Microbacteriaceae|g__Agromyces	2.9e-05	0.0005248	0.0004188	0.0091367	4.41e-05	0.0136567	0.0006694	0.0008324	0.0041251	0.0042401
k__Bacteria|p__Proteobacteria|c__Alphaproteobacteria|o__Rhizobiales|f__Bradyrhizobiaceae|g__Rhodopseudomonas	6.53e-05	0.0002168	0.0007101	0.002377	0.0004985	0.0053668	0.0050182	0.0075949	0.0083487	0.0024468
k__Bacteria|p__Proteobacteria|c__Betaproteobacteria|o__Methylophilales|f__Methylophilaceae|g__Methylovorus	0	0.0305205	0.0003181	0.001337	0	0	0	0	0	0
k__Bacteria|p__Actinobacteria|c__Actinobacteria|o__Actinomycetales|f__Streptomycetaceae|g__Streptomyces	0.0058786	0.0059499	0.0029685	0.0075498	0.0016277	0.0011361	0.0023352	0.0010945	0.002945	0.0001583
k__Bacteria|p__Acidobacteria|c__Acidobacteriia|o__Acidobacteriales|f__Acidobacteriaceae|g__Granulicella	0.0001212	6.71e-05	0.0003561	0.0011029	5.35e-05	0.0002075	0.0018396	0.0148336	0.005888	0.0053667
k__Bacteria|p__Proteobacteria|c__Betaproteobacteria|o__Burkholderiales|f__Burkholderiales_noname|g__Thiomonas	0.0005688	0.0084942	0	0.0129361	0	0.0009736	0.0026557	0.0018809	0.000727	0
k__Bacteria|p__Actinobacteria|c__Actinobacteria|o__Actinomycetales|f__Nocardiaceae|g__Rhodococcus	6.43e-05	0.0074411	0.0002251	0.0029897	0.0004128	0.00962	0.0016877	0.000354	0.0007788	0.0002542
k__Bacteria|p__Proteobacteria|c__Gammaproteobacteria|o__Xanthomonadales|f__Xanthomonadaceae|g__Xanthomonadaceae_noname	0.0197461	0.0006044	3.79e-05	0.0008119	6.59e-05	0	0.0002398	0.0004319	0	0
k__Bacteria|p__Proteobacteria|c__Gammaproteobacteria|o__Enterobacteriales|f__Enterobacteriaceae|g__Enterobacter	0	0.0005517	0.0018107	0.0032265	0	0.0060943	0.0001661	0.0001305	0.0012478	0.0081802
k__Bacteria|p__Acidobacteria|c__Acidobacteriia|o__Acidobacteriales|f__Acidobacteriaceae|g__Acidobacteriaceae_unclassified	0.0003092	0	0.0011717	0	0	0.0041189	0	0.0158051	0	0
k__Bacteria|p__Proteobacteria|c__Betaproteobacteria|o__Burkholderiales|f__Burkholderiaceae|g__Cupriavidus	0.000199	0.0006705	0	0	0.0002195	0.0132755	0.0006299	0.0029345	0.0026639	0.0006057
k__Bacteria|p__Actinobacteria|c__Actinobacteria|o__Actinomycetales|f__Dermatophilaceae|g__Dermatophilaceae_unclassified	0.0001426	0.0001578	0.0001676	0.0045411	0.0001259	0.0004882	0.0009988	0.0037731	0.0021874	0.0077704
k__Bacteria|p__Actinobacteria|c__Actinobacteria|o__Actinomycetales|f__Nocardioidaceae|g__Nocardioides	3.03e-05	0.0004526	0.0001561	0.0007001	0	0.0020771	0.0009245	0.0077065	0.0020819	0.003759
k__Bacteria|p__Bacteroidetes|c__Flavobacteriia|o__Flavobacteriales|f__Flavobacteriaceae|g__Chryseobacterium	0.0019704	0.0011312	0.0031806	0.0004394	0.0031625	4.76e-05	0.0040066	0.0007067	0.0001401	0.0006004
k__Bacteria|p__Proteobacteria|c__Gammaproteobacteria|o__Pseudomonadales|f__Moraxellaceae|g__Acinetobacter	0	0	0.001811	0.0009066	0	0.0015236	0	0.0004589	0.0063394	0.002019
k__Bacteria|p__Bacteroidetes|c__Cytophagia|o__Cytophagales|f__Cytophagaceae|g__Dyadobacter	0.0006554	0.0023509	0.0020654	0.0035488	0.0001243	0.0017909	0.0005011	0.0001803	0.0006464	0.0005098
k__Bacteria|p__Actinobacteria|c__Actinobacteria|o__Actinomycetales|f__Micromonosporaceae|g__Actinoplanes	0.0001993	0	0.0004684	0.0009445	0	0.0018972	0.0003957	0.0023413	0.0028009	0.0028961
k__Bacteria|p__Proteobacteria|c__Betaproteobacteria|o__Burkholderiales|f__Comamonadaceae|g__Comamonas	5.24e-05	0.0008699	0.0038188	0.0004769	0.0041641	0	0.0019581	0	0	0.0005355
k__Bacteria|p__Proteobacteria|c__Alphaproteobacteria|o__Rhodospirillales|f__Rhodospirillales_noname|g__Rhodospirillales_noname	0	0	0.0001113	0.0008638	0	0.0082514	0	0.0001462	0.0004424	0.0001456
k__Bacteria|p__Proteobacteria|c__Betaproteobacteria|o__Burkholderiales|f__Comamonadaceae|g__Acidovorax	0	0.0056154	0	0.00127	0	0.0013404	0	0	0.0003746	0.0011869
k__Bacteria|p__Firmicutes|c__Bacilli|o__Bacillales|f__Bacillaceae|g__Bacillus	0	0	0.0002612	0	0	0.0007506	5.23e-05	0	0.0047116	0.0015096
k__Bacteria|p__Deinococcus_Thermus|c__Deinococci|o__Deinococcales|f__Deinococcaceae|g__Deinococcus	0	0	0.0001549	0	5.82e-05	0.0002257	0.0003078	0.000436	0.0030331	0.0024692
k__Bacteria|p__Bacteroidetes|c__Sphingobacteriia|o__Sphingobacteriales|f__Sphingobacteriaceae|g__Sphingobacterium	0.0013632	0.0001656	0.0016176	0.0010915	0.0002427	0	0.0021322	0	0	0
k__Bacteria|p__Actinobacteria|c__Actinobacteria|o__Actinomycetales|f__Geodermatophilaceae|g__Geodermatophilaceae_unclassified	6.6e-06	0	7.3e-05	0.0002402	0	0.0005533	0.0001181	0.0037486	0.0007433	0.0007028
k__Bacteria|p__Actinobacteria|c__Actinobacteria|o__Actinomycetales|f__Microbacteriaceae|g__Curtobacterium	0	4.46e-05	5.21e-05	6.54e-05	3.7e-06	0.0003589	0.0002725	0.002761	0.0010038	0.0008685
k__Bacteria|p__Actinobacteria|c__Actinobacteria|o__Actinomycetales|f__Nocardioidaceae|g__Kribbella	6.65e-05	0.0003368	5.7e-05	0.0002085	0	0.001038	0.0022757	0.0005189	0	0.0001838
k__Bacteria|p__Proteobacteria|c__Alphaproteobacteria|o__Rhizobiales|f__Bradyrhizobiaceae|g__Bradyrhizobium	1.07e-05	0.0006245	0.0001037	0.0003169	0	0.0008738	6.51e-05	0.0005352	0.0010161	0.0009831
k__Bacteria|p__Actinobacteria|c__Actinobacteria|o__Actinomycetales|f__Promicromonosporaceae|g__Promicromonosporaceae_unclassified	0	0	0	0	0	0.0008435	0.0030634	0	0	0
k__Bacteria|p__Proteobacteria|c__Gammaproteobacteria|o__Xanthomonadales|f__Sinobacteraceae|g__Sinobacteraceae_unclassified	0.0001778	9.83e-05	0.0011487	0	0.0002353	0.0003043	0	0	0.0009088	0.0003027
k__Bacteria|p__Firmicutes|c__Bacilli|o__Bacillales|f__Bacillaceae|g__Geobacillus	0	0	0	0	0	0.0001119	0.0002645	0.0013449	0.0002867	0.0009433
k__Bacteria|p__Proteobacteria|c__Betaproteobacteria|o__Burkholderiales|f__Oxalobacteraceae|g__Herbaspirillum	5.03e-05	0	3.59e-05	0.0021526	0	0	0.0001379	0	0.000146	0.000366
k__Bacteria|p__Proteobacteria|c__Alphaproteobacteria|o__Rhizobiales|f__Brucellaceae|g__Brucella	0.0005525	0	3.5e-05	0.0004495	0.001132	0	6.9e-05	0.0002154	0.0001619	0.0002139
k__Bacteria|p__Proteobacteria|c__Betaproteobacteria|o__Burkholderiales|f__Comamonadaceae|g__Verminephrobacter	0	0.0014692	0	0	0	0.0005349	0	0	0	0.0007737
k__Bacteria|p__Proteobacteria|c__Betaproteobacteria|o__Burkholderiales|f__Comamonadaceae|g__Polaromonas	0.0001296	0.002266	0	0	0	0	0	0	0	0
k__Bacteria|p__Proteobacteria|c__Gammaproteobacteria|o__Enterobacteriales|f__Enterobacteriaceae|g__Escherichia	0	6.32e-05	0.0002014	0	0.0001513	0.0003913	0.0002668	0.000378	0.0002922	0.0005838
k__Bacteria|p__Proteobacteria|c__Alphaproteobacteria|o__Rhizobiales|f__Bradyrhizobiaceae|g__Nitrobacter	0	0	0	0.0004011	0	0.0005369	0	0.000879	0.0002669	0.0001339
k__Bacteria|p__Proteobacteria|c__Alphaproteobacteria|o__Rhizobiales|f__Rhizobiaceae|g__Sinorhizobium	0	0.0011603	0	0	0	0.0008224	0	0	0	0
k__Bacteria|p__Proteobacteria|c__Gammaproteobacteria|o__Enterobacteriales|f__Enterobacteriaceae|g__Pantoea	0	0	0	0	0	0	0.0002809	0	0.0016739	0
k__Bacteria|p__Proteobacteria|c__Betaproteobacteria|o__Nitrosomonadales|f__Nitrosomonadaceae|g__Nitrosospira	0	7.2e-06	7.44e-05	0.0008411	0	0.0005622	0	0.0001458	8.26e-05	0
k__Bacteria|p__Actinobacteria|c__Actinobacteria|o__Actinomycetales|f__Propionibacteriaceae|g__Propionibacteriaceae_unclassified	0	0.0001301	0	0	0	0	0	0.0015552	0	0
k__Bacteria|p__Proteobacteria|c__Gammaproteobacteria|o__Aeromonadales|f__Aeromonadaceae|g__Aeromonas	0	0	0	0.0016262	0	0	0	0	0	0
k__Bacteria|p__Actinobacteria|c__Actinobacteria|o__Actinomycetales|f__Microbacteriaceae|g__Leucobacter	0	8.16e-05	0	0.0007946	0.0001478	0.0001512	0.0001904	0	0	0
k__Bacteria|p__Proteobacteria|c__Alphaproteobacteria|o__Rhodospirillales|f__Rhodospirillaceae|g__Rhodospirillum	0	0	0.0005402	0	0.0002705	0	0	0	0	0.0005219
k__Bacteria|p__Proteobacteria|c__Gammaproteobacteria|o__Oceanospirillales|f__Halomonadaceae|g__Halomonas	0	0	0	0	0	0	0	0.0013293	0	0
k__Bacteria|p__Proteobacteria|c__Alphaproteobacteria|o__Sphingomonadales|f__Sphingomonadaceae|g__Sphingomonas	0	0.0010528	0.0001662	0	0	0	0	0	0	0
k__Bacteria|p__Proteobacteria|c__Betaproteobacteria|o__Rhodocyclales|f__Rhodocyclaceae|g__Azoarcus	0	0	0	0.0006721	0	0.0002841	0	0	0	0
k__Bacteria|p__Acidobacteria|c__Acidobacteriia|o__Acidobacteriales|f__Acidobacteriaceae|g__Terriglobus	0	0	0	0	0	0.0002063	0	0.0004176	0.0003228	0
k__Bacteria|p__Proteobacteria|c__Alphaproteobacteria|o__Rhizobiales|f__Xanthobacteraceae|g__Xanthobacteraceae_unclassified	0	0	6.08e-05	6.25e-05	0	0.0007431	0	0	0	1.97e-05
k__Bacteria|p__Proteobacteria|c__Alphaproteobacteria|o__Rhizobiales|f__Rhizobiaceae|g__Shinella	0	0	0.000472	0	0	0.0004101	0	0	0	0
k__Bacteria|p__Bacteroidetes|c__Cytophagia|o__Cytophagales|f__Cytophagaceae|g__Cytophaga	0	0	1.23e-05	0.0001845	0	0.0002041	0	0	8.58e-05	0.0003719
k__Bacteria|p__Proteobacteria|c__Gammaproteobacteria|o__Xanthomonadales|f__Xanthomonadaceae|g__Pseudoxanthomonas	0	0	2.92e-05	0	0	0.0006763	2.59e-05	0	0.0001164	0
k__Eukaryota|p__Ascomycota|c__Sordariomycetes|o__Hypocreales|f__Nectriaceae|g__Fusarium	0	0	1.2e-05	0	0	0.0006984	0	0	0	0.0001128
k__Bacteria|p__Proteobacteria|c__Betaproteobacteria|o__Burkholderiales|f__Alcaligenaceae|g__Advenella	0.0001761	0	0	0	0.0001626	0	0.0004629	0	0	0
k__Bacteria|p__Proteobacteria|c__Betaproteobacteria|o__Methylophilales|f__Methylophilaceae|g__Methylotenera	3.55e-05	9.13e-05	0	0.000472	0.0001732	0	0	0	0	0
k__Bacteria|p__Actinobacteria|c__Actinobacteria|o__Actinomycetales|f__Pseudonocardiaceae|g__Saccharomonospora	0	0	0	0	0	0	0.0007652	0	0	0
k__Viruses|p__Viruses_noname|c__Viruses_noname|o__Herpesvirales|f__Herpesviridae|g__Lymphocryptovirus	0	0	0	0	0	0	0	0.0007108	0	0
k__Eukaryota|p__Ascomycota|c__Sordariomycetes|o__Sordariales|f__Chaetomiaceae|g__Chaetomiaceae_unclassified	0	0	0	0	0	0.0002839	0	0.0001665	9.65e-05	0.0001398
k__Bacteria|p__Proteobacteria|c__Gammaproteobacteria|o__Enterobacteriales|f__Enterobacteriaceae|g__Raoultella	0	0	0	0	0	0.0006863	0	0	0	0
k__Bacteria|p__Proteobacteria|c__Betaproteobacteria|o__Methylophilales|f__Methylophilaceae|g__Methylophilus	0	0.0001808	0.0001254	0.0003097	6.27e-05	0	0	0	0	0
k__Bacteria|p__Bacteroidetes|c__Sphingobacteriia|o__Sphingobacteriales|f__Sphingobacteriales_noname|g__Niastella	0	4.49e-05	0	0	0	2.97e-05	0	0	0.000503	8.85e-05
k__Bacteria|p__Proteobacteria|c__Alphaproteobacteria|o__Rhizobiales|f__Rhizobiaceae|g__Kaistia	0	0	0	0.0005404	0	0.0001226	0	0	0	0
k__Viruses|p__Viruses_noname|c__Viruses_noname|o__Caudovirales|f__Myoviridae|g__I3likevirus	0	0	0.0005797	0	0	0	0	0	0	0
k__Bacteria|p__Proteobacteria|c__Alphaproteobacteria|o__Rhodospirillales|f__Acetobacteraceae|g__Acetobacter	0	0	0	0.0005574	0	0	0	0	0	0
k__Bacteria|p__Proteobacteria|c__Alphaproteobacteria|o__Rhizobiales|f__Bradyrhizobiaceae|g__Bradyrhizobiaceae_noname	0	0	0	0	0	0.0003579	0	0	0	0.0001832
k__Bacteria|p__Tenericutes|c__Mollicutes|o__Mycoplasmatales|f__Mycoplasmataceae|g__Mycoplasma	0	2.19e-05	4.46e-05	0	0	2.24e-05	3.11e-05	0.0003775	0	2.25e-05
k__Bacteria|p__Proteobacteria|c__Alphaproteobacteria|o__Rhizobiales|f__Methylobacteriaceae|g__Methylobacterium	0	0	0	0	0	0	0	0	0	0.0005005
k__Bacteria|p__Actinobacteria|c__Actinobacteria|o__Actinomycetales|f__Gordoniaceae|g__Gordonia	0	0	0	0	0	0.0003925	1.95e-05	0	2.31e-05	0
k__Bacteria|p__Proteobacteria|c__Alphaproteobacteria|o__Rhizobiales|f__Aurantimonadaceae|g__Aurantimonadaceae_unclassified	0	0	0	0	0	0	0	0	0	0.0004249
k__Bacteria|p__Actinobacteria|c__Actinobacteria|o__Actinomycetales|f__Brevibacteriaceae|g__Brevibacterium	0	0	0	0	0	0	0.0003632	0	0	0
k__Bacteria|p__Proteobacteria|c__Alphaproteobacteria|o__Rhodospirillales|f__Rhodospirillaceae|g__Azospirillum	0	0	0	0	0	0.0003084	0	0	0	0
k__Bacteria|p__Proteobacteria|c__Gammaproteobacteria|o__Enterobacteriales|f__Enterobacteriaceae|g__Klebsiella	0	0	0	0.0001439	0	0.0001634	0	0	0	0
k__Bacteria|p__Bacteroidetes|c__Sphingobacteriia|o__Sphingobacteriales|f__Sphingobacteriales_noname|g__Niabella	0	0	5.88e-05	0.0001386	0	0.0001076	0	0	0	0
k__Bacteria|p__Actinobacteria|c__Actinobacteria|o__Actinomycetales|f__Catenulisporaceae|g__Catenulispora	0	0	0	0	0	0	0	0.0003014	0	0
k__Bacteria|p__Proteobacteria|c__Alphaproteobacteria|o__Rhizobiales|f__Xanthobacteraceae|g__Starkeya	0	0	0	0	0	0.00026	0	0	0	0
k__Bacteria|p__Bacteroidetes|c__Flavobacteriia|o__Flavobacteriales|f__Flavobacteriaceae|g__Riemerella	8.28e-05	0	0	0	0.0001681	0	0	0	0	0
k__Bacteria|p__Proteobacteria|c__Gammaproteobacteria|o__Xanthomonadales|f__Xanthomonadaceae|g__Rudaea	0	0	0	0.0002371	0	0	0	0	0	0
k__Bacteria|p__Proteobacteria|c__Betaproteobacteria|o__Burkholderiales|f__Alcaligenaceae|g__Pusillimonas	0	0	0	0	0	0	0	0	0	0.0002338
k__Bacteria|p__Actinobacteria|c__Actinobacteria|o__Actinomycetales|f__Mycobacteriaceae|g__Mycobacterium	0	0	0	0.0001371	0	8.68e-05	0	0	0	0
k__Viruses|p__Viruses_noname|c__Viruses_noname|o__Caudovirales|f__Siphoviridae|g__C2likevirus	0	0	0	0	0	0	0	0.000135	0	6.95e-05
k__Bacteria|p__Proteobacteria|c__Alphaproteobacteria|o__Rhizobiales|f__Bartonellaceae|g__Bartonella	0.0001801	0	0	0	0	0	0	0	0	0
k__Bacteria|p__Bacteroidetes|c__Cytophagia|o__Cytophagales|f__Cytophagaceae|g__Hymenobacter	0	0	0	0	0	0	0	0	3.86e-05	0.0001348
k__Bacteria|p__Proteobacteria|c__Alphaproteobacteria|o__Rhizobiales|f__Rhodobiaceae|g__Rhodobiaceae_unclassified	0	0.0001519	0	0	0	0	0	0	0	0
k__Bacteria|p__Actinobacteria|c__Actinobacteria|o__Actinomycetales|f__Thermomonosporaceae|g__Thermomonosporaceae_unclassified	0	0	0	0	0	0	5.33e-05	0	0	7.25e-05
k__Bacteria|p__Actinobacteria|c__Actinobacteria|o__Actinomycetales|f__Cellulomonadaceae|g__Cellulomonas	0	0	0	0	0	9.94e-05	0	0	0	0
k__Bacteria|p__Actinobacteria|c__Actinobacteria|o__Actinomycetales|f__Pseudonocardiaceae|g__Amycolatopsis	0	0	0	0	0	0	7.54e-05	0	0	0
k__Bacteria|p__Proteobacteria|c__Alphaproteobacteria|o__Rhizobiales|f__Aurantimonadaceae|g__Aureimonas	0	0	0	0	0	0	0	0	0	5.5e-05
k__Bacteria|p__Actinobacteria|c__Actinobacteria|o__Actinomycetales|f__Promicromonosporaceae|g__Promicromonospora	0	0	0	0	0	0	4.72e-05	0	0	0
k__Bacteria|p__Verrucomicrobia|c__Spartobacteria|o__Spartobacteria_noname|f__Spartobacteria_noname|g__Chthoniobacter	0	0	0	0	0	0	0	0	0	4.31e-05
k__Bacteria|p__Actinobacteria|c__Actinobacteria|o__Actinomycetales|f__Nocardioidaceae|g__Nocardioidaceae_noname	0	0	0	0	4.17e-05	0	0	0	0	0
k__Bacteria|p__Planctomycetes|c__Planctomycetia|o__Planctomycetales|f__Planctomycetaceae|g__Singulisphaera	0	0	0	2.97e-05	0	0	0	0	0	0
k__Bacteria|p__Firmicutes|c__Bacilli|o__Lactobacillales|f__Enterococcaceae|g__Enterococcus	0	0	0	0	0	0	0	2.6e-05	0	0
k__Bacteria|p__Proteobacteria|c__Deltaproteobacteria|o__Myxococcales|f__Myxococcaceae|g__Corallococcus	0	0	1.56e-05	0	0	0	7.8e-06	0	0	0
k__Bacteria|p__Actinobacteria|c__Actinobacteria|o__Actinomycetales|f__Streptosporangiaceae|g__Streptosporangiaceae_unclassified	0	0	1.63e-05	0	0	0	0	0	0	0
