# Supplementary material for: The occurrence of potato common scab correlates with the community composition and function of the geocaulosphere soil microbiome
Source: Microbiome. 2019 Feb 1;7:14. doi: 10.1186/s40168-019-0629-2 (PMC6359780; doi:10.1186/s40168-019-0629-2)
Supplement: Supplementary file 5 — Relative abundance of the metagenomic bacterial taxonomic profiling (at genus level) (separated from the microbial taxonomic profiling) (XLS 355 kb) [file 40168_2019_629_MOESM5_ESM.xls]

## Sheet: Sheet1
Additional file 5: Relative abundance of the metagenomic bacterial taxonomic profiling (at genus level) (separated from the microbial taxonomic profiling)
Genus ID	GS1	GS2	GS3	GS4	GS5	GS6	GS7	GS8	GS9	GS10
k__Bacteria|p__Proteobacteria|c__Betaproteobacteria|o__Burkholderiales|f__Comamonadaceae|g__Variovorax	0.468575	0.312173	0.369739	0.0719443	0.0847482	0.0294986	0.0583851	0.0119226	0.00751627	0.248039
k__Bacteria|p__Proteobacteria|c__Gammaproteobacteria|o__Pseudomonadales|f__Pseudomonadaceae|g__Pseudomonas	0.00164388	0.0397713	0.162816	0.157112	0.0645933	0.325893	0.0285006	0.0165203	0.384719	0.243382
k__Bacteria|p__Proteobacteria|c__Gammaproteobacteria|o__Xanthomonadales|f__Xanthomonadaceae|g__Stenotrophomonas	0.182057	0.0938229	0.0336956	0.0436593	0.325758	0.0080091	0.141133	0.0287633	0.0146419	0.00528172
k__Bacteria|p__Proteobacteria|c__Alphaproteobacteria|o__Rhizobiales|f__Rhizobiaceae|g__Agrobacterium	0.169498	0.0567185	0.2091	0.0948719	0.0928544	0.0127037	0.118075	0.0405967	0.017572	0.0141066
k__Bacteria|p__Actinobacteria|c__Actinobacteria|o__Actinomycetales|f__Microbacteriaceae|g__Leifsonia	0.00257217	0.00427206	0.0102147	0.0142445	0.00345422	0.0132903	0.217414	0.300953	0.0450915	0.0512679
k__Bacteria|p__Proteobacteria|c__Alphaproteobacteria|o__Sphingomonadales|f__Sphingomonadaceae|g__Sphingobium	0.0425269	0.0456092	0.0383206	0.0954385	0.183615	0.0604645	0.0412693	0.0444419	0.0259208	0.0225785
k__Bacteria|p__Proteobacteria|c__Gammaproteobacteria|o__Xanthomonadales|f__Xanthomonadaceae|g__Rhodanobacter	0.00546104	0.00119944	0.00947577	0.0612343	0.00217556	0.0204958	0.0870679	0.246125	0.0772699	0.0130452
k__Bacteria|p__Proteobacteria|c__Alphaproteobacteria|o__Caulobacterales|f__Caulobacteraceae|g__Caulobacter	0.0426543	0.096998	0.0064199	0.0914978	0.000209204	0.101945	0.000646218	0.0299576	0.0847285	0.0039778
k__Bacteria|p__Proteobacteria|c__Alphaproteobacteria|o__Caulobacterales|f__Caulobacteraceae|g__Asticcacaulis	0.000455337	0.00391058	0.0110632	0.0424846	0.000133995	0.0956616	0.0185549	0.0264401	0.0716356	0.134873
k__Bacteria|p__Proteobacteria|c__Betaproteobacteria|o__Burkholderiales|f__Oxalobacteraceae|g__Massilia	0.000776045	0.00524753	0.00597391	0.0143959	0.000247359	0.0351055	0.0216794	0.0412339	0.0390289	0.0423054
k__Bacteria|p__Proteobacteria|c__Alphaproteobacteria|o__Sphingomonadales|f__Sphingomonadaceae|g__Sphingopyxis	0.0101054	0.00948927	0.0431564	0.0340983	0.0239277	0.022724	0.0356137	0.00891421	0.00880609	0.00502201
k__Bacteria|p__Proteobacteria|c__Betaproteobacteria|o__Burkholderiales|f__Burkholderiaceae|g__Ralstonia	0.000138233	0.000193352	0.000480749	0.05179	0.100621	0.00171043	0.000334247	0.0190442	0.0139651	0.00432689
k__Bacteria|p__Proteobacteria|c__Betaproteobacteria|o__Burkholderiales|f__Burkholderiaceae|g__Burkholderia	0.00108844	0.00100319	0.0059716	0.0208901	0.00064073	0.0171359	0.0170592	0.0461868	0.0479848	0.0314145
k__Bacteria|p__Proteobacteria|c__Alphaproteobacteria|o__Rhizobiales|f__Phyllobacteriaceae|g__Mesorhizobium	0.00897922	0.0138639	0.0055166	0.0225278	0.00165811	0.0246032	0.00897256	0.0185307	0.0344669	0.0389624
k__Bacteria|p__Proteobacteria|c__Betaproteobacteria|o__Burkholderiales|f__Oxalobacteraceae|g__Janthinobacterium	0.00043742	0.156817	0.000397119	0.00406646	7.13e-05	0.00305487	0.000486049	0.000806724	0.00275665	0.00436252
k__Bacteria|p__Proteobacteria|c__Betaproteobacteria|o__Burkholderiales|f__Comamonadaceae|g__Delftia	0.000234325	0.00349915	0.000659528	0.0292744	0.0445687	0.00110742	0.0588764	0.000622889	0.000567231	0.000299
k__Bacteria|p__Proteobacteria|c__Alphaproteobacteria|o__Rhizobiales|f__Rhizobiaceae|g__Rhizobium	0.00261351	0.0128784	0.000988841	0.00661424	0.0291399	0.0123055	0.000398557	0.00605986	0.0316819	0.0228082
k__Bacteria|p__Proteobacteria|c__Betaproteobacteria|o__Burkholderiales|f__Alcaligenaceae|g__Achromobacter	0.0158796	0.0103042	0.03029	0.00424029	0.0132549	0.0186607	0.00469508	0.00202228	0.00372579	0.00361182
k__Bacteria|p__Proteobacteria|c__Alphaproteobacteria|o__Caulobacterales|f__Caulobacteraceae|g__Brevundimonas	0.000205798	0.000743986	0.00241196	0.0092196	0.00332603	0.00136786	0.0427726	0.00334756	0.002839	0.00991595
k__Bacteria|p__Proteobacteria|c__Betaproteobacteria|o__Burkholderiales|f__Alcaligenaceae|g__Bordetella	0.00589926	0.0058415	0.0132935	0.000754827	0.004341	0.0143322	0.00286277	0.0106119	0.00679966	0.00737797
k__Bacteria|p__Bacteroidetes|c__Sphingobacteriia|o__Sphingobacteriales|f__Sphingobacteriaceae|g__Pedobacter	0.00257767	0.0118675	0.00889336	0.0169736	0.00306255	0.00498605	0.00101917	0	0	0.0132299
k__Bacteria|p__Proteobacteria|c__Gammaproteobacteria|o__Pseudomonadales|f__Pseudomonadaceae|g__Cellvibrio	0	0.0374884	0.000332418	0.0121135	0.000775526	0.00160231	0	0	0.000283819	0
k__Bacteria|p__Proteobacteria|c__Alphaproteobacteria|o__Rhizobiales|f__Brucellaceae|g__Ochrobactrum	0.000180073	7.95e-05	0.000273626	0.00130623	0.000646339	0.00301681	0.0453711	0	0.000797637	0
k__Bacteria|p__Proteobacteria|c__Alphaproteobacteria|o__Rhizobiales|f__Hyphomicrobiaceae|g__Hyphomicrobiaceae_unclassified	0.000961723	0.00135627	0.00118755	0.00748492	0.00178609	0.00715066	0.0076138	0.00993286	0.00819662	0.00407218
k__Bacteria|p__Proteobacteria|c__Alphaproteobacteria|o__Rhizobiales|f__Bradyrhizobiaceae|g__Afipia	0.000581858	0.000751692	0.00315111	0.00635	0.000157128	0.0123371	0.000392912	0.000310887	0.00380429	0.0170656
k__Bacteria|p__Proteobacteria|c__Betaproteobacteria|o__Neisseriales|f__Neisseriaceae|g__Pseudogulbenkiania	0	0	0	0.0150482	0	0.0267617	0	0	0	0
k__Bacteria|p__Actinobacteria|c__Actinobacteria|o__Actinomycetales|f__Micrococcaceae|g__Arthrobacter	0	0	0	0	0	0.0344911	0	0	0.000383028	0
k__Bacteria|p__Actinobacteria|c__Actinobacteria|o__Actinomycetales|f__Microbacteriaceae|g__Agromyces	2.9e-05	0.000525213	0.000419454	0.00926095	4.42e-05	0.0139698	0.000674744	0.000844038	0.00418884	0.00431661
k__Bacteria|p__Proteobacteria|c__Alphaproteobacteria|o__Rhizobiales|f__Hyphomicrobiaceae|g__Hyphomicrobium	0.00100196	0.00043224	0.000985235	0.00262411	0.000865857	0.00254791	0.00514918	0.00941482	0.00678047	0.00432893
k__Bacteria|p__Proteobacteria|c__Alphaproteobacteria|o__Rhizobiales|f__Bradyrhizobiaceae|g__Rhodopseudomonas	6.54e-05	0.000216971	0.000711208	0.00240933	0.000499225	0.00548984	0.00505826	0.00770109	0.0084777	0.00249095
k__Bacteria|p__Proteobacteria|c__Betaproteobacteria|o__Methylophilales|f__Methylophilaceae|g__Methylovorus	0	0.0305445	0.000318596	0.00135518	0	0	0	0	0	0
k__Bacteria|p__Actinobacteria|c__Actinobacteria|o__Actinomycetales|f__Streptomycetaceae|g__Streptomyces	0.00588425	0.00595459	0.00297313	0.00765247	0.00163007	0.00116215	0.00235384	0.0011098	0.0029905	0.000161156
k__Bacteria|p__Acidobacteria|c__Acidobacteriia|o__Acidobacteriales|f__Acidobacteriaceae|g__Granulicella	0.000121316	6.72e-05	0.000356656	0.0011179	5.36e-05	0.000212257	0.00185429	0.015041	0.00597898	0.00546354
k__Bacteria|p__Proteobacteria|c__Betaproteobacteria|o__Burkholderiales|f__Burkholderiales_noname|g__Thiomonas	0.000569346	0.00850089	0	0.013112	0	0.000995921	0.0026769	0.0019072	0.000738233	0
k__Bacteria|p__Actinobacteria|c__Actinobacteria|o__Actinomycetales|f__Nocardiaceae|g__Rhodococcus	6.44e-05	0.00744696	0.000225451	0.00303036	0.0004134	0.00984055	0.00170117	0.000358949	0.000790833	0.000258787
k__Bacteria|p__Proteobacteria|c__Gammaproteobacteria|o__Xanthomonadales|f__Xanthomonadaceae|g__Xanthomonadaceae_noname	0.0197651	0.000604876	3.8e-05	0.000822941	6.6e-05	0	0.000241714	0.000437939	0	0
k__Bacteria|p__Proteobacteria|c__Gammaproteobacteria|o__Enterobacteriales|f__Enterobacteriaceae|g__Enterobacter	0	0.000552135	0.00181353	0.00327038	0	0.00623402	0.000167426	0.000132325	0.00126708	0.00832781
k__Bacteria|p__Acidobacteria|c__Acidobacteriia|o__Acidobacteriales|f__Acidobacteriaceae|g__Acidobacteriaceae_unclassified	0.000309497	0	0.00117353	0	0	0.00421333	0	0.0160261	0	0
k__Bacteria|p__Proteobacteria|c__Betaproteobacteria|o__Burkholderiales|f__Burkholderiaceae|g__Cupriavidus	0.000199191	0.000671028	0	0	0.000219819	0.0135799	0.000634929	0.00297553	0.00270506	0.000616629
k__Bacteria|p__Actinobacteria|c__Actinobacteria|o__Actinomycetales|f__Dermatophilaceae|g__Dermatophilaceae_unclassified	0.000142737	0.000157924	0.000167862	0.00460286	0.000126083	0.000499393	0.00100677	0.00382585	0.0022212	0.00791061
k__Bacteria|p__Actinobacteria|c__Actinobacteria|o__Actinomycetales|f__Nocardioidaceae|g__Nocardioides	3.03e-05	0.000452957	0.000156344	0.000709621	0	0.00212472	0.00093188	0.00781425	0.00211407	0.00382683
k__Bacteria|p__Bacteroidetes|c__Flavobacteriia|o__Flavobacteriales|f__Flavobacteriaceae|g__Chryseobacterium	0.00197229	0.00113209	0.00318556	0.000445376	0.0031671	4.87e-05	0.00403858	0.000716581	0.000142265	0.000611234
k__Bacteria|p__Proteobacteria|c__Gammaproteobacteria|o__Pseudomonadales|f__Moraxellaceae|g__Acinetobacter	0	0	0.00181383	0.000918929	0	0.00155853	0	0.000465316	0.00643735	0.00205543
k__Bacteria|p__Bacteroidetes|c__Cytophagia|o__Cytophagales|f__Cytophagaceae|g__Dyadobacter	0.00065603	0.00235275	0.00206862	0.00359706	0.000124481	0.00183196	0.0005051	0.000182821	0.000656388	0.000518999
k__Bacteria|p__Actinobacteria|c__Actinobacteria|o__Actinomycetales|f__Micromonosporaceae|g__Actinoplanes	0.000199491	0	0.000469131	0.000957345	0	0.0019407	0.000398859	0.00237403	0.00284418	0.00294836
k__Bacteria|p__Proteobacteria|c__Betaproteobacteria|o__Burkholderiales|f__Comamonadaceae|g__Comamonas	5.25e-05	0.000870585	0.00382476	0.000483386	0.00417016	0	0.00197373	0	0	0.000545163
k__Bacteria|p__Proteobacteria|c__Alphaproteobacteria|o__Rhodospirillales|f__Rhodospirillales_noname|g__Rhodospirillales_noname	0	0	0.000111474	0.000875547	0	0.00844057	0	0.000148244	0.000449236	0.000148227
k__Bacteria|p__Proteobacteria|c__Betaproteobacteria|o__Burkholderiales|f__Comamonadaceae|g__Acidovorax	0	0.00561982	0	0.00128727	0	0.00137113	0	0	0.000380388	0.00120832
k__Bacteria|p__Firmicutes|c__Bacilli|o__Bacillales|f__Bacillaceae|g__Bacillus	0	0	0.000261608	0	0	0.000767808	5.27e-05	0	0.0047844	0.00153684
k__Bacteria|p__Deinococcus_Thermus|c__Deinococci|o__Deinococcales|f__Deinococcaceae|g__Deinococcus	0	0	0.000155142	0	5.83e-05	0.000230874	0.000310257	0.000442096	0.00307997	0.00251375
k__Bacteria|p__Bacteroidetes|c__Sphingobacteriia|o__Sphingobacteriales|f__Sphingobacteriaceae|g__Sphingobacterium	0.00136451	0.00016573	0.00162012	0.00110634	0.000243053	0	0.00214922	0	0	0
k__Bacteria|p__Actinobacteria|c__Actinobacteria|o__Actinomycetales|f__Geodermatophilaceae|g__Geodermatophilaceae_unclassified	6.61e-06	0	7.31e-05	0.000243467	0	0.000565985	0.000119043	0.00380101	0.000754785	0.000715481
k__Bacteria|p__Actinobacteria|c__Actinobacteria|o__Actinomycetales|f__Microbacteriaceae|g__Curtobacterium	0	4.46e-05	5.22e-05	6.63e-05	3.71e-06	0.000367128	0.000274675	0.0027996	0.00101931	0.000884171
k__Bacteria|p__Actinobacteria|c__Actinobacteria|o__Actinomycetales|f__Nocardioidaceae|g__Kribbella	6.66e-05	0.000337065	5.71e-05	0.000211335	0	0.0010618	0.00229387	0.000526155	0	0.000187117
k__Bacteria|p__Proteobacteria|c__Alphaproteobacteria|o__Rhizobiales|f__Bradyrhizobiaceae|g__Bradyrhizobium	1.07e-05	0.000624992	0.000103862	0.00032121	0	0.000893833	6.56e-05	0.000542683	0.0010318	0.00100084
k__Bacteria|p__Actinobacteria|c__Actinobacteria|o__Actinomycetales|f__Promicromonosporaceae|g__Promicromonosporaceae_unclassified	0	0	0	0	0	0.000862838	0.00308786	0	0	0
k__Bacteria|p__Proteobacteria|c__Gammaproteobacteria|o__Xanthomonadales|f__Sinobacteraceae|g__Sinobacteraceae_unclassified	0.000177971	9.84e-05	0.00115049	0	0.000235642	0.000311276	0	0	0.000922842	0.000308162
k__Bacteria|p__Firmicutes|c__Bacilli|o__Bacillales|f__Bacillaceae|g__Geobacillus	0	0	0	0	0	0.000114465	0.000266612	0.0013637	0.00029113	0.000960321
k__Bacteria|p__Proteobacteria|c__Betaproteobacteria|o__Burkholderiales|f__Oxalobacteraceae|g__Herbaspirillum	5.03e-05	0	3.6e-05	0.00218187	0	0	0.000139001	0	0.000148256	0.000372604
k__Bacteria|p__Proteobacteria|c__Alphaproteobacteria|o__Rhizobiales|f__Brucellaceae|g__Brucella	0.000553031	0	3.51e-05	0.000455613	0.00113365	0	6.96e-05	0.000218412	0.000164402	0.00021776
k__Bacteria|p__Proteobacteria|c__Betaproteobacteria|o__Burkholderiales|f__Comamonadaceae|g__Verminephrobacter	0	0.00147036	0	0	0	0.000547163	0	0	0	0.000787661
k__Bacteria|p__Proteobacteria|c__Betaproteobacteria|o__Burkholderiales|f__Comamonadaceae|g__Polaromonas	0.000129725	0.00226779	0	0	0	0	0	0	0	0
k__Bacteria|p__Proteobacteria|c__Gammaproteobacteria|o__Enterobacteriales|f__Enterobacteriaceae|g__Escherichia	0	6.32e-05	0.000201714	0	0.00015152	0.000400271	0.00026893	0.000383285	0.000296715	0.000594334
k__Bacteria|p__Proteobacteria|c__Alphaproteobacteria|o__Rhizobiales|f__Bradyrhizobiaceae|g__Nitrobacter	0	0	0	0.000406555	0	0.000549209	0	0.00089129	0.000271024	0.000136316
k__Bacteria|p__Proteobacteria|c__Alphaproteobacteria|o__Rhizobiales|f__Rhizobiaceae|g__Sinorhizobium	0	0.00116121	0	0	0	0.000841255	0	0	0	0
k__Bacteria|p__Proteobacteria|c__Gammaproteobacteria|o__Enterobacteriales|f__Enterobacteriaceae|g__Pantoea	0	0	0	0	0	0	0.000283142	0	0.00169976	0
k__Bacteria|p__Proteobacteria|c__Betaproteobacteria|o__Nitrosomonadales|f__Nitrosomonadaceae|g__Nitrosospira	0	7.21e-06	7.45e-05	0.000852538	0	0.000575089	0	0.000147838	8.39e-05	0
k__Bacteria|p__Actinobacteria|c__Actinobacteria|o__Actinomycetales|f__Propionibacteriaceae|g__Propionibacteriaceae_unclassified	0	0.000130202	0	0	0	0	0	0.00157694	0	0
k__Bacteria|p__Proteobacteria|c__Gammaproteobacteria|o__Aeromonadales|f__Aeromonadaceae|g__Aeromonas	0	0	0	0.00164832	0	0	0	0	0	0
k__Bacteria|p__Actinobacteria|c__Actinobacteria|o__Actinomycetales|f__Microbacteriaceae|g__Leucobacter	0	8.17e-05	0	0.000805406	0.000148015	0.000154666	0.00019192	0	0	0
k__Bacteria|p__Proteobacteria|c__Gammaproteobacteria|o__Oceanospirillales|f__Halomonadaceae|g__Halomonas	0	0	0	0	0	0	0	0.00134789	0	0
k__Bacteria|p__Proteobacteria|c__Alphaproteobacteria|o__Rhodospirillales|f__Rhodospirillaceae|g__Rhodospirillum	0	0	0.000541043	0	0.000270893	0	0	0	0	0.000531317
k__Bacteria|p__Proteobacteria|c__Alphaproteobacteria|o__Sphingomonadales|f__Sphingomonadaceae|g__Sphingomonas	0	0.00105363	0.000166459	0	0	0	0	0	0	0
k__Bacteria|p__Proteobacteria|c__Betaproteobacteria|o__Rhodocyclales|f__Rhodocyclaceae|g__Azoarcus	0	0	0	0.00068124	0	0.000290613	0	0	0	0
k__Bacteria|p__Acidobacteria|c__Acidobacteriia|o__Acidobacteriales|f__Acidobacteriaceae|g__Terriglobus	0	0	0	0	0	0.00021103	0	0.000423439	0.000327788	0
k__Bacteria|p__Proteobacteria|c__Alphaproteobacteria|o__Rhizobiales|f__Xanthobacteraceae|g__Xanthobacteraceae_unclassified	0	0	6.09e-05	6.33e-05	0	0.000760136	0	0	0	2.01e-05
k__Bacteria|p__Proteobacteria|c__Alphaproteobacteria|o__Rhizobiales|f__Rhizobiaceae|g__Shinella	0	0	0.000472737	0	0	0.000419502	0	0	0	0
k__Bacteria|p__Bacteroidetes|c__Cytophagia|o__Cytophagales|f__Cytophagaceae|g__Cytophaga	0	0	1.23e-05	0.000187009	0	0.000208779	0	0	8.71e-05	0.000378611
k__Bacteria|p__Proteobacteria|c__Gammaproteobacteria|o__Xanthomonadales|f__Xanthomonadaceae|g__Pseudoxanthomonas	0	0	2.92e-05	0	0	0.000691805	2.61e-05	0	0.000118199	0
k__Bacteria|p__Proteobacteria|c__Betaproteobacteria|o__Burkholderiales|f__Alcaligenaceae|g__Advenella	0.000176269	0	0	0	0.000162836	0	0.000466595	0	0	0
k__Bacteria|p__Proteobacteria|c__Betaproteobacteria|o__Methylophilales|f__Methylophilaceae|g__Methylotenera	3.55e-05	9.14e-05	0	0.000478419	0.000173452	0	0	0	0	0
k__Bacteria|p__Actinobacteria|c__Actinobacteria|o__Actinomycetales|f__Pseudonocardiaceae|g__Saccharomonospora	0	0	0	0	0	0	0.000771309	0	0	0
k__Bacteria|p__Proteobacteria|c__Gammaproteobacteria|o__Enterobacteriales|f__Enterobacteriaceae|g__Raoultella	0	0	0	0	0	0.000702034	0	0	0	0
k__Bacteria|p__Proteobacteria|c__Betaproteobacteria|o__Methylophilales|f__Methylophilaceae|g__Methylophilus	0	0.000180942	0.000125596	0.000313912	6.28e-05	0	0	0	0	0
k__Bacteria|p__Bacteroidetes|c__Sphingobacteriia|o__Sphingobacteriales|f__Sphingobacteriales_noname|g__Niastella	0	4.49e-05	0	0	0	3.04e-05	0	0	0.000510772	9.01e-05
k__Bacteria|p__Proteobacteria|c__Alphaproteobacteria|o__Rhizobiales|f__Rhizobiaceae|g__Kaistia	0	0	0	0.000547749	0	0.000125411	0	0	0	0
k__Bacteria|p__Proteobacteria|c__Alphaproteobacteria|o__Rhodospirillales|f__Acetobacteraceae|g__Acetobacter	0	0	0	0.00056498	0	0	0	0	0	0
k__Bacteria|p__Proteobacteria|c__Alphaproteobacteria|o__Rhizobiales|f__Bradyrhizobiaceae|g__Bradyrhizobiaceae_noname	0	0	0	0	0	0.000366105	0	0	0	0.000186506
k__Bacteria|p__Tenericutes|c__Mollicutes|o__Mycoplasmatales|f__Mycoplasmataceae|g__Mycoplasma	0	2.19e-05	4.47e-05	0	0	2.29e-05	3.13e-05	0.000382778	0	2.29e-05
k__Bacteria|p__Proteobacteria|c__Alphaproteobacteria|o__Rhizobiales|f__Methylobacteriaceae|g__Methylobacterium	0	0	0	0	0	0	0	0	0	0.000509531
k__Bacteria|p__Actinobacteria|c__Actinobacteria|o__Actinomycetales|f__Gordoniaceae|g__Gordonia	0	0	0	0	0	0.000401499	1.97e-05	0	2.35e-05	0
k__Bacteria|p__Proteobacteria|c__Alphaproteobacteria|o__Rhizobiales|f__Aurantimonadaceae|g__Aurantimonadaceae_unclassified	0	0	0	0	0	0	0	0	0	0.000432567
k__Bacteria|p__Actinobacteria|c__Actinobacteria|o__Actinomycetales|f__Brevibacteriaceae|g__Brevibacterium	0	0	0	0	0	0	0.000366099	0	0	0
k__Bacteria|p__Proteobacteria|c__Alphaproteobacteria|o__Rhodospirillales|f__Rhodospirillaceae|g__Azospirillum	0	0	0	0	0	0.00031547	0	0	0	0
k__Bacteria|p__Proteobacteria|c__Gammaproteobacteria|o__Enterobacteriales|f__Enterobacteriaceae|g__Klebsiella	0	0	0	0.000145857	0	0.000167146	0	0	0	0
k__Bacteria|p__Bacteroidetes|c__Sphingobacteriia|o__Sphingobacteriales|f__Sphingobacteriales_noname|g__Niabella	0	0	5.89e-05	0.000140485	0	0.000110067	0	0	0	0
k__Bacteria|p__Actinobacteria|c__Actinobacteria|o__Actinomycetales|f__Catenulisporaceae|g__Catenulispora	0	0	0	0	0	0	0	0.000305614	0	0
k__Bacteria|p__Proteobacteria|c__Alphaproteobacteria|o__Rhizobiales|f__Xanthobacteraceae|g__Starkeya	0	0	0	0	0	0.000265961	0	0	0	0
k__Bacteria|p__Bacteroidetes|c__Flavobacteriia|o__Flavobacteriales|f__Flavobacteriaceae|g__Riemerella	8.29e-05	0	0	0	0.000168344	0	0	0	0	0
k__Bacteria|p__Proteobacteria|c__Gammaproteobacteria|o__Xanthomonadales|f__Xanthomonadaceae|g__Rudaea	0	0	0	0.000240324	0	0	0	0	0	0
k__Bacteria|p__Proteobacteria|c__Betaproteobacteria|o__Burkholderiales|f__Alcaligenaceae|g__Pusillimonas	0	0	0	0	0	0	0	0	0	0.000238019
k__Bacteria|p__Actinobacteria|c__Actinobacteria|o__Actinomycetales|f__Mycobacteriaceae|g__Mycobacterium	0	0	0	0.000138964	0	8.88e-05	0	0	0	0
k__Bacteria|p__Proteobacteria|c__Alphaproteobacteria|o__Rhizobiales|f__Bartonellaceae|g__Bartonella	0.000180273	0	0	0	0	0	0	0	0	0
k__Bacteria|p__Bacteroidetes|c__Cytophagia|o__Cytophagales|f__Cytophagaceae|g__Hymenobacter	0	0	0	0	0	0	0	0	3.92e-05	0.000137232
k__Bacteria|p__Proteobacteria|c__Alphaproteobacteria|o__Rhizobiales|f__Rhodobiaceae|g__Rhodobiaceae_unclassified	0	0.00015202	0	0	0	0	0	0	0	0
k__Bacteria|p__Actinobacteria|c__Actinobacteria|o__Actinomycetales|f__Thermomonosporaceae|g__Thermomonosporaceae_unclassified	0	0	0	0	0	0	5.37e-05	0	0	7.38e-05
k__Bacteria|p__Actinobacteria|c__Actinobacteria|o__Actinomycetales|f__Cellulomonadaceae|g__Cellulomonas	0	0	0	0	0	0.000101679	0	0	0	0
k__Bacteria|p__Actinobacteria|c__Actinobacteria|o__Actinomycetales|f__Pseudonocardiaceae|g__Amycolatopsis	0	0	0	0	0	0	7.6e-05	0	0	0
k__Bacteria|p__Proteobacteria|c__Alphaproteobacteria|o__Rhizobiales|f__Aurantimonadaceae|g__Aureimonas	0	0	0	0	0	0	0	0	0	5.6e-05
k__Bacteria|p__Actinobacteria|c__Actinobacteria|o__Actinomycetales|f__Promicromonosporaceae|g__Promicromonospora	0	0	0	0	0	0	4.76e-05	0	0	0
k__Bacteria|p__Verrucomicrobia|c__Spartobacteria|o__Spartobacteria_noname|f__Spartobacteria_noname|g__Chthoniobacter	0	0	0	0	0	0	0	0	0	4.39e-05
k__Bacteria|p__Actinobacteria|c__Actinobacteria|o__Actinomycetales|f__Nocardioidaceae|g__Nocardioidaceae_noname	0	0	0	0	4.18e-05	0	0	0	0	0
k__Bacteria|p__Planctomycetes|c__Planctomycetia|o__Planctomycetales|f__Planctomycetaceae|g__Singulisphaera	0	0	0	3.01e-05	0	0	0	0	0	0
k__Bacteria|p__Firmicutes|c__Bacilli|o__Lactobacillales|f__Enterococcaceae|g__Enterococcus	0	0	0	0	0	0	0	2.64e-05	0	0
k__Bacteria|p__Proteobacteria|c__Deltaproteobacteria|o__Myxococcales|f__Myxococcaceae|g__Corallococcus	0	0	1.56e-05	0	0	0	7.86e-06	0	0	0
k__Bacteria|p__Actinobacteria|c__Actinobacteria|o__Actinomycetales|f__Streptosporangiaceae|g__Streptosporangiaceae_unclassified	0	0	1.63e-05	0	0	0	0	0	0	0
