# Supplementary material for: The occurrence of potato common scab correlates with the community composition and function of the geocaulosphere soil microbiome
Source: Microbiome. 2019 Feb 1;7:14. doi: 10.1186/s40168-019-0629-2 (PMC6359780; doi:10.1186/s40168-019-0629-2)
Supplement: Supplementary file 7 — Estimated absolute abundance (EAA) of the metagenomic bacterial taxonomic profiling (at genus level) (XLS 354 kb) [file 40168_2019_629_MOESM7_ESM.xls]

## Sheet: Sheet1
Additional file 7: Estimated absolute abundance (EAA) of the metagenomic bacterial taxonomic profiling (at genus level)
Genus ID	GS1	GS2	GS3	GS4	GS5	GS6	GS7	GS8	GS9	GS10
k__Bacteria|p__Proteobacteria|c__Betaproteobacteria|o__Burkholderiales|f__Comamonadaceae|g__Variovorax	19680153844	6930034445	11350985065	9.85508e+08	9152800667	4.62817e+08	370061555	1.53366e+07	7.03309e+07	1608864381
k__Bacteria|p__Proteobacteria|c__Gammaproteobacteria|o__Xanthomonadales|f__Xanthomonadaceae|g__Stenotrophomonas	7646407457	2082807193	1034455058	5.98054e+08	35181896514	1.25658e+08	8.94541e+08	3.69995e+07	1.37006e+08	3.42589e+07
k__Bacteria|p__Proteobacteria|c__Alphaproteobacteria|o__Rhizobiales|f__Rhizobiaceae|g__Agrobacterium	7118918826	1259115367	6419358304	1299575317	10028277859	1.99314e+08	7.48394e+08	5.22213e+07	1.64424e+08	9.15002e+07
k__Bacteria|p__Proteobacteria|c__Alphaproteobacteria|o__Sphingomonadales|f__Sphingomonadaceae|g__Sphingobium	1786130349	1012495035	1176442763	1307336752	19830366893	9.48654e+08	2.61577e+08	5.71676e+07	2.42545e+08	1.46451e+08
k__Bacteria|p__Proteobacteria|c__Gammaproteobacteria|o__Pseudomonadales|f__Pseudomonadaceae|g__Pseudomonas	6.90429e+07	8.82898e+08	4998460421	2152155817	6976075261	5113087745	1.80645e+08	2.12508e+07	3599870628	1578655966
k__Bacteria|p__Proteobacteria|c__Betaproteobacteria|o__Burkholderiales|f__Burkholderiaceae|g__Ralstonia	5.80577e+06	4.29229e+06	1.4759e+07	7.0943e+08	10867057367	2.68358e+07	2.11855e+06	2.44974e+07	1.30674e+08	28065623
k__Bacteria|p__Proteobacteria|c__Alphaproteobacteria|o__Caulobacterales|f__Caulobacteraceae|g__Caulobacter	1791482085	2153292362	1.97091e+08	1253356593	2.2594e+07	1599468006	4.09592e+06	3.85358e+07	7.92818e+08	2.58013e+07
k__Bacteria|p__Proteobacteria|c__Betaproteobacteria|o__Burkholderiales|f__Comamonadaceae|g__Delftia	9.84165e+06	7.7679e+07	2.02475e+07	4.01007e+08	4813421087	1.73748e+07	3.73175e+08	801250	5.30767e+06	1.93941e+06
k__Bacteria|p__Proteobacteria|c__Alphaproteobacteria|o__Sphingomonadales|f__Sphingomonadaceae|g__Sphingopyxis	4.24427e+08	2.10656e+08	1324902904	467085688	2584196253	3.56527e+08	2.2573e+08	1.14668e+07	8.24e+07	3.25744e+07
k__Bacteria|p__Proteobacteria|c__Alphaproteobacteria|o__Rhizobiales|f__Rhizobiaceae|g__Rhizobium	1.09767e+08	2.85893e+08	3.03574e+07	9.06033e+07	3147110404	1.93066e+08	2.52617e+06	7.79507e+06	2.96452e+08	1.47941e+08
k__Bacteria|p__Proteobacteria|c__Alphaproteobacteria|o__Caulobacterales|f__Caulobacteraceae|g__Asticcacaulis	1.91242e+07	8.68123e+07	3.39641e+08	5.81963e+08	1.44714e+07	1500878073	1.17606e+08	3.40111e+07	6.70306e+08	8.7483e+08
k__Bacteria|p__Actinobacteria|c__Actinobacteria|o__Actinomycetales|f__Microbacteriaceae|g__Leifsonia	1.08031e+08	9.48371e+07	3.13592e+08	1.95124e+08	3.73055e+08	2.08517e+08	1378034897	3.8713e+08	4.21928e+08	3.3254e+08
k__Bacteria|p__Proteobacteria|c__Betaproteobacteria|o__Burkholderiales|f__Alcaligenaceae|g__Achromobacter	666944867	2.28747e+08	9.29903e+08	5.80844e+07	1431534188	292776635	2.97588e+07	2.60136e+06	34862812	2.34274e+07
k__Bacteria|p__Proteobacteria|c__Betaproteobacteria|o__Burkholderiales|f__Oxalobacteraceae|g__Janthinobacterium	1.83716e+07	3481244408	1.21915e+07	5.57032e+07	7.70078e+06	4.79292e+07	3.08072e+06	1.03772e+06	2.57944e+07	2.82967e+07
k__Bacteria|p__Proteobacteria|c__Gammaproteobacteria|o__Xanthomonadales|f__Xanthomonadaceae|g__Rhodanobacter	2.29364e+08	2.66269e+07	2.90906e+08	8.388e+08	2.3496e+08	3.21567e+08	5.51861e+08	3.16601e+08	7.23026e+08	8.46155e+07
k__Bacteria|p__Proteobacteria|c__Alphaproteobacteria|o__Rhizobiales|f__Phyllobacteriaceae|g__Mesorhizobium	3.77127e+08	307769982	169359496	308589955	1.79076e+08	3.86011e+08	5.68707e+07	2.38369e+07	3.22512e+08	2.52723e+08
k__Bacteria|p__Proteobacteria|c__Betaproteobacteria|o__Burkholderiales|f__Oxalobacteraceae|g__Massilia	3.25939e+07	1.16492e+08	1.83399e+08	1.97199e+08	2.67148e+07	5.50786e+08	1.3741e+08	5.3041e+07	365199144	2.74407e+08
k__Bacteria|p__Proteobacteria|c__Betaproteobacteria|o__Burkholderiales|f__Burkholderiaceae|g__Burkholderia	4.57147e+07	2.22702e+07	1.83328e+08	2.86157e+08	6.91989e+07	2.68852e+08	1.08126e+08	5.94122e+07	4.49002e+08	203764664
k__Bacteria|p__Proteobacteria|c__Betaproteobacteria|o__Burkholderiales|f__Alcaligenaceae|g__Bordetella	2.47769e+08	1.29678e+08	4.08111e+08	1.03398e+07	4.68828e+08	224864653	1.81451e+07	1.36506e+07	6.36255e+07	4.78559e+07
k__Bacteria|p__Bacteroidetes|c__Sphingobacteriia|o__Sphingobacteriales|f__Sphingobacteriaceae|g__Pedobacter	1.08262e+08	2.63452e+08	2.73026e+08	2.32508e+08	3.30755e+08	7.82284e+07	6.4598e+06	0	0	8.58134e+07
k__Bacteria|p__Proteobacteria|c__Gammaproteobacteria|o__Pseudomonadales|f__Pseudomonadaceae|g__Cellvibrio	0	8.32219e+08	1.02052e+07	1.65934e+08	8.37568e+07	2.51394e+07	0	0	2.65573e+06	0
k__Bacteria|p__Proteobacteria|c__Alphaproteobacteria|o__Caulobacterales|f__Caulobacteraceae|g__Brevundimonas	8.6435e+06	1.6516e+07	7.40471e+07	1.26292e+08	3.59211e+08	2.14609e+07	2.71105e+08	4.30611e+06	2.65649e+07	6.43181e+07
k__Bacteria|p__Proteobacteria|c__Gammaproteobacteria|o__Xanthomonadales|f__Xanthomonadaceae|g__Xanthomonadaceae_noname	8.30133e+08	1.34279e+07	1.16535e+06	1.12728e+07	7.12755e+06	0	1.53205e+06	563340	0	0
k__Bacteria|p__Actinobacteria|c__Actinobacteria|o__Actinomycetales|f__Streptomycetaceae|g__Streptomyces	2.47138e+08	1.32188e+08	9.12752e+07	1.04825e+08	1.76047e+08	1.82334e+07	1.49193e+07	1.42759e+06	2.79826e+07	1.04531e+06
k__Bacteria|p__Proteobacteria|c__Betaproteobacteria|o__Methylophilales|f__Methylophilaceae|g__Methylovorus	0	6.78069e+08	9.78091e+06	1.85636e+07	0	0	0	0	0	0
k__Bacteria|p__Proteobacteria|c__Alphaproteobacteria|o__Rhizobiales|f__Hyphomicrobiaceae|g__Hyphomicrobiaceae_unclassified	4.03924e+07	3.01083e+07	3.64578e+07	1.0253e+08	192898088	1.1219e+08	4.82585e+07	1.27771e+07	7.6697e+07	2.64135e+07
k__Bacteria|p__Proteobacteria|c__Betaproteobacteria|o__Neisseriales|f__Neisseriaceae|g__Pseudogulbenkiania	0	0	0	2.06133e+08	0	4.19876e+08	0	0	0	0
k__Bacteria|p__Proteobacteria|c__Betaproteobacteria|o__Burkholderiales|f__Comamonadaceae|g__Comamonas	2.20291e+06	1.93264e+07	117420124	6.62152e+06	450376747	0	1.25101e+07	0	0	3.5361e+06
k__Bacteria|p__Bacteroidetes|c__Flavobacteriia|o__Flavobacteriales|f__Flavobacteriaceae|g__Chryseobacterium	82836298	2.51317e+07	9.77968e+07	6.10085e+06	3.42047e+08	763940	2.55977e+07	921770	1.33119e+06	3.96466e+06
k__Bacteria|p__Proteobacteria|c__Alphaproteobacteria|o__Rhizobiales|f__Bradyrhizobiaceae|g__Afipia	2.44381e+07	1.66871e+07	9.67391e+07	8.69836e+07	1.69698e+07	1.93562e+08	2.49039e+06	399908	3.55973e+07	1.10693e+08
k__Bacteria|p__Actinobacteria|c__Actinobacteria|o__Actinomycetales|f__Micrococcaceae|g__Arthrobacter	0	0	0	0	0	5.41147e+08	0	0	3.58405e+06	0
k__Bacteria|p__Actinobacteria|c__Actinobacteria|o__Actinomycetales|f__Microbacteriaceae|g__Agromyces	1.21917e+06	1.16594e+07	1.28772e+07	1.26859e+08	4.76973e+06	2.19178e+08	4.27672e+06	1.08572e+06	3.91956e+07	2.79989e+07
k__Bacteria|p__Proteobacteria|c__Alphaproteobacteria|o__Rhizobiales|f__Brucellaceae|g__Ochrobactrum	7.56306e+06	1.76402e+06	8.40033e+06	1.7893e+07	6.98046e+07	4.73322e+07	2.87575e+08	0	7.46361e+06	0
k__Bacteria|p__Actinobacteria|c__Actinobacteria|o__Actinomycetales|f__Nocardiaceae|g__Rhodococcus	2.70319e+06	1.65318e+08	6.92135e+06	4.15105e+07	4.46472e+07	1.54393e+08	1.07825e+07	461733	7.39995e+06	1.67858e+06
k__Bacteria|p__Proteobacteria|c__Betaproteobacteria|o__Burkholderiales|f__Burkholderiales_noname|g__Thiomonas	2.39125e+07	1.88714e+08	0	1.79611e+08	0	1.56255e+07	1.6967e+07	2.45331e+06	6.90776e+06	0
k__Bacteria|p__Proteobacteria|c__Alphaproteobacteria|o__Rhizobiales|f__Hyphomicrobiaceae|g__Hyphomicrobium	4.20824e+07	9.59546e+06	3.02467e+07	3.59456e+07	9.35126e+07	3.99752e+07	3.2637e+07	1.21107e+07	6.34459e+07	2.80788e+07
k__Bacteria|p__Proteobacteria|c__Alphaproteobacteria|o__Rhizobiales|f__Bradyrhizobiaceae|g__Rhodopseudomonas	2.74523e+06	4.81661e+06	2.18341e+07	3.30035e+07	5.39163e+07	8.61326e+07	3.20607e+07	9.90625e+06	7.93271e+07	1.61571e+07
k__Bacteria|p__Proteobacteria|c__Betaproteobacteria|o__Burkholderiales|f__Burkholderiaceae|g__Cupriavidus	8.36603e+06	1.48964e+07	0	0	2.37405e+07	2.13061e+08	4.02436e+06	3.82756e+06	2.53117e+07	3.99966e+06
k__Bacteria|p__Proteobacteria|c__Gammaproteobacteria|o__Enterobacteriales|f__Enterobacteriaceae|g__Enterobacter	0	1.2257e+07	5.56752e+07	4.47983e+07	0	9.78083e+07	1.06119e+06	170215	1.18563e+07	5.40168e+07
k__Bacteria|p__Bacteroidetes|c__Cytophagia|o__Cytophagales|f__Cytophagaceae|g__Dyadobacter	2.75532e+07	5.22296e+07	6.35067e+07	4.92733e+07	1.34439e+07	2.87424e+07	3.20147e+06	235171	6.14192e+06	3.3664e+06
k__Bacteria|p__Actinobacteria|c__Actinobacteria|o__Actinomycetales|f__Dermatophilaceae|g__Dermatophilaceae_unclassified	5.99495e+06	3.50582e+06	5.15335e+06	6.30509e+07	1.3617e+07	7.8352e+06	6.38122e+06	4.92137e+06	2.07841e+07	5.13108e+07
k__Bacteria|p__Proteobacteria|c__Betaproteobacteria|o__Burkholderiales|f__Comamonadaceae|g__Acidovorax	0	1.24756e+08	0	1.76333e+07	0	2.15123e+07	0	0	3.55935e+06	7.83753e+06
k__Bacteria|p__Proteobacteria|c__Gammaproteobacteria|o__Pseudomonadales|f__Moraxellaceae|g__Acinetobacter	0	0	5.56845e+07	1.25877e+07	0	2.44525e+07	0	598557	6.02353e+07	1.33322e+07
k__Bacteria|p__Bacteroidetes|c__Sphingobacteriia|o__Sphingobacteriales|f__Sphingobacteriaceae|g__Sphingobacterium	5.73094e+07	3.67911e+06	4.97378e+07	1.51549e+07	2.62497e+07	0	1.36224e+07	0	0	0
k__Bacteria|p__Acidobacteria|c__Acidobacteriia|o__Acidobacteriales|f__Acidobacteriaceae|g__Granulicella	5.09529e+06	1.49075e+06	1.09493e+07	1.53132e+07	5.7864e+06	3.3302e+06	1.1753e+07	1.93479e+07	5.59462e+07	3.54383e+07
k__Bacteria|p__Proteobacteria|c__Alphaproteobacteria|o__Rhizobiales|f__Brucellaceae|g__Brucella	2.32273e+07	0	1.07618e+06	6.24108e+06	1.22434e+08	0	440833	280953	1.53833e+06	1.41246e+06
k__Bacteria|p__Proteobacteria|c__Alphaproteobacteria|o__Rhodospirillales|f__Rhodospirillales_noname|g__Rhodospirillales_noname	0	0	3.42224e+06	1.19934e+07	0	1.32428e+08	0	190693	4.20357e+06	961450
k__Bacteria|p__Acidobacteria|c__Acidobacteriia|o__Acidobacteriales|f__Acidobacteriaceae|g__Acidobacteriaceae_unclassified	1.29989e+07	0	3.60273e+07	0	0	6.61048e+07	0	2.06151e+07	0	0
k__Bacteria|p__Actinobacteria|c__Actinobacteria|o__Actinomycetales|f__Nocardioidaceae|g__Nocardioides	1.27382e+06	1.00553e+07	4.79975e+06	9.72054e+06	0	3.33357e+07	5.90653e+06	1.00518e+07	1.97817e+07	2.4822e+07
k__Bacteria|p__Actinobacteria|c__Actinobacteria|o__Actinomycetales|f__Micromonosporaceae|g__Actinoplanes	8.37864e+06	0	1.44023e+07	1.31139e+07	0	3.04484e+07	2.52808e+06	3.05383e+06	2.66134e+07	1.9124e+07
k__Bacteria|p__Proteobacteria|c__Gammaproteobacteria|o__Xanthomonadales|f__Sinobacteraceae|g__Sinobacteraceae_unclassified	7.47477e+06	2.18392e+06	3.53201e+07	0	2.54494e+07	4.88376e+06	0	0	8.63518e+06	1.99884e+06
k__Bacteria|p__Firmicutes|c__Bacilli|o__Bacillales|f__Bacillaceae|g__Bacillus	0	0	8.03135e+06	0	0	1.20465e+07	334139	0	4.47684e+07	9.96844e+06
k__Bacteria|p__Deinococcus_Thermus|c__Deinococci|o__Deinococcales|f__Deinococcaceae|g__Deinococcus	0	0	4.76285e+06	0	6.29474e+06	3.62229e+06	1.9665e+06	568688	2.88197e+07	1.6305e+07
k__Bacteria|p__Proteobacteria|c__Betaproteobacteria|o__Burkholderiales|f__Comamonadaceae|g__Polaromonas	5.44843e+06	5.03434e+07	0	0	0	0	0	0	0	0
k__Bacteria|p__Proteobacteria|c__Alphaproteobacteria|o__Rhizobiales|f__Bradyrhizobiaceae|g__Bradyrhizobium	449832	1.38744e+07	3.18856e+06	4.4e+06	0	1.40237e+07	415917	698077	9.65471e+06	6.49177e+06
k__Bacteria|p__Proteobacteria|c__Alphaproteobacteria|o__Rhodospirillales|f__Rhodospirillaceae|g__Rhodospirillum	0	0	1.661e+07	0	2.92565e+07	0	0	0	0	3.4463e+06
k__Bacteria|p__Actinobacteria|c__Actinobacteria|o__Actinomycetales|f__Nocardioidaceae|g__Kribbella	2.79568e+06	7.48263e+06	1.75263e+06	2.89492e+06	0	1.6659e+07	1.45392e+07	676817	0	1.2137e+06
k__Bacteria|p__Proteobacteria|c__Betaproteobacteria|o__Burkholderiales|f__Comamonadaceae|g__Verminephrobacter	0	3.2641e+07	0	0	0	8.58469e+06	0	0	0	5.10902e+06
k__Bacteria|p__Proteobacteria|c__Gammaproteobacteria|o__Enterobacteriales|f__Enterobacteriaceae|g__Escherichia	0	1.4041e+06	6.19263e+06	0	1.63642e+07	6.28003e+06	1.70455e+06	493037	2.77641e+06	3.85504e+06
k__Bacteria|p__Proteobacteria|c__Alphaproteobacteria|o__Rhizobiales|f__Rhizobiaceae|g__Sinorhizobium	0	2.57782e+07	0	0	0	1.31988e+07	0	0	0	0
k__Bacteria|p__Proteobacteria|c__Betaproteobacteria|o__Burkholderiales|f__Oxalobacteraceae|g__Herbaspirillum	2.11463e+06	0	1.10385e+06	2.98878e+07	0	0	881027	0	1.38725e+06	2.41683e+06
k__Bacteria|p__Actinobacteria|c__Actinobacteria|o__Actinomycetales|f__Promicromonosporaceae|g__Promicromonosporaceae_unclassified	0	0	0	0	0	1.35375e+07	1.95717e+07	0	0	0
k__Bacteria|p__Actinobacteria|c__Actinobacteria|o__Actinomycetales|f__Microbacteriaceae|g__Leucobacter	0	1.81289e+06	0	1.10326e+07	1.59856e+07	2.42663e+06	1.21644e+06	0	0	0
k__Bacteria|p__Actinobacteria|c__Actinobacteria|o__Actinomycetales|f__Geodermatophilaceae|g__Geodermatophilaceae_unclassified	277466	0	2.2446e+06	3.33506e+06	0	8.88e+06	754527	4.88941e+06	7.06264e+06	4.64085e+06
k__Bacteria|p__Actinobacteria|c__Actinobacteria|o__Actinomycetales|f__Microbacteriaceae|g__Curtobacterium	0	990871	1.60197e+06	908046	400181	5.76004e+06	1.74097e+06	3.60125e+06	9.53784e+06	5.73502e+06
k__Bacteria|p__Proteobacteria|c__Betaproteobacteria|o__Methylophilales|f__Methylophilaceae|g__Methylotenera	1.49243e+06	2.0284e+06	0	6.55348e+06	1.87328e+07	0	0	0	0	0
k__Bacteria|p__Proteobacteria|c__Alphaproteobacteria|o__Sphingomonadales|f__Sphingomonadaceae|g__Sphingomonas	0	2.33899e+07	5.1103e+06	0	0	0	0	0	0	0
k__Bacteria|p__Proteobacteria|c__Betaproteobacteria|o__Burkholderiales|f__Alcaligenaceae|g__Advenella	7.4033e+06	0	0	0	1.75863e+07	0	2.95742e+06	0	0	0
k__Bacteria|p__Proteobacteria|c__Betaproteobacteria|o__Nitrosomonadales|f__Nitrosomonadaceae|g__Nitrosospira	0	159961	2.28764e+06	1.16783e+07	0	9.02283e+06	0	190171	784843	0
k__Bacteria|p__Proteobacteria|c__Gammaproteobacteria|o__Aeromonadales|f__Aeromonadaceae|g__Aeromonas	0	0	0	2.2579e+07	0	0	0	0	0	0
k__Bacteria|p__Bacteroidetes|c__Flavobacteriia|o__Flavobacteriales|f__Flavobacteriaceae|g__Riemerella	3.48094e+06	0	0	0	1.81812e+07	0	0	0	0	0
k__Bacteria|p__Proteobacteria|c__Alphaproteobacteria|o__Rhizobiales|f__Rhizobiaceae|g__Shinella	0	0	1.4513e+07	0	0	6.58176e+06	0	0	0	0
k__Bacteria|p__Proteobacteria|c__Betaproteobacteria|o__Methylophilales|f__Methylophilaceae|g__Methylophilus	0	4.01681e+06	3.85579e+06	4.30003e+06	6.78145e+06	0	0	0	0	0
k__Bacteria|p__Proteobacteria|c__Alphaproteobacteria|o__Rhizobiales|f__Bradyrhizobiaceae|g__Nitrobacter	0	0	0	5.56907e+06	0	8.61679e+06	0	1.14651e+06	2.53601e+06	884191
k__Bacteria|p__Proteobacteria|c__Gammaproteobacteria|o__Enterobacteriales|f__Enterobacteriaceae|g__Pantoea	0	0	0	0	0	0	1.79464e+06	0	1.5905e+07	0
k__Bacteria|p__Proteobacteria|c__Alphaproteobacteria|o__Rhizobiales|f__Xanthobacteraceae|g__Xanthobacteraceae_unclassified	0	0	1.86947e+06	867781	0	1.19261e+07	0	0	0	130086
k__Bacteria|p__Firmicutes|c__Bacilli|o__Bacillales|f__Bacillaceae|g__Geobacillus	0	0	0	0	0	1.7959e+06	1.68986e+06	1.75419e+06	2.72415e+06	6.22895e+06
k__Bacteria|p__Proteobacteria|c__Betaproteobacteria|o__Rhodocyclales|f__Rhodocyclaceae|g__Azoarcus	0	0	0	9.33177e+06	0	4.55956e+06	0	0	0	0
k__Bacteria|p__Proteobacteria|c__Gammaproteobacteria|o__Xanthomonadales|f__Xanthomonadaceae|g__Pseudoxanthomonas	0	0	897839	0	0	1.0854e+07	165472	0	1.106e+06	0
k__Bacteria|p__Proteobacteria|c__Gammaproteobacteria|o__Enterobacteriales|f__Enterobacteriaceae|g__Raoultella	0	0	0	0	0	1.10145e+07	0	0	0	0
k__Bacteria|p__Bacteroidetes|c__Cytophagia|o__Cytophagales|f__Cytophagaceae|g__Cytophaga	0	0	378199	2.56169e+06	0	3.27563e+06	0	0	815249	2.45579e+06
k__Bacteria|p__Proteobacteria|c__Alphaproteobacteria|o__Rhizobiales|f__Rhizobiaceae|g__Kaistia	0	0	0	7.50318e+06	0	1.96763e+06	0	0	0	0
k__Bacteria|p__Proteobacteria|c__Alphaproteobacteria|o__Rhodospirillales|f__Acetobacteraceae|g__Acetobacter	0	0	0	7.73922e+06	0	0	0	0	0	0
k__Bacteria|p__Proteobacteria|c__Alphaproteobacteria|o__Rhizobiales|f__Bartonellaceae|g__Bartonella	7.57147e+06	0	0	0	0	0	0	0	0	0
k__Bacteria|p__Proteobacteria|c__Alphaproteobacteria|o__Rhizobiales|f__Bradyrhizobiaceae|g__Bradyrhizobiaceae_noname	0	0	0	0	0	5.74399e+06	0	0	0	1.20974e+06
k__Bacteria|p__Acidobacteria|c__Acidobacteriia|o__Acidobacteriales|f__Acidobacteriaceae|g__Terriglobus	0	0	0	0	0	3.31094e+06	0	544688	3.06716e+06	0
k__Bacteria|p__Bacteroidetes|c__Sphingobacteriia|o__Sphingobacteriales|f__Sphingobacteriales_noname|g__Niastella	0	997536	0	0	0	476660	0	0	4.77937e+06	584398
k__Bacteria|p__Actinobacteria|c__Actinobacteria|o__Actinomycetales|f__Gordoniaceae|g__Gordonia	0	0	0	0	0	6.29929e+06	124583	0	219490	0
k__Bacteria|p__Bacteroidetes|c__Sphingobacteriia|o__Sphingobacteriales|f__Sphingobacteriales_noname|g__Niabella	0	0	1.80798e+06	1.92439e+06	0	1.72689e+06	0	0	0	0
k__Bacteria|p__Proteobacteria|c__Alphaproteobacteria|o__Rhodospirillales|f__Rhodospirillaceae|g__Azospirillum	0	0	0	0	0	4.94956e+06	0	0	0	0
k__Bacteria|p__Actinobacteria|c__Actinobacteria|o__Actinomycetales|f__Propionibacteriaceae|g__Propionibacteriaceae_unclassified	0	2.89041e+06	0	0	0	0	0	2.02849e+06	0	0
k__Bacteria|p__Actinobacteria|c__Actinobacteria|o__Actinomycetales|f__Pseudonocardiaceae|g__Saccharomonospora	0	0	0	0	0	0	4.88878e+06	0	0	0
k__Bacteria|p__Proteobacteria|c__Gammaproteobacteria|o__Enterobacteriales|f__Enterobacteriaceae|g__Klebsiella	0	0	0	1.99798e+06	0	2.62243e+06	0	0	0	0
k__Bacteria|p__Actinobacteria|c__Actinobacteria|o__Actinomycetales|f__Nocardioidaceae|g__Nocardioidaceae_noname	0	0	0	0	4.51015e+06	0	0	0	0	0
k__Bacteria|p__Proteobacteria|c__Alphaproteobacteria|o__Rhizobiales|f__Xanthobacteraceae|g__Starkeya	0	0	0	0	0	4.17278e+06	0	0	0	0
k__Bacteria|p__Proteobacteria|c__Alphaproteobacteria|o__Rhizobiales|f__Rhodobiaceae|g__Rhodobiaceae_unclassified	0	3.37474e+06	0	0	0	0	0	0	0	0
k__Bacteria|p__Proteobacteria|c__Alphaproteobacteria|o__Rhizobiales|f__Methylobacteriaceae|g__Methylobacterium	0	0	0	0	0	0	0	0	0	3.30498e+06
k__Bacteria|p__Actinobacteria|c__Actinobacteria|o__Actinomycetales|f__Mycobacteriaceae|g__Mycobacterium	0	0	0	1.90356e+06	0	1.39307e+06	0	0	0	0
k__Bacteria|p__Proteobacteria|c__Gammaproteobacteria|o__Xanthomonadales|f__Xanthomonadaceae|g__Rudaea	0	0	0	3.29201e+06	0	0	0	0	0	0
k__Bacteria|p__Tenericutes|c__Mollicutes|o__Mycoplasmatales|f__Mycoplasmataceae|g__Mycoplasma	0	486549	1.37136e+06	0	0	359501	198694	492384	0	148576
k__Bacteria|p__Proteobacteria|c__Alphaproteobacteria|o__Rhizobiales|f__Aurantimonadaceae|g__Aurantimonadaceae_unclassified	0	0	0	0	0	0	0	0	0	2.80577e+06
k__Bacteria|p__Actinobacteria|c__Actinobacteria|o__Actinomycetales|f__Brevibacteriaceae|g__Brevibacterium	0	0	0	0	0	0	2.32044e+06	0	0	0
k__Bacteria|p__Proteobacteria|c__Gammaproteobacteria|o__Oceanospirillales|f__Halomonadaceae|g__Halomonas	0	0	0	0	0	0	0	1.73385e+06	0	0
k__Bacteria|p__Actinobacteria|c__Actinobacteria|o__Actinomycetales|f__Cellulomonadaceae|g__Cellulomonas	0	0	0	0	0	1.59529e+06	0	0	0	0
k__Bacteria|p__Proteobacteria|c__Betaproteobacteria|o__Burkholderiales|f__Alcaligenaceae|g__Pusillimonas	0	0	0	0	0	0	0	0	0	1.54387e+06
k__Bacteria|p__Bacteroidetes|c__Cytophagia|o__Cytophagales|f__Cytophagaceae|g__Hymenobacter	0	0	0	0	0	0	0	0	366767	890134
k__Bacteria|p__Actinobacteria|c__Actinobacteria|o__Actinomycetales|f__Thermomonosporaceae|g__Thermomonosporaceae_unclassified	0	0	0	0	0	0	340528	0	0	478744
k__Bacteria|p__Proteobacteria|c__Deltaproteobacteria|o__Myxococcales|f__Myxococcaceae|g__Corallococcus	0	0	479667	0	0	0	49833.3	0	0	0
k__Bacteria|p__Actinobacteria|c__Actinobacteria|o__Actinomycetales|f__Streptosporangiaceae|g__Streptosporangiaceae_unclassified	0	0	501191	0	0	0	0	0	0	0
k__Bacteria|p__Actinobacteria|c__Actinobacteria|o__Actinomycetales|f__Pseudonocardiaceae|g__Amycolatopsis	0	0	0	0	0	0	481722	0	0	0
k__Bacteria|p__Planctomycetes|c__Planctomycetia|o__Planctomycetales|f__Planctomycetaceae|g__Singulisphaera	0	0	0	412370	0	0	0	0	0	0
k__Bacteria|p__Actinobacteria|c__Actinobacteria|o__Actinomycetales|f__Catenulisporaceae|g__Catenulispora	0	0	0	0	0	0	0	393125	0	0
k__Bacteria|p__Proteobacteria|c__Alphaproteobacteria|o__Rhizobiales|f__Aurantimonadaceae|g__Aureimonas	0	0	0	0	0	0	0	0	0	363185
k__Bacteria|p__Actinobacteria|c__Actinobacteria|o__Actinomycetales|f__Promicromonosporaceae|g__Promicromonospora	0	0	0	0	0	0	301555	0	0	0
k__Bacteria|p__Verrucomicrobia|c__Spartobacteria|o__Spartobacteria_noname|f__Spartobacteria_noname|g__Chthoniobacter	0	0	0	0	0	0	0	0	0	284605
k__Bacteria|p__Firmicutes|c__Bacilli|o__Lactobacillales|f__Enterococcaceae|g__Enterococcus	0	0	0	0	0	0	0	33912.6	0	0
