# Supplementary material for: The occurrence of potato common scab correlates with the community composition and function of the geocaulosphere soil microbiome
Source: Microbiome. 2019 Feb 1;7:14. doi: 10.1186/s40168-019-0629-2 (PMC6359780; doi:10.1186/s40168-019-0629-2)
Supplement: Supplementary file 8 — Relative abundance of the metagenomic microbial function profiling (KEGG orthology function category) (XLS 928 kb) [file 40168_2019_629_MOESM8_ESM.xls]

## Sheet: Sheet1
Additional file 8: Relative abundance of the metagenomic microbial function profiling (KEGG orthology function category)
KO	GS1	GS2	GS3	GS4	GS5	GS6	GS7	GS8	GS9	GS10
K00001	8.99549e-05	0.000134249	7.69342e-05	4.8961e-05	7.08718e-05	8.21964e-05	8.38487e-05	6.09322e-05	8.36787e-05	7.9478e-05
K00003	0.000324592	0.00032336	0.00032599	0.000221673	0.000264283	0.000296245	0.000187718	0.00029631	0.00023255	0.000216974
K00004	9.65562e-05	5.77178e-05	9.52656e-05	4.06012e-05	7.65787e-05	8.2168e-05	3.92865e-05	2.36985e-05	2.57491e-05	3.22e-05
K00005	5.65652e-06	2.60905e-06	3.59555e-06	2.29827e-06	7.06602e-06	1.83694e-06	9.77391e-07	4.48382e-07	3.96196e-06	1.42817e-05
K00007	3.81824e-05	2.11409e-05	5.60755e-05	1.05437e-05	2.46562e-05	1.24043e-06	5.98873e-06	2.25403e-05	4.2109e-06	1.38171e-05
K00008	6.10086e-05	5.55967e-05	3.35096e-05	4.63865e-05	2.37307e-05	4.10348e-05	7.28395e-05	8.00148e-05	2.82695e-05	5.86653e-05
K00009	6.31269e-06	2.15815e-06	6.93128e-06	3.0972e-05	1.36885e-05	4.08237e-05	3.05865e-05	3.72423e-05	2.82337e-05	5.0305e-05
K00010	0.000131236	0.000157448	0.0001208	0.00016803	0.000177306	0.000159937	9.59784e-05	0.0001335	0.000123421	0.00010486
K00012	0.000192566	0.000355525	0.000329241	0.000315345	0.000438508	0.000362537	0.00038763	0.000405961	0.000474709	0.000389308
K00013	0.000258831	0.000318255	0.000295198	0.000201097	0.000308018	0.000221287	0.000206434	0.000310711	0.000229342	0.000198648
K00014	0.000297526	0.000296184	0.000424338	0.000269757	0.000335199	0.000363946	0.000219963	0.000269838	0.000241239	0.000327078
K00015	1.57684e-05	1.27021e-05	1.71467e-05	2.10564e-05	1.59186e-05	5.40696e-05	2.75443e-05	2.69926e-05	5.82247e-05	4.7399e-05
K00016	1.84347e-05	8.21558e-06	1.67526e-05	3.13303e-05	8.46044e-06	3.88576e-05	9.41841e-06	9.13557e-06	1.69719e-05	3.40087e-05
K00018	8.42509e-06	8.5774e-05	4.73955e-05	1.72187e-05	2.4107e-05	4.59023e-05	2.54086e-05	3.32214e-05	4.43917e-05	3.90327e-05
K00019	0.000264056	0.000219862	0.000279876	0.000246485	0.000256215	0.000275317	0.000267872	0.000249216	0.000234653	0.000269814
K00020	0.000312947	0.000292021	0.000207989	0.000266606	0.000306949	0.000285555	0.000191535	0.000189177	0.000207299	0.000246502
K00021	9.43225e-07	5.45827e-06	4.94683e-06	1.49893e-05	2.91785e-07	3.32937e-06	6.43854e-06	3.53821e-05	7.008e-06	1.12971e-05
K00023	0.00027135	0.000299252	0.000231238	0.000291482	0.000179816	0.000272599	0.000240149	0.000211681	0.000223555	0.000263336
K00024	0.000245812	0.000286454	0.000193787	0.000341634	0.000200282	0.000325961	0.000282039	0.000288331	0.000355416	0.000273419
K00027	3.00114e-05	4.18676e-05	2.09769e-05	5.7464e-05	6.38994e-06	8.63187e-05	5.77877e-05	0.000107529	9.53439e-05	8.98963e-05
K00029	0.00091696	0.000796719	0.000780282	0.000582937	0.000682732	0.000530689	0.000561984	0.000423691	0.000547374	0.000570037
K00030	7.86873e-05	2.85153e-05	5.32256e-05	0.000118124	2.69185e-05	7.63959e-05	7.58925e-05	0.000102646	5.98881e-05	5.9634e-05
K00031	0.000452074	0.000448353	0.000549793	0.000498084	0.000389389	0.000573136	0.000532365	0.000467868	0.000612255	0.00059634
K00032	9.81063e-08	3.38773e-06	2.56695e-05	8.9694e-06	1.42173e-05	1.69645e-05	1.3872e-06	1.46533e-07	1.05412e-05	8.53358e-06
K00033	0.000176365	0.000150806	0.000200942	0.000271634	0.000189233	0.000280972	0.000373652	0.000463902	0.000366478	0.000304275
K00034	1.7791e-05	2.13069e-05	5.30754e-05	4.40466e-05	2.71467e-05	5.40625e-05	0.000124767	0.000147396	0.000137102	7.80325e-05
K00035	8.16291e-05	6.58939e-05	7.43272e-05	5.9447e-05	0.000128675	6.73996e-05	6.7744e-05	6.56235e-05	0.000102038	5.41557e-05
K00036	0.000409238	0.000379237	0.000418675	0.000579028	0.000477817	0.000639096	0.000649522	0.000733094	0.000549399	0.000562845
K00038	4.7605e-05	5.4665e-05	4.78332e-05	7.12694e-05	0.000118701	5.37887e-05	6.77417e-05	6.71747e-05	4.64786e-05	4.1008e-05
K00039	4.77273e-05	4.85293e-05	5.68226e-05	2.59656e-05	8.7781e-05	2.05021e-05	3.52347e-05	2.63427e-05	3.47377e-05	3.25781e-05
K00040	4.74792e-05	6.15286e-05	7.44451e-05	8.2918e-05	9.32865e-05	0.000120824	9.94513e-05	0.000107192	9.02704e-05	0.000111671
K00041	6.00168e-05	4.37455e-05	6.49933e-05	1.85807e-05	4.42431e-05	2.21528e-05	4.14889e-05	3.25036e-05	3.24391e-05	2.28296e-05
K00042	0.0001341	9.13573e-05	0.000166632	7.56822e-05	0.000171139	0.000134842	0.000107366	8.04818e-05	0.000116869	0.000120491
K00045	4.0429e-05	8.33843e-05	8.43099e-05	5.06942e-05	8.14145e-05	5.57433e-05	6.99534e-05	5.6837e-05	5.48173e-05	5.37569e-05
K00050	0.000143523	0.000107751	0.000178502	8.22654e-05	0.000208	6.36572e-05	8.49006e-05	8.06857e-05	7.61324e-05	6.79351e-05
K00052	0.000319054	0.000314136	0.000323321	0.000296821	0.000341326	0.000331849	0.000362357	0.000316063	0.000325381	0.000282502
K00053	0.00026786	0.000253133	0.00027665	0.000294348	0.000290889	0.000378548	0.00031036	0.000297756	0.000320256	0.000297503
K00054	8.81437e-05	1.77537e-05	1.96532e-05	1.59224e-05	2.7502e-05	9.03345e-06	2.89496e-05	2.08512e-05	1.72637e-05	2.00863e-05
K00055	5.14207e-05	3.22839e-05	1.03958e-05	2.42444e-05	5.0089e-05	1.78871e-05	5.70203e-05	2.4919e-05	2.59978e-05	4.79747e-05
K00057	0.000125294	0.000139495	0.000186315	0.000232939	0.000347492	0.000261193	0.000226551	0.0002875	0.000199059	0.000195885
K00058	0.000551708	0.000402911	0.000553247	0.000442092	0.000507256	0.000518106	0.000548097	0.000635947	0.000528055	0.000519832
K00059	0.00121298	0.000928455	0.00128132	0.0010472	0.00127948	0.000993044	0.00103767	0.00118617	0.00104842	0.000977225
K00060	0.000123735	5.73739e-05	6.8199e-05	0.000199422	0.000105222	0.000135676	0.000184822	0.000188796	0.000168914	0.000135711
K00064	5.0222e-05	0.000112923	9.3453e-05	0.000104656	0.000118756	0.000104469	0.000135815	0.000182074	0.000129192	0.000173963
K00065	0.000151465	6.58475e-05	0.000101911	9.04224e-05	0.000126209	0.000131331	8.07567e-05	7.81619e-05	0.000107217	8.61512e-05
K00066	6.18682e-06	1.37759e-05	2.69463e-05	3.10754e-05	5.91701e-06	4.00295e-05	1.03577e-05	8.29406e-06	3.63726e-05	3.15787e-05
K00067	0.000197809	0.000189954	0.000219506	0.000160884	0.000177495	0.000228526	0.00016317	0.000225623	0.00023284	0.000223786
K00074	0.000398831	0.000396104	0.00032426	0.000269197	0.000312524	0.000312111	0.000269557	0.00033232	0.000354895	0.000330731
K00075	0.000183174	0.000163489	0.000191346	0.000169082	0.000214816	0.00022018	0.000222606	0.000300833	0.000229373	0.000195285
K00077	0.000528715	0.000273914	0.000431411	0.000174253	0.000259033	0.000286895	0.000223407	0.000366536	0.000278533	0.000247678
K00082	6.13234e-07	8.89654e-07	3.07933e-06	4.5404e-06	1.50921e-06	3.27029e-06	4.10289e-05	7.34469e-05	9.39814e-06	9.73022e-06
K00087	1.74174e-07	2.02369e-07	1.61789e-07	4.60162e-07	0	1.59718e-06	5.58982e-07	2.31851e-06	6.84414e-07	1.36002e-06
K00088	0.000396884	0.000313667	0.000411828	0.000499831	0.000361827	0.000467882	0.00053553	0.000610708	0.000451278	0.000497858
K00090	0.000262595	8.70977e-05	8.702e-05	5.7927e-05	0.000166248	4.42671e-05	4.38512e-05	4.46585e-05	2.60421e-05	4.88893e-05
K00096	5.68902e-06	5.27586e-06	2.93488e-06	5.30877e-06	7.02296e-06	2.83259e-06	3.29906e-06	1.40366e-05	1.53039e-05	8.33472e-06
K00097	0.000330672	0.000307316	0.000267199	0.000169135	0.000318986	0.000203237	0.000178707	0.00020832	0.000239466	0.000223689
K00099	0.00022641	0.000246122	0.000210693	0.000182884	0.000216662	0.000257558	0.000178252	0.00029786	0.0002169	0.000196362
K00101	0.000299308	0.000342444	0.000262775	0.0002276	0.000329501	0.00036187	0.000309635	0.000303228	0.000377856	0.000302302
K00102	0.00017714	0.000158211	0.000195791	6.29085e-05	0.000114983	7.98079e-05	0.000100873	8.41073e-05	0.000107934	0.000103251
K00103	3.16262e-07	1.39958e-06	7.34439e-07	1.0981e-06	3.29825e-07	1.57012e-06	1.24844e-05	9.07913e-06	2.01056e-06	3.92232e-06
K00104	0.00020008	0.000191011	0.000205925	0.000162089	0.000183482	0.000229985	0.000230688	0.000261943	0.000222515	0.000272453
K00106	2.80745e-06	7.13957e-07	1.15424e-07	6.04805e-07	2.41413e-07	4.40166e-07	1.48583e-07	0	9.25338e-08	3.81622e-07
K00108	0.000344408	0.000465537	0.000324196	0.000185016	0.000377121	0.000289458	0.000221015	0.000140327	0.000215149	0.000234542
K00109	0	0	0	0	0	0	0	1.51279e-06	0	0
K00111	0.000400636	0.000362329	0.000442093	0.00031773	0.00042602	0.000340291	0.000390274	0.000403083	0.000329846	0.000356164
K00112	5.9129e-08	3.43415e-07	9.76707e-07	4.23989e-07	1.10996e-06	3.48475e-07	1.51812e-07	9.36771e-08	9.29389e-07	1.96626e-06
K00113	1.25953e-07	2.50242e-07	7.14143e-07	4.09593e-07	7.00554e-07	6.69501e-07	5.38966e-08	0	7.04366e-07	2.01809e-06
K00114	4.1863e-05	8.85203e-05	6.62131e-05	8.8086e-05	3.2363e-05	0.00016522	5.60015e-05	5.90738e-05	8.72781e-05	0.000119596
K00116	0.000191128	0.00015268	0.000162903	0.000137639	0.000246635	0.000211217	0.000220257	8.83941e-05	0.000118778	0.000142646
K00117	0.000233023	0.000353134	0.000222204	0.000204542	0.000379604	0.000266334	0.000256282	0.000212183	0.000293698	0.000217397
K00121	0.000366856	0.000426162	0.000359822	0.000448895	0.000376564	0.000334612	0.000359226	0.00031993	0.000347547	0.000313584
K00122	4.88564e-05	3.74929e-05	2.18149e-05	1.79969e-05	9.23038e-06	4.07826e-05	3.93858e-05	3.47094e-05	5.9007e-05	4.3435e-05
K00123	0.000795531	0.000656958	0.000734412	0.000329511	0.00049136	0.00062761	0.000537919	0.000430261	0.000562531	0.000620717
K00124	0.000207697	0.000254424	0.000195895	0.000116446	0.000194657	0.000204571	0.00015115	0.0001307	0.000178859	0.000178896
K00126	3.55593e-05	2.78967e-05	6.45695e-05	1.68219e-05	2.47641e-05	2.14617e-05	2.42163e-05	6.60125e-06	1.11138e-05	1.73805e-05
K00127	0.000173607	0.000166588	0.000163412	5.93184e-05	0.000115027	0.000113334	0.000101889	6.65855e-05	9.40374e-05	0.000137143
K00128	0.000884382	0.000728774	0.000804961	0.000524314	0.00072854	0.000601147	0.000494711	0.000621531	0.000632822	0.000705447
K00129	2.02835e-07	0	9.42065e-08	0	0	1.86001e-07	1.9529e-06	3.15004e-06	3.98519e-07	4.3195e-07
K00130	0.000167228	0.000115763	0.000159036	5.99604e-05	0.000149928	0.000143478	0.00010006	8.16201e-05	8.37418e-05	0.000119614
K00131	4.2898e-07	5.95054e-06	3.69043e-05	9.91965e-06	1.34201e-05	4.29486e-05	3.34629e-06	3.7021e-07	1.639e-05	2.23593e-05
K00132	2.67066e-07	0	2.48077e-07	7.83979e-07	0	2.12247e-06	4.57123e-07	2.37003e-06	1.92396e-06	1.01108e-06
K00133	0.000238496	0.000239935	0.000290926	0.000315447	0.000293908	0.000331688	0.000324286	0.000344355	0.000404535	0.000340755
K00134	0.000347312	0.000408711	0.000413312	0.000541148	0.000399106	0.000658406	0.000560561	0.000496706	0.000587717	0.000513317
K00135	0.00063262	0.000590609	0.000647224	0.000458261	0.000650326	0.00062271	0.000628151	0.000621932	0.000588524	0.00058347
K00137	1.48003e-05	3.01929e-05	6.75799e-05	5.29238e-05	3.2681e-05	8.42234e-05	3.17582e-05	2.75819e-05	4.35198e-05	6.19981e-05
K00138	0.00014843	0.000236362	0.000251245	0.000153876	0.000144935	0.000340482	0.000138456	7.71098e-05	0.000164371	0.000272653
K00140	0.000573178	0.000587881	0.000464346	0.000501236	0.00055778	0.00054731	0.00042746	0.000349921	0.000367283	0.000472462
K00141	6.98033e-05	3.90939e-05	5.24199e-05	2.33855e-05	0.00012556	3.40248e-05	5.41976e-05	3.65182e-05	2.46821e-05	2.49901e-05
K00143	0	1.79884e-07	0	3.27226e-06	0	1.41971e-07	0	0	1.52092e-07	0
K00145	0.000216855	0.000219225	0.000278663	0.000237454	0.000290146	0.000240024	0.000226094	0.00027804	0.000235514	0.000193073
K00146	2.5392e-05	9.18169e-06	2.1103e-05	1.25038e-05	4.295e-06	5.77668e-05	7.05339e-06	1.27198e-05	8.91084e-06	1.81779e-05
K00147	0.000343582	0.000286103	0.000250935	0.000262438	0.000280233	0.000288789	0.000264542	0.000332758	0.000255162	0.000277327
K00148	0.000106199	8.72332e-05	8.25136e-05	4.80573e-05	8.55609e-05	9.67311e-05	5.72293e-05	2.47517e-05	6.84697e-05	9.62294e-05
K00150	5.47798e-07	0	9.65743e-07	6.25665e-06	0	3.18823e-06	3.15714e-07	1.2567e-06	2.54297e-05	5.57888e-06
K00151	0.000167024	0.000104551	0.000112949	8.08486e-05	0.00012729	0.000100317	0.000172295	0.000124942	9.48396e-05	0.000139165
K00156	0.000189642	0.000115089	0.000157695	0.00018628	0.000201301	0.00023695	0.000338977	0.000434333	0.000345415	0.000273921
K00158	4.2495e-07	1.11988e-07	1.04175e-06	2.89437e-06	7.7362e-07	4.68578e-06	6.37068e-06	1.12915e-05	4.55324e-06	4.96506e-06
K00161	0.000255446	0.000156286	0.00025224	0.000395759	0.00040759	0.000427379	0.000535886	0.000602751	0.000367862	0.000371746
K00162	0.000265487	0.000162003	0.000274156	0.000427136	0.000395672	0.000474045	0.00047627	0.000522439	0.000393802	0.000398382
K00163	0.000600515	0.000494001	0.00050162	0.000607035	0.000419829	0.000666725	0.000593844	0.000600516	0.000593502	0.000607257
K00164	0.000480083	0.000470267	0.000555489	0.000733684	0.000566175	0.000907053	0.00077438	0.000759783	0.000843783	0.0007691
K00166	0.000105816	0.00010958	0.000117529	0.000101554	0.000133852	0.000112401	0.000100687	7.75198e-05	0.000114204	0.000111445
K00167	0.000140652	0.000106424	0.000147701	0.00010699	9.30282e-05	0.000125305	0.000107855	0.000112516	0.000124348	0.000132241
K00169	0	4.64427e-07	7.99504e-07	1.76715e-06	2.22372e-07	2.42761e-06	1.40051e-06	1.69536e-05	3.99568e-06	2.06294e-06
K00170	2.78307e-07	4.04465e-07	1.01199e-06	1.02527e-06	0	1.72029e-06	1.71418e-06	1.06031e-05	4.62422e-06	2.19284e-06
K00171	9.31626e-08	2.05625e-07	1.6005e-07	9.10428e-07	1.19793e-07	0	2.39192e-07	3.52038e-06	1.04314e-06	6.61319e-07
K00172	0	1.63316e-07	0	0	0	0	2.70665e-07	1.24738e-06	4.1425e-07	0
K00174	6.98972e-05	7.99573e-05	0.000166514	0.000114577	3.78496e-05	0.000147157	0.00014787	0.000214093	0.000201751	0.000157413
K00175	0.0001262	9.86795e-05	0.000126113	5.80752e-05	3.7057e-05	7.15753e-05	6.30019e-05	8.50928e-05	0.000105657	0.000121247
K00186	1.09007e-07	4.22177e-08	0	2.87992e-07	0	4.99797e-07	2.09903e-07	2.25717e-06	1.07085e-06	7.73789e-07
K00194	0	0	0	1.5593e-07	0	0	0	1.44035e-06	0	1.25687e-07
K00200	4.56735e-05	3.85516e-05	1.94511e-05	1.95581e-05	6.64748e-06	2.47063e-05	1.40884e-05	4.45058e-05	3.05322e-05	4.08238e-05
K00201	9.78654e-06	9.00022e-06	6.84123e-06	4.25641e-06	3.11235e-06	7.09445e-06	3.80191e-06	1.66343e-05	7.33312e-06	7.79381e-06
K00202	7.36308e-06	9.44803e-06	3.99705e-06	3.5536e-06	1.47963e-06	5.96379e-06	2.5184e-06	1.49089e-05	7.57441e-06	4.87406e-06
K00207	1.35414e-07	2.46845e-07	2.56141e-07	4.00399e-07	4.70736e-08	1.88882e-06	5.52584e-07	1.34493e-06	4.1694e-06	1.01589e-06
K00208	0.00016209	0.000226873	0.000237777	0.000157828	0.000238078	0.000230788	0.000178216	0.000144116	0.000238703	0.000209421
K00209	8.01001e-05	4.40553e-05	7.00013e-05	7.7979e-05	5.56613e-05	5.12729e-05	6.85772e-05	5.89951e-05	4.20373e-05	2.78094e-05
K00210	3.75584e-06	4.4957e-06	8.8953e-06	9.13502e-06	1.12552e-05	3.64288e-05	1.74432e-05	2.477e-05	4.96103e-05	3.65543e-05
K00211	1.6787e-06	1.42234e-07	9.99192e-07	3.7805e-07	0	1.39943e-07	0	5.64293e-08	2.10858e-07	4.77355e-07
K00215	0.000237154	0.000224362	0.000215482	0.000166901	0.000226531	0.000187046	0.000195049	0.000305259	0.000199273	0.000166146
K00216	3.65175e-05	1.8512e-05	8.59632e-06	7.82593e-05	4.09015e-05	5.49636e-06	2.40942e-05	5.68722e-06	3.44401e-06	7.80201e-06
K00217	0	4.59703e-07	0	0	0	1.02219e-05	0	9.36771e-08	0	0
K00220	7.43744e-05	6.50768e-05	8.25077e-05	5.56812e-05	0.000135907	6.6254e-05	6.16677e-05	5.16187e-05	4.01618e-05	4.14895e-05
K00222	0	1.81344e-07	4.31052e-07	1.36714e-06	0	3.90471e-06	1.89768e-06	3.02397e-06	1.20783e-05	3.198e-06
K00226	2.29426e-07	6.85745e-08	2.46569e-07	2.0497e-06	0	7.24801e-06	7.51018e-07	2.69755e-06	6.24961e-06	2.81322e-06
K00228	0.000153317	0.000246634	0.000171465	0.000180082	0.000195584	0.00019	0.000160557	0.00016642	0.000161485	0.000166696
K00230	1.16587e-06	2.14173e-06	1.01296e-06	3.36784e-06	8.80398e-07	2.84651e-05	9.35907e-06	9.30158e-06	1.98688e-05	1.20798e-05
K00231	8.06552e-06	2.97903e-06	7.20798e-06	2.4009e-05	1.24699e-05	2.04097e-05	4.79569e-05	9.46585e-05	2.58998e-05	2.53417e-05
K00232	3.33223e-05	3.92658e-05	4.36014e-05	9.1348e-05	5.55185e-05	8.01842e-05	0.000150419	0.000132933	8.24805e-05	0.000105203
K00239	0.000456022	0.000433154	0.000517464	0.000555671	0.000514033	0.000587791	0.000629629	0.000616578	0.000666058	0.00055547
K00240	0.000243861	0.000220546	0.000242867	0.000375683	0.000277008	0.000349692	0.000419548	0.000323533	0.000368197	0.000323645
K00241	0.000193681	0.000165744	0.000196226	0.000257334	0.00018423	0.00024608	0.000254202	0.000200371	0.000207351	0.000235293
K00242	0.000193725	0.000157949	0.000157062	0.000258896	0.000172236	0.000229571	0.000229092	0.000161197	0.000181972	0.000195232
K00244	2.97926e-05	1.11038e-05	2.08991e-05	1.09708e-05	1.29093e-05	1.23901e-05	1.57207e-05	3.17173e-05	1.62593e-05	1.79026e-05
K00245	9.29648e-07	1.97712e-06	3.49976e-06	2.04723e-06	4.1356e-06	4.89894e-06	9.65251e-06	1.09561e-05	7.74953e-06	4.97505e-06
K00246	1.00743e-06	2.44917e-06	3.06149e-06	7.30177e-07	1.39976e-06	3.60302e-06	9.8651e-06	8.56205e-06	2.73045e-06	3.98011e-06
K00247	4.57827e-07	0	1.15059e-06	2.3918e-07	4.88638e-07	1.75912e-06	5.42526e-06	9.11672e-06	3.86678e-06	1.50332e-06
K00248	0.00015889	6.74924e-05	6.44257e-05	3.20978e-05	5.69373e-05	5.12678e-05	2.61241e-05	2.91732e-05	3.1537e-05	4.44768e-05
K00249	0.00078053	0.000314827	0.000368479	0.000132041	0.000285492	0.000134367	0.000173094	0.000182314	0.00021173	0.000282437
K00252	0.000252868	0.000261082	0.000274877	0.000360481	0.000254072	0.000464766	0.00036812	0.000316079	0.0003939	0.000391654
K00253	0.000295073	0.000256926	0.000319506	0.000259496	0.000193986	0.000229586	0.000251431	0.000158407	0.000245348	0.000210518
K00254	0.000192789	0.000255007	0.000161855	0.000192742	0.000244645	0.000208523	0.000177936	0.000234597	0.000207567	0.000199416
K00255	2.02968e-06	3.07302e-06	2.66044e-06	3.04247e-06	2.14058e-06	1.80278e-06	4.70917e-06	6.98304e-06	4.92643e-06	7.54435e-06
K00257	2.83884e-06	2.4012e-06	1.68695e-06	5.81568e-06	4.16931e-07	5.06006e-06	4.39312e-06	1.01923e-05	1.60487e-05	7.08687e-06
K00259	9.04876e-05	8.65698e-05	0.000113727	0.000246299	0.000107492	0.00026628	0.000205845	0.000364991	0.000263439	0.000249968
K00260	0	9.33492e-07	0	0	0	0	0	0	0	0
K00261	0.000104171	0.000210487	9.92065e-05	8.1905e-05	4.89643e-05	0.000111072	0.000119127	0.000279214	0.000202139	0.000128867
K00262	0.000116344	0.000186609	7.97741e-05	9.37082e-05	0.000122045	0.000133714	0.000123922	4.22843e-05	8.17272e-05	9.87469e-05
K00263	9.28309e-05	6.06147e-05	0.000114087	0.00022381	0.000122036	0.000185454	0.000171822	0.000169798	0.000175519	0.000129651
K00265	0.000687873	0.000750014	0.000762097	0.00079802	0.00101674	0.00100226	0.000864025	0.000842633	0.00084538	0.000831399
K00266	0.000324232	0.000342969	0.000332398	0.000302341	0.000375249	0.000371872	0.000266979	0.000279431	0.000268791	0.000308542
K00271	9.42914e-06	8.34109e-06	5.65659e-06	6.93142e-06	2.03833e-06	7.3234e-06	7.31973e-06	2.60545e-05	9.21193e-06	9.54411e-06
K00273	2.30561e-07	8.92949e-08	1.07084e-07	1.19085e-07	0	2.11425e-07	1.73591e-07	4.4461e-06	8.1233e-07	3.55643e-07
K00274	8.04959e-05	6.53782e-05	5.64558e-05	8.1007e-05	3.58186e-05	9.86013e-05	8.90406e-05	9.59951e-05	9.20276e-05	9.71749e-05
K00275	0.000147351	0.00016336	0.000163172	0.000143789	0.000202021	0.000146941	0.000133899	0.000124281	0.000148254	0.000164824
K00276	2.17225e-05	2.09597e-05	2.97358e-05	6.81947e-05	1.18317e-05	7.53896e-05	5.45091e-05	6.5041e-05	4.22329e-05	0.000100447
K00278	0.000163688	0.000145297	0.000171868	0.000142139	0.000222345	0.000182492	0.000180273	0.000249366	0.000188899	0.000177243
K00281	0.000489655	0.000509148	0.000456449	0.000483958	0.000392259	0.000617134	0.000371228	0.000408869	0.000439021	0.000425194
K00282	4.16602e-05	5.1383e-05	6.70353e-05	9.5471e-05	9.22609e-05	9.69732e-05	0.000102493	0.000132784	0.000174593	0.000109987
K00283	5.03847e-05	5.50236e-05	8.46048e-05	0.00011469	0.000151062	0.000147298	0.000103295	0.000126805	0.000165585	0.000142912
K00284	0.000239579	8.43308e-05	7.43405e-05	1.50747e-05	5.53008e-05	1.51649e-05	2.70951e-05	9.38315e-06	1.41825e-05	5.30785e-05
K00285	0.000565948	0.000630502	0.000560189	0.000314225	0.000556759	0.000390572	0.000327	0.0003026	0.000347733	0.000364689
K00286	0.000144759	0.000207001	0.000195804	0.000142445	0.000251995	0.000159686	0.000122739	0.000171481	0.000127995	0.000136031
K00287	0.000179528	0.000158071	0.000167587	0.00020038	0.000167682	0.000183809	0.000221287	0.00020565	0.000176699	0.000179857
K00288	4.76431e-08	1.10712e-07	2.21278e-07	9.2306e-07	3.31241e-08	1.13591e-06	8.56256e-07	2.04353e-06	3.55705e-06	1.35279e-06
K00290	1.9045e-05	3.02287e-05	2.34729e-05	2.22571e-05	7.09729e-05	1.05059e-05	2.48498e-05	5.53205e-06	4.07608e-06	9.5361e-06
K00294	1.9967e-05	1.66932e-05	1.80261e-05	3.08907e-05	1.63535e-05	4.94517e-05	5.02855e-05	9.59615e-05	8.27573e-05	4.86726e-05
K00295	2.65591e-07	1.02862e-07	1.23353e-07	4.44399e-06	0	3.65322e-06	6.81896e-07	9.82057e-07	1.82636e-05	1.88531e-06
K00297	0.000252866	0.000276693	0.000217699	0.00019021	0.000327272	0.000258128	0.000215288	0.000246059	0.000209318	0.000184948
K00299	0.000155543	0.000231887	0.0002015	0.000111458	0.00022499	0.000110831	0.000193858	0.00011834	8.29659e-05	0.000102261
K00301	9.74804e-06	1.50164e-05	2.99065e-05	2.88472e-05	5.69476e-05	2.87754e-05	4.43487e-05	3.27597e-05	2.56639e-05	3.2411e-05
K00302	0.000206584	0.000180742	0.000307633	0.000135046	0.000259126	0.000289519	0.000139277	0.000107243	0.000170876	0.000164513
K00303	0.000183733	0.000153701	0.000302624	0.000125039	0.000195914	0.00023259	0.000124936	0.000106724	0.000147731	0.000153681
K00304	6.40246e-05	4.99913e-05	7.76394e-05	2.28564e-05	6.40386e-05	5.93146e-05	2.59014e-05	1.56223e-05	4.1341e-05	3.49635e-05
K00305	7.47625e-05	6.8756e-05	0.000110119	3.5671e-05	0.000116841	8.39031e-05	3.99227e-05	2.56049e-05	3.85041e-05	5.44639e-05
K00306	1.77387e-07	2.06103e-07	4.94323e-07	7.81086e-07	0	4.87994e-07	1.13859e-06	1.96774e-06	3.48521e-06	1.13327e-06
K00315	2.63788e-05	2.82506e-05	3.73587e-05	1.22512e-05	4.58268e-05	1.04701e-05	1.83939e-05	7.8817e-06	6.89295e-06	2.68913e-05
K00316	2.62925e-06	5.06325e-06	2.37415e-06	4.35457e-06	1.53783e-07	4.84734e-06	7.2805e-07	1.39414e-06	5.27515e-07	9.49764e-07
K00317	6.21111e-06	1.67127e-05	6.56801e-06	1.9208e-05	4.11417e-06	1.06943e-05	3.25625e-05	9.11766e-05	5.24832e-05	1.17245e-05
K00318	2.06452e-05	3.03556e-05	1.63044e-05	2.88169e-05	9.53068e-06	2.81191e-05	2.66528e-05	8.5241e-05	3.96065e-05	3.32525e-05
K00320	1.60605e-06	1.41034e-06	1.76502e-06	1.7656e-05	9.62455e-07	1.03037e-05	6.60987e-06	3.90141e-05	1.51048e-05	8.73843e-06
K00322	2.95751e-05	4.98453e-05	5.07729e-05	5.15564e-05	8.68257e-05	6.23968e-05	2.26266e-05	3.25285e-05	4.14651e-05	4.76131e-05
K00324	0.00045685	0.000377989	0.000345257	0.000322022	0.000421349	0.000425293	0.000319324	0.000449922	0.000386224	0.000388696
K00325	0.00028982	0.000359464	0.000366244	0.000414434	0.000352866	0.000499264	0.000333494	0.000341089	0.000422204	0.000399815
K00329	3.36309e-05	3.30196e-05	3.84243e-05	3.2515e-05	4.48077e-05	5.02827e-05	3.4163e-05	6.12157e-05	3.10092e-05	5.06953e-05
K00330	0.000133059	0.000117135	0.000117681	0.000156337	0.000119441	0.000125079	0.000151931	0.000112316	0.000153763	0.000135317
K00331	0.000189558	0.000163139	0.000164791	0.000255296	0.000177901	0.000206993	0.000205426	0.000171456	0.000230961	0.000222349
K00332	0.000239724	0.000226832	0.000132724	0.000184073	0.000215128	0.000187899	0.000201952	0.000196437	0.000227033	0.000198697
K00333	0.000300427	0.000262708	0.000274474	0.000247971	0.000209615	0.000336849	0.000294443	0.000292148	0.000398465	0.000305453
K00334	0.000213366	0.000177868	0.000233271	0.000227814	0.000210978	0.000233451	0.000188182	0.000198287	0.000225926	0.000211
K00335	0.000227886	0.000253703	0.000278475	0.000324479	0.000239907	0.000384391	0.000323253	0.000354866	0.000417098	0.000313605
K00336	0.000446604	0.000410421	0.000433862	0.000386094	0.000433925	0.000427545	0.00040758	0.000434476	0.000446484	0.000362027
K00337	0.00032389	0.000290379	0.000286938	0.000290726	0.000234059	0.000366077	0.000295793	0.000263812	0.000366238	0.000287866
K00338	0.00018253	0.00015844	0.000134714	0.000190392	0.000150112	0.000207187	0.000185189	0.000157379	0.000214694	0.000159904
K00339	0.000179207	0.000221094	0.000202288	0.000247047	0.000191863	0.000217282	0.000187907	0.000196667	0.000241951	0.000199806
K00340	0.000147464	0.000127695	0.000127827	0.000190449	0.000121555	0.000154656	0.000128009	0.000169413	0.000223494	0.0001494
K00341	0.000461631	0.000423031	0.00043099	0.00052226	0.000384482	0.000526582	0.000472494	0.000490406	0.000566892	0.000451842
K00342	0.000342374	0.000286708	0.00034423	0.000458685	0.00024942	0.000452636	0.000433377	0.000479563	0.000519464	0.00039265
K00343	0.000414027	0.000347735	0.000418003	0.000375902	0.000274994	0.00038897	0.000355619	0.00038248	0.000387251	0.000428838
K00355	0.000199414	8.59508e-05	8.25199e-05	0.000100448	0.000125699	6.22887e-05	7.76025e-05	2.02714e-05	4.62857e-05	7.76903e-05
K00356	4.89869e-05	5.08529e-05	5.12829e-05	9.09606e-05	0.000143476	7.39283e-05	5.94146e-05	0.000117766	7.99415e-05	6.48233e-05
K00360	2.69729e-06	1.6552e-06	4.10921e-06	1.78724e-05	6.35336e-06	1.94533e-05	2.37328e-05	4.04835e-05	1.25851e-05	2.00265e-05
K00362	0.000549027	0.000550323	0.000431429	0.000341138	0.000377342	0.000408191	0.000364379	0.000376815	0.000415871	0.000469278
K00363	0.000148189	0.000206533	0.000147627	0.000101422	0.000136728	9.6268e-05	0.000119242	0.000104594	9.80398e-05	0.000130141
K00364	0.000207248	9.7736e-05	9.00661e-05	2.66249e-05	5.03044e-05	2.65449e-05	3.77487e-05	1.76812e-05	1.90488e-05	5.53984e-05
K00365	1.45155e-05	1.09248e-05	1.3158e-05	2.67919e-05	2.72424e-06	3.218e-05	3.43945e-05	2.97228e-05	2.53066e-05	5.69027e-05
K00366	2.10024e-06	5.46676e-06	9.0964e-06	1.90283e-05	6.78365e-06	2.48097e-05	1.7043e-05	6.1719e-05	3.37403e-05	1.96627e-05
K00367	1.32894e-05	4.3923e-06	9.42817e-06	3.09869e-06	3.75721e-06	1.82995e-06	1.12081e-05	3.97389e-06	7.94873e-06	3.08191e-06
K00368	7.66641e-05	0.000119093	9.99283e-05	0.000117491	7.0519e-05	0.000168907	0.000168642	0.000226236	0.000211234	0.000153258
K00370	0.000270415	0.000322732	0.000180732	0.00025706	0.000202416	0.000334817	0.000254826	0.000297736	0.000371503	0.000398595
K00371	0.000102586	0.000184809	9.80508e-05	0.000117148	7.4908e-05	0.000177671	0.000112751	0.00014207	0.000206267	0.000154616
K00372	0.000261078	0.000381319	0.00031407	0.000207815	0.000380905	0.000222851	0.000163516	0.000217272	0.000276765	0.000238237
K00373	4.8627e-05	0.00010608	4.73363e-05	4.76761e-05	3.10159e-05	6.75227e-05	4.11234e-05	7.95736e-05	7.67568e-05	6.49025e-05
K00374	8.01006e-05	9.56562e-05	6.54531e-05	7.25053e-05	5.62013e-05	8.04144e-05	7.06202e-05	9.16471e-05	0.000119483	8.90421e-05
K00376	7.26456e-06	5.08726e-05	2.95124e-05	3.90818e-05	2.24727e-05	7.00148e-05	5.13772e-05	3.14525e-05	5.919e-05	2.39623e-05
K00380	0.000247461	0.000199947	0.000185137	0.000212017	0.000243884	0.00023877	0.000173281	0.000171348	0.000189777	0.000131692
K00381	0.000285318	0.000322961	0.000293778	0.000272389	0.000273337	0.000302111	0.000248256	0.000234349	0.000249806	0.000244426
K00382	0.000715477	0.000710793	0.000744563	0.000793822	0.000739419	0.00102192	0.00104194	0.000932775	0.000932173	0.0010015
K00383	0.000266217	0.000164918	0.000233477	0.000171957	0.000278728	0.00012612	0.000178423	0.000138036	0.000142743	0.000146607
K00384	0.000588615	0.000530665	0.000553117	0.000632185	0.000414171	0.00059181	0.000644924	0.000676517	0.00065326	0.000633524
K00387	4.34893e-07	3.31806e-06	1.16389e-06	2.48032e-06	2.57186e-06	2.99444e-06	1.25128e-06	6.22083e-06	8.85521e-06	2.92208e-05
K00390	0.00015823	0.000230216	0.000188437	0.000213926	0.000198172	0.000235092	0.000177912	0.00026892	0.000231438	0.000264129
K00392	3.13342e-05	2.81134e-05	2.81176e-05	5.18805e-05	1.21608e-05	6.71709e-05	6.58378e-05	7.61192e-05	4.87932e-05	8.43396e-05
K00394	4.56192e-07	3.92785e-07	7.18194e-07	4.97786e-06	6.16647e-08	4.53265e-06	2.70091e-06	5.37959e-06	7.14688e-06	5.97399e-06
K00404	0.000365026	0.000361727	0.000429128	0.000256384	0.000195586	0.000451694	0.00024399	0.000224182	0.000326386	0.000372061
K00405	0.000231434	0.000182743	0.000218333	0.000155137	0.000136777	0.000214441	0.000150273	8.75039e-05	0.000152362	0.000179715
K00406	0.000173287	0.000180394	0.000213255	0.00012942	0.000108499	0.000180334	0.000122677	0.000183728	0.000164162	0.000151404
K00407	3.66175e-05	3.83309e-05	2.81254e-05	1.77136e-05	1.50229e-05	3.44771e-05	1.80861e-05	2.43146e-05	1.84225e-05	1.58165e-05
K00410	2.77793e-06	2.95301e-06	4.1368e-06	1.14346e-05	1.48948e-06	1.50395e-05	1.24164e-05	1.46347e-05	2.75028e-05	1.19552e-05
K00411	0.000164854	0.000162838	0.000158471	0.000164428	0.000173255	0.000157787	0.000170458	0.000110481	0.000147424	0.000143002
K00412	0.000312979	0.000316178	0.000268539	0.00032051	0.000239603	0.000389612	0.000315431	0.00023467	0.000297907	0.000339902
K00413	0.00015552	0.000147607	0.000163441	0.000148062	0.000153275	0.000165968	0.000139409	0.000100204	0.000149758	0.000158452
K00422	0	2.33454e-07	3.49952e-07	1.06169e-06	0	1.38189e-06	1.06399e-06	1.33732e-06	3.10883e-06	1.60458e-06
K00425	0.000288779	0.000369669	0.000312128	0.000350292	0.000257348	0.000332917	0.000423645	0.000276768	0.000352809	0.000304767
K00426	0.00028936	0.000240421	0.000231427	0.000379661	0.000261744	0.000297897	0.00030345	0.000258169	0.000325373	0.00025501
K00432	0.00023533	0.000194223	0.000202818	0.000187165	0.000223827	0.000199964	0.000236053	0.000118327	0.000175467	0.000203792
K00441	4.35606e-06	1.31711e-07	7.28884e-07	1.68031e-06	1.6753e-07	5.81759e-06	5.38802e-06	1.06859e-05	1.19699e-06	1.71971e-06
K00446	5.16517e-05	1.3621e-05	8.48531e-06	2.07653e-05	3.26038e-05	7.59944e-05	3.07036e-05	3.11891e-05	5.67953e-05	3.9248e-05
K00448	0.000114754	8.42169e-05	0.000159517	6.61287e-05	7.96846e-05	7.33401e-05	5.74628e-05	6.17597e-05	5.71563e-05	6.88871e-05
K00449	0.00015243	9.45436e-05	0.000117931	9.02407e-05	6.96367e-05	0.000102057	8.62814e-05	7.55435e-05	6.66704e-05	8.76183e-05
K00450	0.000110836	4.40927e-05	7.81433e-05	3.64939e-05	5.11631e-05	4.25035e-05	4.70565e-05	5.82219e-05	4.67072e-05	5.84465e-05
K00451	0.000176678	0.000190417	0.000137279	0.000227982	8.83016e-05	0.000195382	0.000150048	0.000212032	0.000224152	0.000197449
K00452	1.97772e-05	2.98428e-05	7.85023e-05	7.38267e-05	4.1586e-05	4.49846e-05	2.97604e-05	5.42046e-05	2.73976e-05	2.38369e-05
K00453	0.000210164	0.000211988	0.000194172	0.000206541	0.000180573	0.000205126	0.000251811	0.00022029	0.000184825	0.000245628
K00455	2.97474e-05	2.7129e-05	5.81152e-05	2.36619e-05	4.5436e-05	1.88612e-05	1.90191e-05	1.91181e-05	1.38671e-05	2.68461e-05
K00456	0	0	3.2183e-07	1.22047e-06	0	1.58855e-06	1.11192e-07	2.56219e-07	5.61589e-06	1.96751e-06
K00457	0.000327655	0.000292545	0.000372121	0.000278457	0.000264636	0.00031249	0.000220883	0.000237605	0.000298451	0.000306769
K00459	0.000495378	0.000364273	0.000386826	0.000218376	0.000341314	0.000284009	0.000228097	0.000286727	0.000286943	0.000314249
K00461	0	0	0	0	0	3.20068e-06	0	0	0	0
K00463	3.6001e-06	2.47199e-06	2.17083e-06	2.96386e-06	9.55933e-07	2.8606e-07	1.20833e-06	8.49515e-06	3.99253e-07	7.06329e-07
K00466	2.07784e-05	1.26408e-05	4.63952e-05	2.02127e-05	1.45851e-05	0.000117421	8.59608e-06	2.18191e-06	6.53201e-05	5.74109e-05
K00467	0	2.57095e-07	2.22473e-07	5.5123e-07	0	4.33874e-06	2.81533e-06	1.76999e-06	2.16934e-06	7.83203e-07
K00469	3.13895e-06	2.17989e-06	3.38388e-06	5.06351e-06	3.69658e-06	1.68985e-05	5.52721e-06	1.16167e-06	2.76713e-06	2.2258e-05
K00471	6.17859e-07	4.07189e-06	2.09569e-05	1.41297e-05	8.21698e-06	1.24851e-05	5.96998e-06	1.62877e-05	2.9581e-05	2.63488e-05
K00472	5.65785e-05	3.98087e-05	5.15352e-05	4.15906e-05	8.36241e-05	2.34452e-05	7.08131e-05	0.000103845	4.91555e-05	3.85251e-05
K00477	3.43884e-06	8.61935e-05	1.38191e-05	1.56354e-05	2.15334e-05	2.71529e-05	2.45758e-05	1.40972e-05	2.90763e-05	3.96099e-05
K00480	0.000250318	6.94121e-05	0.000107254	6.7549e-05	0.000132774	8.07686e-05	0.000116123	0.000128075	0.000100901	0.000111884
K00481	0.000185587	0.000138365	0.000186954	0.000158661	0.000155054	0.000176261	0.000129531	0.000179199	0.000161036	0.000124008
K00483	1.00382e-05	1.03978e-05	9.69987e-06	1.2509e-05	1.51863e-05	3.84767e-05	1.34697e-05	1.1241e-05	2.18645e-05	1.62888e-05
K00484	9.10452e-07	8.87973e-06	1.85604e-06	8.83082e-06	8.57609e-07	1.19076e-06	2.77356e-07	1.39414e-07	0	4.62595e-06
K00486	4.37503e-05	2.97307e-05	3.44643e-05	8.01404e-05	7.04213e-05	4.55898e-05	5.20737e-05	6.27674e-05	2.8408e-05	2.53269e-05
K00491	5.3836e-06	4.63157e-06	1.84842e-06	2.28806e-06	1.08522e-06	1.00803e-06	5.79119e-07	1.54904e-07	8.30687e-08	0
K00493	3.66042e-06	5.90818e-06	2.68659e-05	4.09167e-06	3.43008e-05	4.15653e-06	3.46831e-06	5.62013e-06	1.05858e-06	1.40512e-06
K00494	0	0	1.06623e-06	3.23476e-07	0	9.26272e-07	3.94907e-06	6.11183e-07	3.60837e-07	0
K00496	1.60245e-06	2.19722e-05	6.54304e-06	8.08292e-06	1.51786e-05	1.27466e-05	1.35956e-05	2.26058e-05	1.84355e-05	2.6746e-05
K00499	5.64578e-06	4.21717e-06	1.87895e-05	3.03633e-05	7.18943e-07	6.49854e-05	3.06923e-05	6.1815e-05	7.65984e-05	4.78415e-05
K00500	0.000139718	8.69635e-05	0.000131292	0.000208826	0.000135184	0.000169484	0.000191677	0.000140517	0.000158424	0.000137954
K00505	7.99718e-06	9.22465e-06	6.14398e-06	4.76283e-05	3.15629e-06	3.03543e-05	2.6154e-05	2.15244e-05	2.83411e-05	1.50603e-05
K00507	0.000379435	0.000312829	0.000298838	0.000328781	0.000165923	0.000211287	0.000236703	0.000309266	0.000248608	0.000253829
K00508	6.56356e-05	7.46528e-05	3.37569e-05	8.45836e-05	7.2813e-05	6.56308e-05	8.7363e-05	8.04456e-05	6.7447e-05	6.61723e-05
K00510	1.19541e-05	1.04616e-05	8.95183e-06	1.9076e-05	8.39808e-06	1.03444e-05	6.0076e-06	3.56833e-06	2.60965e-06	7.64446e-06
K00514	0	0	0	0	0	0	0	2.17934e-06	3.61874e-07	0
K00522	3.92682e-06	5.93617e-06	5.82442e-06	7.36259e-06	4.40346e-06	9.96574e-06	7.87e-06	1.2178e-05	1.2195e-05	8.54226e-06
K00523	0.000147711	0.000209803	0.0001539	6.36253e-05	9.60451e-05	0.000114015	7.85314e-05	0.000142796	0.000109118	0.000108456
K00525	0.000785642	0.000700749	0.000741307	0.000978092	0.000667253	0.000931478	0.000992449	0.000883654	0.000965534	0.000832534
K00526	0.000290715	0.000296641	0.000256153	0.000299478	0.000315949	0.000333582	0.000387499	0.000224043	0.000290772	0.000267228
K00527	6.03822e-06	0.000112771	2.66594e-05	3.04787e-05	1.62897e-05	2.97853e-05	1.25623e-05	1.41973e-05	5.48233e-05	5.43618e-05
K00529	0.000184101	8.86103e-05	0.000144958	5.05882e-05	8.06732e-05	8.04071e-05	6.54834e-05	5.39091e-05	8.5126e-05	6.90304e-05
K00545	4.72838e-07	6.10426e-07	0	0	0	0	0	0	0	0
K00547	4.9795e-06	4.08108e-06	2.79187e-06	4.77077e-06	2.18534e-06	8.2933e-06	1.76346e-06	2.93303e-05	9.40366e-06	9.7897e-06
K00548	0.00086924	0.000824431	0.00083857	0.000775036	0.000774619	0.000913439	0.000820805	0.00082123	0.000872232	0.000838047
K00549	0.000443912	0.000377057	0.000394913	0.000337742	0.000271535	0.000374099	0.000288065	0.000311804	0.000354281	0.000367484
K00558	9.48918e-05	0.000100194	8.57746e-05	0.000176312	0.000223818	0.0001292	0.000193992	0.000188497	0.000207833	0.000147074
K00559	2.46522e-06	2.86431e-06	1.63567e-06	1.55073e-06	9.79407e-07	0	6.7815e-07	7.81329e-07	0	2.49993e-07
K00560	0.000309655	0.00021702	0.000228299	0.000242616	0.000215175	0.000320854	0.000349161	0.000239306	0.000321018	0.000298878
K00566	0.000257556	0.000191598	0.000207931	0.000201296	0.00023458	0.000229355	0.000225349	0.000336065	0.000280522	0.000238715
K00568	0.000210818	0.000176013	0.000172619	0.000236008	0.000155184	0.000157908	0.000139945	0.000152354	0.00015118	0.000154085
K00569	8.07242e-06	1.00157e-05	3.78995e-05	1.82818e-05	8.61861e-06	3.85729e-05	2.3099e-05	4.24686e-05	3.3162e-05	2.32441e-05
K00570	1.95587e-05	2.27388e-05	2.4406e-05	1.89684e-05	4.474e-05	2.74455e-05	2.75383e-05	1.28944e-05	3.2789e-05	2.36461e-05
K00575	0.000343782	0.00044808	0.000343222	0.000276054	0.000326883	0.000327507	0.000282275	0.000269071	0.000323922	0.000360272
K00588	6.81202e-07	4.15333e-07	2.2854e-06	7.44952e-06	3.61043e-07	6.79046e-06	6.63952e-06	2.89426e-05	1.14949e-05	1.16453e-05
K00595	7.19216e-05	5.42447e-05	7.58263e-05	5.5306e-05	8.96509e-05	4.37734e-05	3.24406e-05	3.59847e-05	3.96565e-05	4.66319e-05
K00600	0.000460019	0.000422216	0.000466295	0.000432036	0.000434078	0.000553373	0.000465977	0.000440478	0.000527757	0.000492621
K00602	0.000361405	0.000449148	0.000445936	0.000440703	0.000373879	0.000438393	0.00040293	0.00049549	0.000464584	0.000358154
K00603	6.15609e-07	3.3325e-07	0	7.33442e-07	2.52005e-07	1.75004e-06	9.1138e-07	1.38502e-05	2.84377e-06	1.22947e-06
K00604	8.93663e-05	0.000207436	0.000171167	0.000144392	0.000236975	0.000199424	0.00017203	0.000278412	0.000211479	0.00017873
K00605	0.000164309	0.000249574	0.000243806	0.000325808	0.000225308	0.000394507	0.000224035	0.000286767	0.000348938	0.00028377
K00606	0.000219443	0.000239324	0.000202608	0.000255614	0.000290614	0.00029018	0.000228466	0.000332084	0.00029103	0.00028202
K00609	0.000348601	0.000344242	0.000323517	0.000278112	0.000295359	0.000321691	0.000270416	0.000364555	0.000320623	0.0002975
K00610	1.0338e-07	2.40232e-07	2.8809e-07	5.46257e-07	1.00626e-06	1.72623e-06	0	0	4.06233e-07	0
K00611	0.000139553	0.000128143	0.000226249	0.000193953	0.000231651	0.000252595	0.000184097	0.00018178	0.000286141	0.000190616
K00613	3.83421e-06	3.25735e-06	1.64676e-06	2.61416e-06	9.74577e-07	0	5.82185e-07	6.09785e-08	0	0
K00615	0.00065179	0.000738204	0.000706409	0.000604773	0.00062737	0.00072737	0.0007569	0.0009275	0.000992588	0.000672109
K00616	0.000263601	0.000279366	0.000298797	0.000308511	0.00027164	0.000306207	0.000354839	0.000400346	0.000335898	0.000303937
K00619	2.93144e-05	2.41984e-05	3.91857e-05	0.000127627	4.61098e-05	5.52034e-05	4.689e-05	5.65066e-05	3.66302e-05	6.3326e-05
K00620	0.000193666	0.000263772	0.000241102	0.000213089	0.000219794	0.000240793	0.000231536	0.000276739	0.000246063	0.000236477
K00622	0	7.59918e-07	0	0	0	0	0	0	0	0
K00625	2.65144e-05	0.000215039	5.68652e-05	1.89471e-05	2.70822e-05	3.83389e-05	2.65565e-05	2.18852e-05	5.2149e-05	6.69517e-05
K00626	0.00130663	0.00107943	0.00118331	0.000835847	0.00121357	0.000969721	0.000917699	0.00115081	0.000987031	0.000908016
K00627	0.000390935	0.000352026	0.000422023	0.00047117	0.000490065	0.000560901	0.000467726	0.000586716	0.000482727	0.000465878
K00631	7.38825e-05	4.85095e-05	0.000101655	0.000151295	0.000131414	0.000138493	0.000125192	0.000148017	0.000107676	8.34855e-05
K00632	0.000190637	7.02733e-05	0.000139671	0.000125824	0.0001539	9.32372e-05	0.000104793	0.000175414	0.000123557	0.000123897
K00634	8.03576e-07	1.48683e-06	3.40146e-06	1.10072e-05	1.56808e-05	9.52606e-06	6.09404e-06	2.62505e-05	1.22578e-05	2.55751e-05
K00635	3.96101e-07	2.91533e-06	1.50791e-06	2.36601e-06	3.4924e-08	3.65345e-06	1.42627e-06	1.2567e-05	4.3044e-06	2.6962e-06
K00639	8.33633e-05	0.000118688	0.000105282	0.0002495	0.000133893	0.000210631	0.000270072	0.000238414	0.000271023	0.000195535
K00640	0.000271824	0.000408603	0.000286326	0.000220104	0.000309188	0.000258895	0.000184954	0.000191368	0.000244238	0.000252989
K00641	0.000390194	0.000343638	0.000366504	0.00032697	0.000300739	0.000298485	0.000302508	0.000308474	0.000245254	0.00026841
K00643	0.000123065	0.000107294	0.000142039	0.000169007	0.000177844	0.000146582	0.000149312	9.03324e-05	0.000156378	0.000122324
K00645	0.000213729	0.000202386	0.000203479	0.000189635	0.000268392	0.000201397	0.0001867	0.000318761	0.000231833	0.000183953
K00647	0.000347784	0.000242294	0.000273273	0.000271857	0.000265898	0.000215823	0.000194194	0.000274692	0.000202647	0.000173509
K00648	0.000528561	0.000489056	0.000475032	0.000543336	0.000431601	0.000435283	0.000479055	0.000437792	0.000449981	0.000421338
K00651	2.75877e-05	2.67532e-05	3.95585e-05	2.31389e-05	4.57679e-05	1.91428e-05	3.41007e-05	1.69298e-05	2.11501e-05	2.16773e-05
K00652	0.000130917	0.000131374	0.000196955	0.000154982	0.000257511	0.000147135	0.000127471	0.000193581	0.000162215	0.000105633
K00655	0.000409335	0.000388436	0.000423127	0.000350533	0.000425765	0.000412619	0.0003802	0.000422945	0.00040359	0.000408436
K00656	3.57106e-06	2.90699e-06	2.96456e-06	7.04902e-06	3.16454e-06	4.23226e-06	3.22045e-06	4.09706e-06	4.60065e-06	6.60104e-06
K00657	1.51528e-05	4.32259e-05	1.32489e-05	7.75001e-05	3.69956e-05	3.33213e-05	3.08129e-05	1.43565e-05	9.62564e-06	3.17103e-05
K00658	0.000253069	0.000214181	0.000214968	0.000334127	0.000217796	0.000360218	0.0003171	0.000342861	0.000338582	0.000313021
K00672	7.41658e-06	1.01338e-05	8.80069e-06	1.11997e-05	2.14605e-06	1.22629e-05	8.34987e-06	2.95726e-05	2.16013e-05	2.08569e-05
K00673	5.88475e-05	0.000184235	0.000150875	0.000110965	0.000156661	0.000149245	9.33984e-05	7.69084e-05	0.000164274	0.000161454
K00674	0.000215898	0.00025156	0.000224537	0.000271947	0.000262849	0.000275245	0.000232438	0.000288428	0.000265786	0.000237801
K00677	0.000242776	0.000223019	0.000216773	0.000224716	0.000232618	0.000219479	0.000215893	0.000215129	0.000249093	0.000227331
K00681	0.000750351	0.000584745	0.000658466	0.000496051	0.000712379	0.000508521	0.000588381	0.000715558	0.000560942	0.000560904
K00688	0.000370052	0.000197013	0.000236601	0.000207182	0.00018111	0.000325858	0.000212183	0.000299986	0.000316983	0.000301505
K00690	2.83987e-07	1.00638e-07	1.56173e-06	1.85886e-06	8.61877e-08	3.836e-06	7.77479e-07	4.83574e-06	5.2431e-06	4.94859e-06
K00691	5.28894e-06	4.39935e-06	6.27584e-06	2.50145e-05	9.17335e-07	1.62581e-06	1.5957e-06	3.11436e-08	6.17149e-07	5.7436e-07
K00692	5.47106e-06	1.12927e-05	9.25813e-06	1.66796e-05	1.0672e-05	3.1253e-05	4.07155e-06	1.84896e-06	1.28748e-05	1.91933e-05
K00693	2.9674e-07	2.02269e-06	3.85898e-07	6.79449e-07	8.25241e-08	2.72112e-07	3.80936e-08	4.38894e-08	6.41321e-07	0
K00694	0.000220266	0.000198073	0.000333053	9.02262e-05	0.000228824	0.000139316	0.000110411	8.01486e-05	9.77936e-05	0.000100449
K00695	6.2506e-06	5.61305e-07	3.27226e-06	1.15573e-06	6.47702e-07	1.72114e-06	1.49477e-06	8.74629e-07	1.51423e-06	4.50784e-07
K00696	8.56674e-06	9.30945e-06	5.93445e-06	2.27612e-06	9.7411e-07	8.10924e-06	1.25778e-06	2.56951e-06	7.3379e-06	1.22797e-06
K00697	0.00024322	0.000212518	0.000193312	0.00019644	0.000222832	0.00024479	0.000257995	0.000273579	0.000241072	0.000222265
K00700	0.000250509	0.000201754	0.000336719	0.000216645	0.000270451	0.000274562	0.000296515	0.000282781	0.000271895	0.00027783
K00702	0	0	0	0	0	3.34589e-07	0	0	1.7922e-06	3.88509e-07
K00703	0.000111707	7.34231e-05	9.81694e-05	6.9431e-05	0.000146258	9.35265e-05	8.1353e-05	4.51149e-05	7.16999e-05	6.14223e-05
K00705	2.94461e-05	4.49616e-05	3.92847e-05	6.70804e-05	3.45804e-05	0.000141762	5.69664e-05	9.9802e-05	0.000124582	0.000101991
K00720	1.80858e-05	1.41471e-05	1.88172e-05	1.39496e-05	2.43965e-05	6.15257e-06	1.95299e-05	2.24681e-05	1.97525e-05	2.61707e-05
K00721	0.000107637	6.45495e-05	0.000121537	0.000225649	0.00012141	0.000155931	0.000192951	0.000236201	0.000188284	0.00018617
K00737	0	4.12359e-08	7.49226e-08	9.43313e-07	0	5.18054e-06	5.17715e-07	1.19297e-07	4.75415e-07	1.51159e-07
K00743	0	0	0	0	0	0	0	2.71971e-06	3.44077e-07	2.48627e-07
K00748	0.00012003	0.000111364	0.000109138	9.25104e-05	0.000128716	0.00013891	9.96619e-05	0.000154491	0.000149536	0.000114518
K00756	3.5007e-06	1.92348e-06	5.51065e-06	1.8095e-05	1.30746e-06	2.23462e-05	1.08612e-05	6.02037e-05	5.45299e-05	3.13437e-05
K00757	3.18697e-05	1.20656e-05	2.60378e-05	4.91244e-06	6.96633e-06	1.1609e-05	9.74024e-06	5.6746e-06	3.43484e-06	3.47981e-06
K00758	0.000135327	0.000130915	0.000111139	9.12129e-05	9.78805e-05	0.000119545	9.25576e-05	0.000158081	0.000106903	0.000110585
K00759	8.02622e-05	6.42927e-05	0.000129061	8.62261e-05	0.000175843	8.48484e-05	9.95057e-05	0.000178334	0.000107361	8.29614e-05
K00760	8.18446e-05	0.00015193	0.000135548	0.000194689	0.000115978	0.000211944	0.000231157	0.00022046	0.000218786	0.00024573
K00761	0.000160998	0.000147341	0.000128249	0.000181514	0.000142696	0.000198923	0.000196704	0.000215194	0.00015288	0.000158772
K00762	0.000182608	0.000205401	0.000176475	0.000172106	0.000222005	0.000214349	0.000178136	0.000243542	0.000184756	0.000181773
K00763	0.000279891	0.000267199	0.000192422	0.000158566	0.000176362	0.000196071	0.000209711	0.000231884	0.000172836	0.000217934
K00764	0.000309631	0.000418446	0.000348566	0.000438097	0.000360314	0.000551249	0.000388199	0.000454589	0.000473651	0.000493452
K00765	0.000234894	0.00023301	0.000188132	0.000207408	0.000219692	0.000201474	0.000215091	0.000319905	0.000263509	0.000200359
K00766	0.00024718	0.000183723	0.000248958	0.000265274	0.000264111	0.000238056	0.000173301	0.00029087	0.000227305	0.000204992
K00767	0.000126563	0.000195838	0.000143735	0.000163038	0.000168742	0.000192178	0.000157688	0.000274914	0.000195155	0.000155225
K00768	0.000137934	0.000160632	0.000115076	0.000111182	0.000119506	9.3601e-05	8.45697e-05	9.69152e-05	0.000109003	7.95488e-05
K00769	4.39088e-05	2.45201e-05	4.23792e-05	2.18165e-05	3.36988e-05	2.53047e-05	2.2118e-05	1.53486e-05	1.90006e-05	2.1092e-05
K00772	1.28592e-05	2.56379e-05	2.17736e-05	3.34002e-05	3.93509e-06	2.95695e-05	2.07404e-05	4.85957e-05	8.67984e-05	4.30472e-05
K00784	1.27665e-05	8.06434e-05	6.64101e-05	2.32057e-05	1.00349e-05	4.89768e-05	2.61532e-05	5.28688e-05	5.64191e-05	3.53526e-05
K00788	0.000158253	0.00021116	0.00020161	0.000130917	0.000207741	0.000144687	0.000165468	0.000195267	0.000166609	0.000174719
K00789	0.000229113	0.000259092	0.000311978	0.00044731	0.000270945	0.00041098	0.000337628	0.000365461	0.000436261	0.000358695
K00790	0.000415396	0.000322812	0.000409696	0.000393525	0.000446951	0.000486851	0.000402228	0.000474056	0.000476716	0.000462461
K00791	7.86354e-05	0.000146726	0.000126901	0.000150326	0.000165894	0.000191332	0.000130008	0.000231194	0.000199924	0.000172056
K00793	0.00018587	0.00018936	0.000222872	0.00023471	0.000260248	0.000245491	0.00025006	0.000258388	0.000231457	0.000200898
K00794	0.000216837	0.000172219	0.000173043	0.000143541	0.000184657	0.000140904	0.000161014	0.000190668	0.000191841	0.000165146
K00795	0.000107645	0.00017255	8.73302e-05	7.15943e-05	0.000177033	9.86815e-05	9.71617e-05	0.00017515	0.000100892	0.000111746
K00796	0.000125996	0.000175604	0.000150187	0.000183132	0.000264192	0.000197452	0.000181545	0.000313135	0.000177713	0.000135718
K00797	0.000226128	0.000238836	0.000146989	0.000152924	0.00014883	0.000130777	0.000112854	7.46418e-05	9.71764e-05	0.000131209
K00798	0.000152784	0.000161406	0.000171793	0.000116141	0.00013016	0.00013634	0.000129488	0.000151412	0.000163197	0.000150737
K00799	0.00168517	0.00158087	0.0015864	0.00136683	0.00165705	0.00117052	0.00125727	0.00109272	0.00120933	0.00128561
K00800	0.000257008	0.000317774	0.000199854	0.00020488	0.000272042	0.000211794	0.00026764	0.000378383	0.000237093	0.000223166
K00801	5.86777e-07	1.7003e-07	1.72278e-06	1.27333e-06	1.29044e-07	3.65215e-06	2.34782e-06	7.9009e-06	2.71379e-06	4.02464e-06
K00803	9.67526e-06	5.09204e-05	3.83504e-05	2.277e-05	4.7481e-05	4.35585e-05	6.95857e-05	6.60921e-05	9.03429e-05	3.25452e-05
K00805	2.14847e-05	1.46939e-05	1.70204e-05	4.27551e-05	2.37661e-05	7.24211e-05	5.51454e-05	7.45829e-05	3.93091e-05	4.82578e-05
K00806	0.00020135	0.000155528	0.00019513	0.000182908	0.000221633	0.000167871	0.000204746	0.00026326	0.000227092	0.000185556
K00808	9.59751e-05	5.54674e-05	5.09206e-05	2.78423e-05	2.96254e-05	6.47204e-05	4.65013e-05	2.57688e-05	3.88271e-05	4.00597e-05
K00812	0.000261314	0.000196297	0.000270923	0.000289114	0.00029517	0.000255527	0.000287745	0.000215825	0.000251589	0.000246299
K00813	9.50615e-07	1.05587e-05	2.33859e-06	1.68611e-05	9.04982e-06	2.54031e-06	2.13498e-06	5.83025e-06	2.5964e-06	2.59522e-06
K00817	0.000438307	0.000505726	0.000461664	0.000376239	0.000485057	0.000435381	0.000396624	0.000462835	0.000422905	0.000458
K00818	0.000149432	0.000113843	9.46908e-05	7.45184e-05	7.35651e-05	9.09803e-05	7.16272e-05	9.00125e-05	7.99666e-05	0.000117529
K00819	3.07497e-05	2.9859e-05	2.87968e-05	5.73712e-05	3.13773e-05	5.53306e-05	3.79023e-05	9.08895e-05	6.40027e-05	5.79437e-05
K00820	0.000477749	0.000590649	0.000547542	0.00068078	0.000521623	0.000614348	0.000610401	0.000725715	0.000693132	0.000601851
K00821	0.000160164	0.00017652	0.000157448	0.000208823	0.000218211	0.000255053	0.000232744	0.000230806	0.000266393	0.000211536
K00822	0.000290217	0.000272766	0.000310415	0.000103452	0.000190997	0.000155779	0.000144494	0.000113149	0.000168473	0.000203439
K00823	3.36237e-05	3.32338e-05	5.87943e-05	5.04202e-05	3.06265e-05	6.93753e-05	7.58412e-05	8.67932e-05	5.60839e-05	6.34883e-05
K00824	0.000183375	0.000135888	0.000212204	7.27725e-05	0.000176592	9.28732e-05	9.07582e-05	5.42774e-05	8.92367e-05	8.39866e-05
K00826	0.000296386	0.000261132	0.000318324	0.000395221	0.000360175	0.000392213	0.000379392	0.000446774	0.000405197	0.000378811
K00827	0	2.67885e-07	0	2.03045e-07	0	0	0	0	2.03847e-06	0
K00830	0.000166829	6.61998e-05	8.82473e-05	4.35412e-05	6.02589e-05	6.31822e-05	6.28478e-05	6.96679e-05	9.15411e-05	6.08642e-05
K00831	0.000325672	0.000224568	0.00033036	0.000271325	0.000316366	0.000306478	0.00029977	0.000251849	0.000296084	0.00025696
K00832	0.000102182	0.000187778	0.000118002	0.000106675	0.000136817	0.000212244	0.000144299	0.000158429	0.000167681	0.000185949
K00833	0.000178692	0.000215202	0.00022891	0.000175186	0.000237301	0.000193573	0.000189724	0.000233394	0.000166105	0.000188903
K00835	6.53151e-08	3.54998e-06	4.20179e-07	9.79642e-06	1.30014e-06	3.95286e-06	2.49649e-07	0	1.6622e-06	1.45016e-06
K00836	3.54846e-05	6.62919e-05	7.83177e-05	7.03194e-05	0.000120624	4.67222e-05	5.13956e-05	2.42783e-05	4.11712e-05	2.34126e-05
K00839	1.20151e-05	1.07984e-05	1.0196e-06	8.4238e-06	1.54457e-06	8.99946e-06	8.61502e-07	3.60961e-06	3.08356e-06	5.23009e-06
K00841	3.79715e-07	1.94121e-06	0	0	0	0	0	0	0	0
K00844	3.84575e-07	8.19191e-07	4.46539e-07	1.6934e-07	4.67912e-07	1.2343e-06	1.35766e-06	8.53211e-07	1.13339e-06	5.45985e-07
K00845	0.000284328	0.000266911	0.000291162	0.000305947	0.000305013	0.00035484	0.000355423	0.000532226	0.000355055	0.000302206
K00847	0.000150258	0.000170924	0.000173915	0.000159415	0.000170894	0.000178181	0.000159731	0.00017703	0.000186987	0.000197754
K00848	1.13254e-05	6.05569e-06	1.57599e-05	2.38805e-05	2.39795e-05	3.45414e-05	5.03011e-05	6.43713e-05	2.19217e-05	3.73603e-05
K00849	1.65652e-05	2.7925e-05	2.31727e-05	3.07475e-05	2.10418e-05	5.74516e-05	6.39151e-05	8.7183e-05	4.99055e-05	5.10977e-05
K00850	0.000190641	0.000169606	0.000131088	0.00017021	0.000140926	0.000203837	0.000229821	0.000265621	0.000201335	0.000201777
K00851	0.000169216	0.00016285	0.000152444	0.000137795	0.000113793	0.000144408	0.000181895	0.000182035	0.000126295	0.000169205
K00852	0.000144315	0.000136019	0.000141701	9.37659e-05	0.000240293	9.83878e-05	0.000104624	0.000165089	9.04865e-05	7.41105e-05
K00853	2.27565e-05	2.80884e-05	2.22285e-05	2.78967e-05	1.25226e-05	4.53945e-05	2.79235e-05	3.94316e-05	3.75971e-05	3.43312e-05
K00854	0.000201974	0.000189243	0.000203615	0.000108031	0.00026924	0.000122968	0.000137465	0.00023108	0.000133793	0.000113985
K00855	3.43786e-05	2.63438e-05	9.10176e-06	5.24969e-06	5.53333e-06	6.01362e-06	6.22482e-06	4.28622e-06	1.01497e-05	1.86951e-05
K00856	0.000151016	0.000141785	0.000159548	0.0001148	8.05917e-05	0.000123	0.000109605	0.000154744	8.98975e-05	0.000108395
K00857	8.87691e-05	9.95356e-05	0.000105333	0.000190759	0.000108404	0.000190407	0.00015531	0.000149322	0.000156858	0.00017696
K00858	0.000172617	0.000228934	0.000221649	0.000230063	0.000224742	0.000228929	0.000257871	0.000319332	0.000279842	0.000206625
K00859	0.000111485	0.000123849	0.000127721	0.000118304	0.000177886	0.000119214	0.000131056	0.000169913	0.000162046	0.000140169
K00860	3.43276e-05	0.000116668	3.81374e-05	2.13915e-05	3.98005e-05	1.5982e-05	1.36056e-05	2.55793e-05	3.65765e-05	4.79971e-05
K00863	5.20696e-05	2.13426e-05	4.34237e-05	3.7422e-05	2.21498e-05	3.21414e-05	3.13809e-05	3.00606e-05	2.63502e-05	3.86312e-05
K00864	0.000300893	0.000280608	0.000235254	0.000317335	0.000343134	0.000258887	0.000346015	0.000357596	0.000277475	0.000241573
K00865	5.35741e-06	1.07407e-05	1.46039e-05	1.82075e-05	2.82683e-05	3.16881e-05	1.52899e-05	4.28587e-05	3.18952e-05	2.34603e-05
K00867	5.4595e-05	4.9554e-05	5.80046e-05	0.000104645	9.869e-05	0.000101846	0.00016	0.000116855	0.00010709	0.000106339
K00868	6.78808e-05	4.14971e-05	7.13928e-05	6.08235e-05	0.000104214	0.000102219	7.93386e-05	6.6972e-05	5.83848e-05	9.00255e-05
K00869	7.45301e-07	0	0	0	1.94315e-07	0	1.43515e-06	0	1.83041e-07	0
K00872	3.79849e-05	1.3839e-05	2.17732e-05	6.20716e-05	4.95471e-05	3.36599e-05	3.98663e-05	9.92049e-05	2.97115e-05	3.63324e-05
K00873	0.000512378	0.000611554	0.000481244	0.000463457	0.000417554	0.000499216	0.000448453	0.00049898	0.000551915	0.000470174
K00874	0.00018888	0.000122447	0.000132639	0.000168435	0.000219386	0.000109199	0.000148486	0.000160444	0.00010282	0.00013452
K00875	2.7343e-05	1.3652e-05	2.90178e-05	7.17861e-06	1.30402e-05	5.83529e-06	3.01924e-05	1.11619e-05	3.09903e-06	2.5861e-06
K00876	8.95524e-06	6.85084e-05	1.36595e-05	4.42371e-05	8.09146e-06	4.6659e-05	6.42357e-05	5.42253e-05	5.66366e-05	5.36175e-05
K00878	4.07037e-05	3.27364e-05	5.07952e-05	1.76342e-05	3.7914e-05	9.66911e-06	1.39619e-05	3.7666e-05	8.3803e-06	2.19031e-05
K00879	0	5.75517e-08	1.38034e-07	0	0	1.36266e-07	0	0	0	1.79323e-06
K00880	3.17164e-05	2.51037e-05	4.11898e-05	1.48057e-05	4.08127e-05	6.53851e-06	2.06157e-05	7.20372e-06	9.70459e-06	2.62724e-05
K00882	1.8285e-05	9.1626e-06	3.10439e-05	3.62587e-05	6.05558e-05	5.93244e-05	1.46335e-05	3.91389e-05	3.1817e-05	3.51048e-05
K00883	0.000185165	0.000161454	0.000171659	0.000113799	0.000218194	0.000104753	0.000119777	0.000119644	9.97732e-05	0.000112372
K00884	2.56473e-05	3.12933e-05	5.91069e-06	3.97124e-05	1.71654e-05	1.64236e-05	7.80972e-06	5.03586e-06	1.08643e-05	1.31796e-05
K00885	0	4.91564e-07	0	0	0	0	0	0	0	0
K00886	1.95897e-05	2.06849e-05	3.21895e-05	5.83606e-05	5.7893e-05	7.07018e-05	8.46479e-05	8.0237e-05	5.48958e-05	6.5555e-05
K00887	9.59519e-08	5.83787e-07	5.72867e-07	1.39968e-06	1.33422e-07	9.55087e-07	5.0113e-06	7.70239e-07	5.41072e-06	7.68675e-06
K00889	2.14926e-07	5.54933e-08	4.65838e-07	6.30922e-07	0	3.94177e-07	3.12697e-06	5.93391e-06	3.94124e-06	6.10267e-07
K00891	0.00015586	9.80633e-05	0.000158425	0.000133001	0.000190048	0.00014174	0.000126107	0.000159528	0.000145054	0.000110695
K00892	0	5.61629e-08	3.36756e-07	6.75141e-07	0	2.24094e-06	1.86159e-07	7.66174e-08	3.09399e-06	2.16182e-06
K00895	3.49674e-05	3.10141e-05	4.28395e-05	1.96489e-05	5.51304e-05	3.18276e-05	2.02563e-05	2.11732e-05	3.15654e-05	2.13627e-05
K00899	5.94652e-06	7.57801e-06	2.61795e-06	8.59308e-06	2.82824e-06	1.22165e-05	1.20177e-05	7.16747e-07	3.46103e-06	1.24609e-05
K00901	0.0001306	0.000102666	0.000119459	8.63949e-05	0.000108252	0.000121786	0.000123601	0.000107875	9.32487e-05	0.000109622
K00912	9.23328e-05	9.86232e-05	8.54683e-05	9.45736e-05	7.50002e-05	8.22668e-05	7.289e-05	0.000130262	9.2492e-05	9.47113e-05
K00917	2.68081e-06	2.53552e-06	1.69209e-06	2.72462e-06	1.60239e-06	8.95635e-06	4.22427e-06	2.93838e-05	1.88988e-06	5.36811e-07
K00918	3.27742e-05	1.5404e-05	3.03427e-05	1.10844e-05	1.3115e-06	6.41674e-06	1.42942e-05	1.73565e-05	1.7221e-06	1.11642e-05
K00919	9.98886e-05	0.000131955	0.000114803	0.000140834	0.000159272	0.000144728	0.000135057	0.000218513	0.000133432	0.000145732
K00925	3.95796e-05	0.000131211	6.17636e-05	6.88414e-05	2.86759e-05	9.43452e-05	6.09868e-05	8.72395e-05	0.000120318	0.000117378
K00926	5.20981e-06	1.12614e-05	3.66237e-05	3.86135e-05	1.72613e-05	4.67506e-05	2.52678e-05	4.96903e-05	5.96879e-05	3.94345e-05
K00927	0.000222021	0.000219451	0.000237058	0.000250931	0.000268852	0.000283429	0.000235466	0.000356056	0.000336602	0.000254325
K00928	0.000292896	0.000314046	0.000297808	0.000306614	0.000356051	0.000380166	0.000358818	0.000395051	0.000425042	0.000349739
K00930	0.000337432	0.000319751	0.000317191	0.00037931	0.000295571	0.000367949	0.000310219	0.000272385	0.000303672	0.000322685
K00931	0.000213097	0.000298305	0.000197591	0.000139126	0.00024381	0.000205466	0.000167883	0.000222381	0.000148959	0.000168985
K00937	0.000272183	0.000279981	0.000348492	0.000434987	0.000388785	0.000480309	0.000494967	0.000456066	0.000476524	0.000411751
K00938	2.76805e-07	7.14702e-08	3.67522e-07	2.84022e-06	0	8.07439e-07	2.64448e-06	4.60736e-06	3.02649e-06	3.79496e-06
K00939	0.000200185	0.000168537	0.000200765	0.000243878	0.000231678	0.000244155	0.000252382	0.000226398	0.000239115	0.000251385
K00940	0.000134906	0.000120803	0.00011959	0.0001578	0.000128948	0.000167314	0.000169077	0.000166494	0.000198254	0.000174308
K00941	0.000208252	0.000260094	0.000290824	0.000164017	0.000188866	0.000178312	0.000170049	0.00015519	0.000184633	0.000181913
K00942	0.000135925	0.000171518	0.00017682	0.000205851	0.000178811	0.000222974	0.000185765	0.000202805	0.000240906	0.000213188
K00943	9.63611e-05	0.000114687	0.000115913	0.000120747	0.000143852	0.000125542	0.000108218	0.000168225	0.000151732	0.000112764
K00945	0.000107264	0.000128801	9.8406e-05	0.000147867	0.000125398	0.000172719	0.000161003	0.000199115	0.000148159	0.000146979
K00946	0.000102901	9.8055e-05	0.000109296	0.000120255	0.000148534	0.00013925	0.000100588	0.000220211	0.00014607	0.000108624
K00948	0.000317223	0.000334373	0.000320237	0.00039594	0.00026196	0.000447135	0.000358103	0.000385052	0.000383898	0.000408774
K00949	3.56248e-05	1.93967e-05	2.46421e-05	1.02668e-05	3.42066e-05	1.68296e-05	1.60795e-05	1.4844e-05	1.32541e-05	1.25196e-05
K00950	0.000122646	9.19845e-05	0.000154521	0.000174922	0.00015998	0.000195916	0.000159536	0.000218821	0.000157472	0.000138624
K00951	0.000489154	0.000493981	0.000353223	0.000464741	0.000272663	0.00041634	0.000429234	0.00051293	0.000495724	0.000462524
K00954	0.000264793	0.000296932	0.000175599	0.000204987	0.000194508	0.000209556	0.000262263	0.000231923	0.000212282	0.000242987
K00955	0.000100826	0.000103001	0.000213906	0.000356949	0.000172365	0.000309742	0.000279384	0.000330785	0.000371727	0.000237005
K00956	0.000302604	0.000275778	0.000219657	0.000107004	0.000115481	0.000141686	0.000110971	0.000143536	0.000154877	0.000164953
K00957	0.000135699	0.000221433	0.000204936	0.000251373	0.000167202	0.000295296	0.000285728	0.000284486	0.00030585	0.000250678
K00958	7.08058e-07	1.6537e-06	1.63767e-06	8.9321e-06	6.34198e-08	3.11018e-05	8.51291e-06	4.50104e-05	1.49733e-05	3.00849e-05
K00962	0.000406244	0.000425618	0.000436827	0.000509262	0.000406083	0.000590808	0.000547466	0.000531878	0.00061058	0.000590629
K00963	0.000267885	0.000223062	0.000265225	0.00029401	0.000279073	0.000313002	0.000330577	0.000286612	0.000321675	0.000280827
K00965	2.56897e-05	0.000117736	2.71511e-05	6.17123e-05	2.76382e-05	6.55454e-05	7.70663e-05	9.1981e-05	5.37825e-05	8.1335e-05
K00966	1.31832e-05	0.000100737	2.00778e-05	2.66739e-05	6.75658e-06	4.11302e-05	4.10908e-05	3.09152e-05	5.11744e-05	5.19215e-05
K00968	0	3.81907e-07	3.43491e-07	2.17102e-07	0	2.26062e-07	3.95587e-06	0	2.42177e-07	0
K00969	0.000175543	0.000167589	0.000196534	0.000174487	0.000180317	0.000166573	0.00017164	0.000146965	0.000165649	0.000183953
K00970	0.000190362	0.000249595	0.000264398	0.000263565	0.000290419	0.000292532	0.000279511	0.000381851	0.000318316	0.000280481
K00971	9.20739e-05	9.83342e-05	0.000115026	0.000117212	0.000149684	0.000122131	0.000117381	9.85801e-05	0.000135164	0.000150871
K00972	0	8.3302e-08	0	0	0	1.6765e-06	0	0	1.05648e-07	0
K00973	0.000205095	0.000166374	0.000166128	0.000216769	0.000165459	0.000210577	0.00026685	0.000234339	0.000236117	0.000226203
K00974	8.99504e-05	0.000120894	8.46598e-05	0.000140682	8.94713e-05	0.000142755	9.92712e-05	0.000194055	0.000115402	7.78515e-05
K00975	0.000152701	9.66982e-05	0.000114232	0.000104933	0.000107716	0.00011635	0.000155359	0.000157423	0.000134515	0.000172406
K00978	4.43763e-05	5.36386e-05	3.33739e-05	4.10657e-05	6.95733e-05	8.05653e-05	4.52332e-05	2.48386e-05	6.679e-05	6.63095e-05
K00979	0.000135253	0.000178619	0.000167587	0.000127075	0.000158887	0.000150373	9.60237e-05	0.000131252	0.000154019	0.000116041
K00980	9.62435e-06	3.03724e-06	1.72986e-06	2.31463e-06	2.35296e-06	1.93687e-06	3.29067e-06	4.08305e-06	2.60386e-06	1.93408e-05
K00981	0.000656067	0.000397003	0.000404099	0.000333468	0.00032595	0.000307802	0.000293704	0.000286102	0.000267605	0.000301692
K00983	1.81034e-06	1.10084e-05	1.34667e-05	1.9248e-05	1.69569e-05	2.5812e-05	1.5531e-05	1.59204e-05	5.38785e-05	2.46012e-05
K00990	0.000421566	0.000398063	0.000416598	0.000368671	0.000445258	0.000472771	0.000358203	0.000407852	0.000405924	0.000389497
K00991	8.00812e-05	0.000137158	7.92642e-05	8.66811e-05	7.02211e-05	8.61383e-05	7.76491e-05	0.000177789	8.70863e-05	8.00663e-05
K00992	0.000137437	0.000168508	0.000167959	0.000124628	0.000170006	0.000150338	0.000129127	0.000150358	0.000141804	0.000128388
K00995	0.000230021	0.000126024	0.00018839	0.000245878	0.000176323	0.000227709	0.000214431	0.000241166	0.000225999	0.000217354
K00997	0.000114901	0.00015182	0.000114111	8.96816e-05	0.000123793	9.64535e-05	0.000116992	0.000147863	9.7829e-05	0.000126408
K00998	1.142e-06	1.53251e-06	1.86612e-05	1.3611e-05	1.18892e-05	6.62546e-06	2.24383e-05	5.72804e-05	1.47282e-05	1.47847e-05
K00999	1.81403e-07	0	0	6.39017e-07	0	0	2.32874e-07	1.60983e-06	7.12823e-07	5.15081e-07
K01000	0.000308104	0.000305046	0.000290508	0.000291311	0.000265842	0.000357849	0.000351845	0.000303204	0.000406939	0.000335238
K01003	0	3.22525e-06	2.22133e-05	1.32044e-05	8.14603e-06	4.87151e-05	7.69299e-07	9.25793e-08	2.43067e-05	1.75056e-05
K01004	2.38333e-05	1.76398e-05	3.07579e-05	1.54357e-05	5.12269e-05	3.52407e-05	4.42532e-05	1.25249e-05	2.30769e-05	3.84162e-05
K01006	0.000123433	0.000115191	0.000164759	0.000156328	0.000196742	0.000192349	0.000167379	0.000217752	0.000187056	0.000147619
K01007	0.000304415	0.000403355	0.000309904	0.000365202	0.000182298	0.000578425	0.000392887	0.00041831	0.000473754	0.000453692
K01008	8.73511e-05	0.000103518	7.02446e-05	3.44346e-05	8.76647e-05	9.5429e-05	7.33478e-05	9.52325e-05	8.66586e-05	8.23791e-05
K01011	0.000214269	0.000231846	0.000218516	0.000257845	0.00025113	0.000252742	0.000272215	0.000285554	0.000234416	0.00026625
K01012	0.000125808	0.000160547	0.000181025	0.000216907	0.000150146	0.000219561	0.000190955	0.000185553	0.000240371	0.000198202
K01014	2.3596e-06	5.12037e-07	1.35157e-06	6.64427e-06	8.20904e-08	2.81113e-06	5.97594e-06	5.91959e-06	1.44267e-05	3.67014e-06
K01026	4.05091e-05	5.41686e-05	3.89361e-05	8.73949e-06	1.71559e-06	1.58528e-05	1.68412e-05	1.97222e-06	3.3386e-06	1.80168e-05
K01027	7.8828e-06	6.39343e-06	1.3541e-05	2.65753e-05	3.28492e-05	3.66768e-05	6.13289e-05	9.77085e-05	3.65979e-05	3.91707e-05
K01028	0.000135858	0.000124205	0.000118114	0.000250073	0.000123868	0.000212137	0.000197731	0.000159691	0.000167842	0.000170264
K01029	0.000168901	0.00017811	0.000165352	0.000265394	0.000143151	0.00030531	0.000266067	0.000191357	0.000303755	0.000244507
K01031	0.000101184	0.000158495	9.06705e-05	4.12072e-05	6.85894e-05	5.85706e-05	6.61321e-05	2.54395e-05	4.00429e-05	5.51295e-05
K01032	0.000143551	0.000143627	0.000121385	5.91426e-05	8.28574e-05	6.86967e-05	7.61968e-05	3.28761e-05	3.52413e-05	5.61604e-05
K01034	5.3985e-06	1.3283e-05	4.84925e-06	4.74052e-06	2.73062e-05	8.02476e-07	1.72751e-06	1.63819e-06	8.55204e-06	9.43063e-07
K01035	5.50506e-06	1.52168e-05	7.00967e-06	5.47551e-07	1.15069e-06	2.30495e-06	9.07524e-07	3.48534e-07	2.00627e-06	4.46066e-07
K01039	4.92731e-05	4.53756e-05	9.94785e-05	9.99946e-05	0.000117256	9.90214e-05	5.22683e-05	5.24284e-05	8.89368e-05	6.17273e-05
K01040	3.57103e-05	3.61185e-05	7.51371e-05	6.86797e-05	6.33906e-05	7.44548e-05	6.12201e-05	6.24672e-05	7.53417e-05	5.56416e-05
K01042	0.000106937	0.000164292	7.16366e-05	4.50512e-05	0.000142811	7.02437e-05	6.7987e-05	5.56991e-05	5.7423e-05	5.77546e-05
K01046	2.29416e-05	1.7244e-05	6.51947e-05	2.47342e-05	4.69076e-05	4.35097e-05	1.24977e-05	7.74783e-06	5.57541e-05	4.92259e-05
K01048	4.74869e-05	5.37135e-05	4.24824e-05	4.97689e-05	8.93235e-05	5.74772e-05	4.71159e-05	4.62904e-05	7.01646e-05	6.62356e-05
K01051	2.41844e-05	2.08931e-05	1.81701e-05	2.61612e-05	1.71885e-05	3.39532e-05	2.27364e-05	3.06823e-05	5.29813e-05	2.7487e-05
K01053	0.000434326	0.000299163	0.000296087	0.000163725	0.000194901	0.000177005	0.000181928	0.000224282	0.000185486	0.000235533
K01054	0	0	0	2.40084e-06	0	1.66662e-07	0	0	0	0
K01055	9.19665e-05	0.000107905	0.000135113	0.000119441	0.000112739	0.000118926	6.3703e-05	5.09136e-05	8.40614e-05	8.60287e-05
K01057	0.000103284	8.02126e-05	0.00011212	0.000168535	0.000152458	0.000142838	0.000151034	0.000187163	0.000151033	0.000132885
K01058	9.97865e-05	9.95676e-05	8.26723e-05	6.93179e-05	5.68002e-05	7.37934e-05	7.60696e-05	7.77767e-05	5.74724e-05	8.19772e-05
K01060	2.32423e-05	1.97048e-05	2.19651e-05	4.96757e-05	4.25425e-05	6.15499e-05	4.38524e-05	3.17979e-05	2.43573e-05	6.72758e-05
K01061	0.000467263	0.000405969	0.000373534	0.000244039	0.000368533	0.000274252	0.00025299	0.000303132	0.000275273	0.000295986
K01067	7.69276e-07	7.24848e-06	7.39474e-07	1.96157e-06	2.10408e-06	1.16893e-06	3.62476e-07	1.18699e-07	4.48853e-06	1.99249e-06
K01069	0.000134039	0.000144813	0.000178757	0.000131618	0.00017882	0.00017096	0.000152104	0.000182966	0.000170499	0.000138178
K01070	9.19647e-05	0.000152129	0.000142561	0.000176716	0.000139986	0.000145439	0.000139174	0.000102781	0.00014348	0.00010007
K01075	0.000153108	7.61313e-05	0.000197865	3.38937e-05	5.74051e-05	4.85765e-05	2.20954e-05	2.42296e-05	5.31326e-05	4.2298e-05
K01077	0.000119696	0.000185594	0.000162071	0.000252043	0.000183085	0.000161887	6.8596e-05	1.52202e-05	2.94722e-05	5.97188e-05
K01078	3.10506e-05	1.47053e-05	3.58588e-06	8.48724e-06	1.88893e-05	4.04029e-06	1.48964e-05	1.14096e-05	9.1593e-06	2.4013e-06
K01079	0.00018141	0.00019617	0.000204312	0.000128771	0.000157177	0.000146687	0.000113843	0.000140613	0.000130116	0.000137667
K01081	0.000230566	0.000304315	0.000299252	0.000260992	0.000211802	0.000268245	0.000304742	0.000229056	0.000206851	0.000294699
K01082	9.70818e-05	8.25124e-05	9.57892e-05	0.000137865	0.000160059	0.000147847	0.000102161	0.000116851	0.000141716	0.000105518
K01083	7.62824e-05	6.23517e-05	5.47926e-05	0.000141083	0.000108982	0.000104285	5.35961e-05	1.16712e-05	2.03087e-05	4.43535e-05
K01085	1.95143e-05	6.1834e-06	1.69971e-06	1.0837e-06	2.82634e-05	2.22295e-07	6.85685e-07	1.2154e-07	2.42177e-07	5.83318e-08
K01086	3.51811e-05	2.05438e-05	9.18855e-06	1.18254e-06	4.67256e-06	1.23134e-06	4.03736e-06	6.6202e-08	1.75883e-07	1.58229e-05
K01087	7.2179e-05	8.83858e-05	6.09015e-05	6.56589e-05	0.000120315	9.74999e-05	0.000104169	0.000114821	7.3005e-05	8.19123e-05
K01089	7.51682e-05	1.84079e-05	3.03331e-05	8.29178e-05	4.23047e-05	5.57775e-05	7.6691e-05	0.000106269	6.95281e-05	4.60062e-05
K01091	0.000493632	0.000505913	0.000535901	0.000400145	0.000508418	0.000443239	0.000344983	0.00031163	0.000409432	0.000462085
K01092	0.000312779	0.0003121	0.000339718	0.000353126	0.000501498	0.000351987	0.000264544	0.000305049	0.000338222	0.000318141
K01093	1.10674e-05	8.32156e-06	6.46505e-06	1.1182e-05	1.98539e-07	3.29473e-05	6.41777e-06	1.73589e-05	6.04742e-05	1.44545e-05
K01095	3.54358e-05	3.26531e-05	5.92991e-05	3.2878e-05	4.01192e-05	4.2369e-05	3.01011e-05	6.81708e-05	5.21091e-05	4.66724e-05
K01101	1.00665e-05	8.59929e-06	7.61162e-07	3.43992e-06	9.14471e-06	6.12285e-07	3.07218e-06	2.18348e-07	1.31186e-06	2.44179e-07
K01113	0.000218402	0.000314156	0.000231478	0.00014923	0.000230419	0.000124199	0.000166281	5.97136e-05	0.000161049	0.000170644
K01114	0.000364431	0.000325048	0.000196975	0.000222717	0.000149449	0.000218512	0.000310429	0.000298883	0.000226751	0.000297519
K01115	9.01786e-07	1.20569e-06	3.88811e-07	2.77303e-07	3.41408e-07	0	5.33148e-05	6.81696e-08	9.43548e-08	0
K01119	9.08124e-05	0.000203947	0.000113139	8.15278e-05	0.000107603	0.000140988	0.000143771	0.000181836	0.000154934	0.000126046
K01120	8.69293e-08	7.93944e-08	1.61497e-07	1.80533e-07	0	8.54254e-07	1.00435e-06	1.28573e-07	3.89257e-06	4.36555e-07
K01126	0.000395877	0.000430375	0.000477492	0.0003466	0.000345652	0.000242461	0.000314258	0.000320769	0.000258206	0.000345627
K01129	0.000174891	0.000253127	0.000181564	0.000155019	0.000197654	0.000200305	0.000194848	0.000251443	0.000232174	0.000209701
K01130	0.000117626	0.000132673	0.000219419	0.00017843	0.000220875	0.000120484	0.000153799	6.93576e-05	0.000131904	0.000134238
K01139	7.59451e-05	3.37432e-05	6.04113e-05	4.59911e-05	0.000160763	2.65817e-05	0.000112826	0.000109426	4.07823e-05	4.54239e-05
K01141	0.000163574	0.000190004	0.000181658	0.000141781	9.5449e-05	0.000115018	0.000105834	0.000116122	8.97889e-05	9.43457e-05
K01142	0.000481217	0.000523638	0.000555356	0.000582961	0.000509325	0.000542166	0.000614715	0.000504607	0.0005687	0.000566754
K01151	9.34429e-06	9.37447e-06	8.34176e-06	2.14797e-05	1.8543e-06	2.7172e-05	1.87441e-05	8.92831e-05	4.25795e-05	3.86639e-05
K01158	9.50037e-08	0	7.43553e-07	8.98039e-07	1.10097e-06	2.35733e-07	1.58293e-05	8.67018e-06	9.46863e-07	2.52498e-06
K01159	0.000141863	0.000136097	0.000147659	0.000142828	0.000182875	0.00016047	0.000150731	0.000196185	0.000173103	0.000146751
K01173	4.38482e-05	8.1976e-05	8.05556e-05	4.16756e-05	6.29188e-05	4.57006e-05	2.78478e-05	1.16894e-05	2.67602e-05	5.42821e-05
K01176	5.90949e-05	0.000160108	7.33351e-05	0.000121387	5.37142e-05	8.4705e-05	8.68071e-05	4.91729e-05	7.17828e-05	9.28922e-05
K01178	3.31333e-05	5.83794e-05	4.00674e-05	5.52695e-05	6.57506e-05	8.63787e-05	5.61845e-05	0.000136334	0.000107677	9.85911e-05
K01179	0.000103058	0.000212555	0.000126135	0.000294397	6.94899e-05	0.000209057	0.000232058	0.000189789	0.00031929	0.000207212
K01182	1.92212e-05	1.30144e-05	7.77044e-06	1.86453e-05	3.89566e-07	5.8751e-05	2.34138e-05	3.6208e-05	4.12795e-05	5.23387e-05
K01183	6.51399e-05	0.000255443	3.41932e-05	0.000160222	8.54152e-05	0.000118112	0.000103441	8.76394e-05	6.90044e-05	8.26015e-05
K01184	2.00969e-06	2.74712e-05	5.24988e-06	1.48681e-05	2.44245e-05	1.48047e-05	1.1511e-05	1.38948e-05	4.04095e-05	1.96703e-05
K01186	5.63641e-06	7.06131e-06	8.85027e-06	8.3963e-06	7.84621e-06	1.43333e-05	2.68072e-05	1.1399e-05	9.80997e-06	1.13659e-05
K01187	0.000448912	0.0004404	0.000447414	0.000595921	0.000466624	0.000644411	0.000687681	0.000677072	0.000619683	0.000644298
K01190	0.000265081	0.000334608	0.000217269	0.000352974	0.000134859	0.000672543	0.00033509	0.00038434	0.000599512	0.000562381
K01191	8.01107e-05	6.07361e-05	6.44646e-05	0.000118299	8.26446e-05	0.000142298	0.000186794	0.000225452	0.000126622	0.000129927
K01192	0.000165635	0.000120264	0.000138253	0.000217658	0.000208068	0.000182562	0.000233801	0.000311449	0.000220097	0.000193148
K01193	4.64745e-05	4.61342e-05	5.67857e-05	7.2318e-05	5.08514e-05	5.37534e-05	0.000101099	0.000117827	5.55652e-05	7.84828e-05
K01194	2.24022e-05	1.77833e-05	4.64272e-05	6.53857e-05	3.14388e-05	7.13015e-05	9.87828e-05	0.000111098	0.000109003	4.76924e-05
K01195	1.84716e-05	3.14052e-05	3.5176e-05	6.07928e-05	4.21656e-06	0.000105404	4.97283e-05	5.34992e-05	6.25603e-05	9.95627e-05
K01197	8.93031e-06	7.72986e-06	8.31644e-06	7.91715e-06	2.29158e-06	2.09181e-05	4.58025e-06	1.3243e-05	3.30618e-06	1.27207e-05
K01198	0.00016489	0.000132022	0.000132387	0.000195082	0.000127751	0.000256345	0.000262351	0.000332446	0.000326038	0.000260246
K01201	2.29239e-05	1.72329e-05	4.13262e-05	5.13609e-05	1.18199e-05	6.58794e-05	9.82605e-05	0.000110825	8.87327e-05	4.46277e-05
K01202	1.11462e-06	2.21509e-06	5.78488e-06	7.032e-06	5.82269e-08	1.83263e-05	1.80116e-05	1.28573e-05	2.60128e-05	1.32598e-05
K01205	8.71629e-06	1.54684e-05	2.14677e-05	3.06165e-05	1.35488e-06	8.69546e-05	2.94334e-05	6.56588e-05	8.37225e-05	7.39948e-05
K01206	0.000212965	0.00018801	0.000234799	0.000310783	0.000206024	0.000506609	0.000454249	0.000468583	0.000479282	0.000413723
K01207	0.0002196	0.000220735	0.000245536	0.000204463	0.000265784	0.00028856	0.000287475	0.000317162	0.000255421	0.000281884
K01209	0.000143087	0.000271605	0.000199336	0.000288181	0.000203601	0.000479742	0.000438029	0.000422539	0.000351522	0.000408702
K01210	1.87781e-07	0	0	2.09469e-06	0	0	0	0	0	0
K01212	6.97648e-06	3.50885e-06	6.761e-06	1.58053e-05	5.78917e-06	1.59689e-05	3.36605e-05	2.31463e-05	1.1351e-05	3.45087e-05
K01217	5.14413e-07	7.37149e-07	7.16756e-08	2.71813e-07	0	6.13235e-07	1.98111e-07	0	3.23421e-06	9.85929e-07
K01218	4.10743e-05	4.90136e-05	2.47633e-05	6.3747e-05	1.84575e-05	5.18381e-05	3.1473e-05	1.06683e-05	3.09846e-05	9.81301e-05
K01222	1.33447e-05	7.43809e-06	9.65176e-06	2.48573e-05	8.04579e-06	3.03971e-05	5.16924e-05	6.70852e-05	4.0837e-05	3.60829e-05
K01223	2.31115e-07	5.46665e-07	9.28585e-07	3.01765e-06	3.29134e-06	1.70435e-06	1.81925e-07	1.06718e-06	2.55007e-06	3.46447e-06
K01226	2.63552e-07	3.63185e-06	6.67343e-07	9.42742e-06	3.8658e-06	3.29168e-06	5.08825e-07	3.24402e-07	2.09074e-05	3.71988e-06
K01227	0	0	0	0	1.84497e-06	0	0	0	0	0
K01230	6.89043e-06	5.42756e-06	2.28474e-06	1.73349e-05	5.11465e-07	8.56651e-06	1.45428e-05	1.63678e-05	2.44636e-05	8.44305e-06
K01232	0	0	4.54492e-07	2.15445e-07	0	6.7301e-07	0	0	2.40329e-07	2.25757e-06
K01233	3.15019e-06	9.37958e-07	7.6213e-07	6.93319e-06	0	1.86206e-06	2.53741e-06	0	7.32732e-07	2.11786e-07
K01236	9.29683e-05	7.3198e-05	7.8683e-05	9.92004e-05	0.000105879	0.000120882	0.000130469	0.000186474	0.000149197	0.000140048
K01239	0.000132716	0.000116986	0.000145288	0.000154769	0.00019762	0.000122886	0.000126537	0.000153431	0.000145883	0.000118001
K01241	0.000255005	0.000250381	0.000317205	0.00025311	0.000295785	0.000200904	0.000224356	0.000168839	0.000164594	0.000185318
K01243	0.000211044	0.000194236	0.000178368	8.62359e-05	0.000200334	0.000118849	9.96749e-05	6.72091e-05	8.23561e-05	0.000131127
K01246	0.000184546	0.000169653	0.000173064	0.000225451	0.000149881	0.00020254	0.000191717	0.000175781	0.000190905	0.000215891
K01247	0.000161964	0.000226036	0.000189581	0.000159893	0.000178743	0.000161114	0.000113444	0.000137203	0.000145722	0.000163278
K01251	0.000323425	0.000409106	0.000327706	0.000438162	0.000286742	0.000518103	0.000413673	0.000435143	0.000516499	0.000429768
K01252	7.24371e-05	3.17965e-05	3.27795e-05	9.5773e-05	4.57884e-05	6.99578e-06	3.78675e-05	5.27711e-06	1.19508e-06	5.74577e-06
K01253	2.60436e-06	3.07728e-07	5.82197e-07	1.58883e-06	1.53608e-07	6.16765e-07	2.39253e-06	2.01097e-06	9.9041e-07	1.93128e-06
K01255	0.000306672	0.000365333	0.000352634	0.000374546	0.000420772	0.000413495	0.000312041	0.000502625	0.000422262	0.00036431
K01256	0.000511349	0.000593649	0.000592238	0.000497414	0.000560812	0.000644893	0.00067588	0.000857664	0.000656581	0.000640706
K01259	0.000166979	0.000218209	0.00022625	0.000363935	0.00021953	0.000290913	0.000331173	0.000374753	0.000298028	0.000246219
K01270	4.18177e-06	3.90682e-06	8.29796e-06	1.03279e-05	4.96218e-06	1.70875e-05	2.19982e-05	1.41262e-05	2.31314e-05	2.09551e-05
K01278	0.000111269	0.000362468	8.85432e-05	0.00016208	0.000158149	0.000148022	0.000169427	0.000123335	0.000160489	0.000144171
K01283	9.76776e-05	5.56136e-05	7.15692e-05	0.00022014	0.000120884	0.000103232	9.70555e-05	2.81559e-05	6.92024e-05	7.8162e-05
K01312	0	1.73768e-06	0	0	0	0	0	0	0	0
K01322	0.000279718	0.000272655	0.000317728	0.000287423	0.000357214	0.000335744	0.000407057	0.00044164	0.000357278	0.000317127
K01338	0.000526637	0.000482534	0.000480192	0.000586019	0.000474998	0.000702057	0.000518394	0.000626099	0.000688949	0.000668808
K01342	1.00084e-05	6.57722e-06	1.15097e-05	2.63902e-06	2.11565e-06	6.53754e-07	6.5533e-07	2.00483e-06	2.59888e-07	1.79759e-05
K01354	0.000200531	0.000183398	0.000250967	0.00030014	0.000355898	0.000308068	0.000415314	0.000271436	0.000295354	0.000252138
K01358	0.000360644	0.000323284	0.000268269	0.000362533	0.000312035	0.000382274	0.000416273	0.000391843	0.000333377	0.000419468
K01365	0	0	2.54197e-07	4.81991e-07	0	3.0113e-06	0	0	4.48051e-07	0
K01379	7.32524e-07	7.09257e-07	6.8044e-07	1.45148e-06	3.18307e-07	6.71728e-07	7.05276e-07	8.12582e-07	1.25932e-06	2.59993e-07
K01392	2.64475e-06	3.34031e-06	8.25594e-06	1.86722e-05	2.22178e-05	1.99044e-05	2.48325e-05	3.48565e-05	3.21222e-05	1.72756e-05
K01399	1.64944e-06	3.9159e-07	3.92515e-06	7.72859e-06	5.31616e-07	4.76914e-06	3.15312e-05	2.15673e-05	1.10131e-05	2.97535e-06
K01406	4.54639e-05	5.0515e-05	2.6631e-05	4.41468e-05	1.98995e-05	4.02314e-05	3.51416e-05	2.19273e-05	8.27741e-05	4.0147e-05
K01424	0.000127894	0.000125443	0.000160359	0.000125345	0.000188611	0.000164085	0.000119923	7.32066e-05	0.000109425	0.00014841
K01425	0.000114404	7.66929e-05	0.000162888	6.84487e-05	7.96283e-05	0.000124075	4.78796e-05	3.90317e-05	6.61598e-05	9.16684e-05
K01426	0.000285322	0.000335273	0.000418953	0.000268589	0.00031424	0.000386814	0.000251863	0.000477524	0.000353821	0.000322691
K01428	0.000284969	0.000271804	0.000214434	0.000134618	0.000214839	0.000172368	0.000136547	0.000119749	0.000135269	0.000218885
K01429	4.00915e-05	5.91961e-05	5.30922e-05	2.54165e-05	3.6866e-05	2.63917e-05	2.48751e-05	1.76928e-05	3.3224e-05	2.86719e-05
K01430	0.000108748	0.000105377	8.03091e-05	4.45318e-05	7.77151e-05	4.858e-05	4.85384e-05	4.03273e-05	4.96323e-05	5.05249e-05
K01431	1.005e-05	1.13408e-05	1.02068e-05	4.77375e-05	2.53318e-06	4.5558e-05	1.93173e-05	1.43724e-05	1.40535e-05	2.879e-05
K01432	3.38192e-05	4.11591e-05	1.62231e-05	1.70117e-05	2.35348e-05	1.03329e-05	2.05348e-05	1.19459e-05	1.59162e-05	2.28848e-05
K01433	0.000380632	0.000308147	0.00036608	0.000247857	0.000357081	0.000427076	0.000315665	0.000176685	0.00035719	0.000321762
K01434	0.000162704	0.000120804	0.000190257	0.00020296	0.000174861	0.000188028	0.000221832	0.000228818	0.000191717	0.000212325
K01438	0.000293797	0.000234859	0.000325612	0.00018334	0.00021057	0.000194624	0.000133604	0.000159169	0.000168515	0.000152403
K01439	0.000214074	0.000223021	0.000244963	0.000259154	0.000291532	0.000310559	0.000266545	0.000346295	0.000299761	0.000257985
K01442	3.17407e-05	1.46329e-05	3.21395e-05	9.75089e-05	5.3122e-05	4.55407e-06	5.45527e-05	1.99257e-06	3.10224e-06	9.95004e-06
K01443	0.000226484	0.000199474	0.000154055	0.000208508	0.000256666	0.000173772	0.000176247	0.000230405	0.000135417	0.000147054
K01444	4.1077e-05	1.88934e-05	2.14748e-05	6.23304e-05	4.04583e-05	4.03679e-05	4.44702e-05	4.35779e-05	2.64973e-05	2.24432e-05
K01448	0.000177424	0.000222072	0.000173632	0.00021722	0.000245109	0.00022435	0.000188072	0.000247403	0.000240398	0.000206794
K01451	0.000839351	0.000624876	0.00072937	0.000331884	0.000762525	0.000344888	0.000442388	0.000426294	0.000337694	0.000428928
K01452	0	0	3.23579e-07	0	8.07301e-08	1.06479e-07	2.23593e-06	8.58707e-08	2.62359e-06	0
K01453	0	6.3005e-08	4.37952e-07	2.7486e-06	5.6552e-08	7.15511e-07	7.09668e-07	1.37997e-05	7.99062e-07	2.26255e-06
K01455	5.53709e-05	7.93957e-05	0.000166309	4.12338e-05	3.81877e-05	1.60764e-05	2.20248e-05	2.42644e-06	1.19451e-05	1.30971e-05
K01457	1.54131e-05	2.61546e-05	2.74084e-05	2.03578e-05	2.05732e-05	3.19197e-05	6.36668e-06	1.85002e-05	3.32578e-05	2.36594e-05
K01458	6.22957e-05	3.26121e-05	3.67241e-05	1.54558e-05	3.03234e-05	4.60529e-05	2.99411e-05	3.67354e-05	3.91698e-05	2.95128e-05
K01460	0	1.3565e-07	4.06684e-07	9.25353e-07	0	1.60591e-07	1.12407e-07	1.2951e-07	3.44077e-07	1.8647e-06
K01464	0.000199442	0.00020683	0.00018768	0.000138948	0.000151202	0.000229247	0.000144501	0.000122154	0.000164061	0.000209209
K01465	0.000416416	0.000534769	0.000445597	0.000386022	0.000503802	0.000451616	0.000411248	0.000494415	0.000498081	0.000412619
K01466	2.88765e-05	3.12899e-05	2.62019e-05	5.74306e-05	3.47884e-05	6.56024e-05	4.56085e-05	5.7415e-05	4.8557e-05	8.72813e-05
K01467	6.99642e-05	4.33894e-05	9.49279e-05	0.000117208	0.000154703	9.9197e-05	0.00011662	0.000115844	8.76257e-05	9.811e-05
K01468	0.000112184	0.00015155	0.000114117	0.000131919	0.000123491	0.000184625	0.000128309	0.000286999	0.000152974	0.00017782
K01469	0.0001701	0.000312555	0.000141887	0.000160066	0.000174653	0.000172259	0.000171174	0.000185937	0.000240629	0.000153546
K01470	0.000435411	0.000218214	0.000188924	8.07298e-05	0.000177768	0.000105497	8.83369e-05	9.67144e-05	8.32455e-05	0.000141916
K01473	0.000236833	0.000141136	0.000190146	0.000130347	0.000173328	0.000168239	0.000160741	0.000174597	9.86638e-05	0.000183107
K01474	0.000159277	0.000111573	0.00019284	0.000105956	0.000133432	0.000145359	0.000121278	0.000137231	0.000108842	0.000123238
K01476	0.000160461	8.57996e-05	0.000125152	0.000209365	0.000155037	0.000105376	0.000127935	0.000136764	8.19768e-05	0.000114102
K01477	4.22245e-06	4.90214e-06	4.1937e-05	1.0994e-05	1.48751e-05	2.43359e-05	2.21851e-06	4.2042e-06	8.79762e-06	7.32225e-06
K01478	3.04139e-05	3.64496e-05	4.24973e-05	6.32627e-05	2.38394e-05	7.62136e-05	3.47575e-05	5.93966e-05	9.73951e-05	5.93821e-05
K01479	9.09125e-05	4.55635e-05	8.89281e-05	6.32668e-05	0.000163218	7.67373e-05	9.43645e-05	7.52693e-05	7.47452e-05	6.62732e-05
K01480	4.51293e-05	5.90455e-05	4.53873e-05	6.18758e-05	8.11564e-05	9.37456e-05	5.38531e-05	5.91102e-05	8.65913e-05	0.000118698
K01483	3.92443e-05	3.70653e-05	9.19696e-05	3.65516e-05	9.11218e-05	5.35949e-05	3.69233e-05	2.05072e-05	5.27524e-05	5.1976e-05
K01484	2.96756e-05	6.18797e-05	5.90596e-05	4.122e-05	7.18339e-05	7.01323e-05	3.63438e-05	5.77546e-05	7.83226e-05	5.71453e-05
K01485	0.000160699	0.000268578	0.00016793	0.000129889	0.00018195	0.000157482	0.000116498	8.40207e-05	0.000129067	0.000154922
K01486	8.563e-05	9.34079e-05	0.000101566	8.79232e-05	0.000221867	7.86911e-05	8.20846e-05	8.04596e-05	7.34032e-05	7.9956e-05
K01487	0.000147462	0.000146374	9.74151e-05	8.31945e-05	0.00013752	9.61323e-05	7.64111e-05	4.60739e-05	6.88356e-05	0.000103696
K01488	0.00033857	0.000420953	0.00032221	0.000252536	0.000162556	0.000272798	0.000186647	0.000226758	0.000234182	0.000333328
K01489	7.06447e-05	0.000113798	8.39229e-05	9.79277e-05	0.000121845	0.000108955	0.000135978	0.000174743	0.000110739	0.000117479
K01491	0.000280644	0.00027205	0.000310865	0.000264952	0.00034221	0.000354287	0.000313538	0.000389083	0.000362934	0.000312413
K01493	8.96208e-06	9.45235e-06	3.93025e-06	3.97862e-05	8.53208e-06	5.26768e-05	1.50099e-05	4.13114e-06	3.75308e-05	7.76384e-06
K01494	0.000193921	0.000224078	0.000191578	0.000216219	0.000192399	0.000234977	0.000266464	0.000223863	0.000314149	0.000251022
K01495	0.000230721	0.000239398	0.000234922	0.00030505	0.000231164	0.000280097	0.000251709	0.000320373	0.00028389	0.000275363
K01496	0.000115176	0.000161857	0.000116858	0.000114251	0.000145878	0.00013024	0.000122128	0.000112155	0.000102654	0.00011994
K01497	8.82601e-05	0.000143161	0.000113471	9.23898e-05	0.000127954	0.000110423	0.00010031	7.71795e-05	0.000122443	0.000100307
K01499	1.63638e-05	1.38834e-05	8.96176e-06	5.31841e-06	2.53031e-06	7.47675e-06	3.27876e-06	1.34802e-05	5.72091e-06	8.18544e-06
K01501	1.51385e-05	1.32668e-05	7.70133e-05	2.37103e-05	4.47246e-05	3.08665e-05	4.49191e-05	2.68111e-05	4.19968e-05	2.59706e-05
K01502	7.55792e-05	3.56222e-05	9.56913e-05	1.08789e-05	4.72448e-05	8.68043e-06	1.81251e-05	1.19129e-05	1.18335e-05	1.36105e-05
K01505	6.3495e-05	3.38273e-05	4.64782e-05	3.22244e-05	2.70236e-05	2.06085e-05	1.99748e-05	1.56948e-05	2.47837e-05	2.75687e-05
K01507	0.000187294	0.000148516	0.000164009	0.0002344	0.000195748	0.000218141	0.000262636	0.000183624	0.000263314	0.000188476
K01512	2.89172e-05	1.47218e-05	3.07149e-05	3.96258e-05	2.35588e-05	6.41477e-05	3.54206e-05	8.6654e-05	3.24395e-05	2.96125e-05
K01515	0.000190266	0.000200248	0.00013914	0.000153537	0.000120698	0.000150484	0.000130654	0.000150223	0.00014149	0.0001431
K01518	3.90828e-07	5.85281e-06	0	2.29457e-07	0	0	0	0	0	0
K01519	0	0	0	1.5593e-07	0	0	1.13649e-07	0	3.82667e-06	1.25687e-07
K01520	0.00013569	0.000127742	0.000176514	0.000176873	0.000186424	0.000185768	0.000166349	0.000196179	0.000152349	0.000158872
K01521	2.63858e-05	8.10359e-06	5.65713e-06	6.41506e-06	3.77012e-05	3.68078e-06	2.24891e-05	1.4526e-05	1.73727e-05	9.24741e-06
K01523	0.000115462	0.000146188	0.000134019	8.64894e-05	0.000133928	9.546e-05	0.000119347	0.000102401	8.08699e-05	0.000128802
K01524	0.000292578	0.00029044	0.000332405	0.000284955	0.000364443	0.000365116	0.000254516	0.000367205	0.000354781	0.000289045
K01525	0.000108839	0.000143751	0.000115562	0.000118867	0.000100072	0.000118447	0.000117517	0.000119675	0.000106315	0.000102935
K01527	5.89839e-07	5.3303e-07	1.18712e-06	1.38519e-06	4.78437e-07	1.26207e-06	1.3882e-06	1.59941e-06	1.73833e-06	1.53523e-06
K01535	1.76724e-07	2.11039e-07	1.12657e-06	2.09904e-06	1.36959e-07	3.2646e-06	4.18236e-06	1.74411e-05	1.24476e-05	7.1469e-06
K01546	0.000310985	0.000245563	0.000267133	0.000296259	0.000274921	0.000267882	0.000331165	0.000305828	0.000302022	0.000302167
K01547	0.000420998	0.000481289	0.00034855	0.000405943	0.000321823	0.000352999	0.000339111	0.000302926	0.000330494	0.000348465
K01548	8.56347e-05	9.75712e-05	0.00012558	9.84445e-05	8.00052e-05	8.45278e-05	0.000107733	0.000118749	0.000111139	9.64548e-05
K01555	0.000192443	0.000114641	0.000222155	6.67231e-05	0.000101968	7.04908e-05	5.40063e-05	6.05479e-05	8.12052e-05	9.86803e-05
K01556	0.000160877	0.00015093	0.000143563	0.00011934	0.000140759	0.000111802	0.000120577	0.000234483	0.000131425	0.000128459
K01560	0.000281417	0.000220713	0.000252442	0.000158425	0.000190337	0.000174673	0.000174948	0.000179723	0.000182829	0.000187291
K01561	5.70718e-05	5.90931e-05	0.000167786	3.74461e-05	9.90358e-05	3.02686e-05	5.11649e-05	6.23882e-05	6.30784e-05	4.61108e-05
K01563	7.37941e-05	3.40093e-05	4.95236e-05	9.90775e-05	9.17565e-05	6.29137e-05	6.65222e-05	4.2626e-05	7.2329e-05	5.29128e-05
K01565	2.78834e-06	1.28085e-07	7.42063e-06	4.22119e-06	9.20333e-06	1.24313e-06	8.23025e-06	4.06595e-06	1.15216e-06	5.09845e-07
K01569	3.69888e-05	2.67898e-05	4.78381e-05	2.11126e-05	5.94315e-05	8.41005e-06	9.9955e-06	6.00846e-06	1.11775e-06	1.23617e-05
K01571	9.55976e-07	9.71391e-06	1.01533e-06	2.82284e-06	1.08728e-06	4.09919e-06	3.47492e-06	2.10324e-05	1.12773e-05	6.0662e-06
K01572	0	1.02234e-05	0	2.20442e-06	3.16424e-07	0	0	0	1.11774e-07	0
K01573	0	4.23468e-06	0	9.96115e-07	1.31068e-07	3.45742e-07	0	0	0	0
K01574	9.73041e-06	1.99578e-05	4.32214e-05	2.10595e-05	1.41533e-05	1.22386e-05	2.7982e-05	2.83697e-05	1.1106e-05	1.35611e-05
K01575	0	2.31046e-06	3.74532e-07	3.18173e-07	4.82284e-08	9.43557e-07	6.60454e-07	2.46878e-06	7.47796e-06	2.28137e-06
K01576	1.76628e-05	2.78741e-05	5.25494e-05	2.39591e-05	3.29625e-05	3.8084e-05	2.96161e-05	2.31752e-05	3.70631e-05	2.57172e-05
K01577	9.51875e-05	7.88356e-05	8.49191e-05	2.93546e-05	1.59539e-05	5.27712e-05	5.53692e-05	4.35835e-05	5.78319e-05	6.15448e-05
K01578	7.84118e-05	4.11494e-05	4.23034e-05	1.37065e-05	3.71975e-05	2.88216e-05	1.90848e-05	3.30033e-05	3.00489e-05	2.94733e-05
K01579	0.00016618	7.64651e-05	0.000104369	0.00014865	0.000106437	0.00012129	0.000138853	0.000134631	0.000133533	0.00013071
K01580	4.632e-06	6.79634e-05	1.59817e-05	3.24375e-05	2.395e-06	2.09745e-05	6.50365e-05	4.75805e-05	1.39696e-05	3.16801e-05
K01581	0.000109941	9.29146e-05	0.000135608	0.000126207	0.000121148	0.000171715	0.000125403	8.09352e-05	0.000178704	0.000122345
K01582	0	1.01923e-07	5.9969e-07	1.51355e-06	7.14576e-07	1.47067e-06	7.23896e-07	2.39678e-06	6.75933e-06	3.48048e-06
K01584	0.000310996	0.000262423	0.00015233	0.000105514	0.000238406	0.00022696	0.000230404	0.000117429	0.000155031	0.000162165
K01585	4.6491e-05	2.90059e-05	9.92492e-05	0.000133393	5.98486e-05	0.000170099	0.000116329	0.000144541	0.000165357	0.000115857
K01586	0.000265328	0.000298277	0.000371062	0.000240405	0.000333621	0.000338502	0.000264958	0.000364115	0.000319806	0.000299857
K01588	9.46191e-05	9.71522e-05	0.000113328	0.000103344	0.000126711	0.000139127	9.03171e-05	0.000160854	8.98022e-05	9.27481e-05
K01589	0.000174731	0.000220796	0.000192808	0.000205749	0.000221906	0.000225509	0.000184035	0.000208875	0.000203991	0.000230069
K01590	2.77793e-06	3.04716e-06	4.05967e-06	1.68358e-06	4.81042e-06	4.53809e-07	4.4697e-06	2.25463e-07	2.85195e-07	1.76674e-06
K01591	0.000191579	0.000212885	0.000242434	0.000197357	0.000171319	0.000172541	0.000147396	0.00021222	0.000183802	0.000177168
K01593	8.72939e-07	2.11419e-07	1.41794e-06	3.45754e-06	1.45553e-06	4.47832e-06	2.30611e-06	3.04389e-05	7.36252e-06	5.40298e-06
K01595	0.000365505	0.000307395	0.000323958	0.000328797	0.000347974	0.000413039	0.000340462	0.000447723	0.00036464	0.000412833
K01596	0.000256841	0.000268447	0.000208571	0.000303992	0.000142497	0.000317354	0.000282247	0.000269941	0.000289416	0.00036899
K01597	1.32187e-06	8.20328e-07	5.68839e-07	1.82955e-06	2.05113e-06	1.05102e-06	9.99433e-07	6.27121e-06	3.19731e-06	1.06392e-05
K01598	2.42787e-07	0	0	0	3.03839e-06	0	0	0	0	0
K01599	0.000259444	0.000310985	0.00023993	0.000220611	0.000259637	0.000274543	0.000253671	0.000297085	0.000229628	0.000254421
K01601	0.000160571	6.95227e-05	7.61055e-05	3.75436e-05	3.78065e-05	5.41726e-05	4.18941e-05	5.21316e-05	6.23579e-05	7.94817e-05
K01602	3.42402e-05	2.20961e-05	1.05337e-05	4.1368e-06	3.99108e-06	3.22661e-06	1.78579e-06	3.6462e-07	3.55125e-06	1.14122e-05
K01607	0.000276657	0.000267201	0.000327099	0.000155609	0.000259731	0.000186734	0.000148676	0.000138867	0.000172955	0.000252704
K01608	0.000187602	0.000108509	0.000173709	0.000100869	7.02991e-05	0.000147239	0.00011783	9.5439e-05	0.000104608	0.000172338
K01609	0.00028025	0.000276035	0.000240087	0.000174315	0.000260515	0.000204949	0.00021267	0.000255292	0.00022105	0.000180423
K01610	0.000104125	8.97757e-05	0.000151161	0.000140838	0.000198489	0.000160438	0.000163976	0.000150575	0.000158385	0.000135985
K01611	9.31564e-05	5.69175e-05	5.03993e-05	9.51561e-05	5.35053e-05	6.19137e-05	4.97084e-05	5.34363e-05	5.35244e-05	5.97458e-05
K01613	0.000181359	0.000232369	0.000167156	0.000166308	0.000203153	0.000189744	0.000150757	0.000156925	0.000164885	0.000180536
K01617	8.97345e-05	1.41541e-05	6.23582e-06	4.45256e-06	3.00188e-05	8.28101e-06	5.24845e-06	7.86015e-06	2.81986e-06	1.62131e-05
K01619	7.31484e-05	0.000140114	0.000122785	0.000102491	0.000104407	0.000106672	0.000130776	0.000151823	0.000113527	0.000134552
K01620	0.000161655	0.000105527	0.000205639	0.000200619	0.000184682	0.000231419	0.000176739	0.000309466	0.000253172	0.000221425
K01621	9.10521e-05	7.7941e-05	0.000154669	6.74763e-05	3.126e-05	0.000112672	0.000138552	0.000170425	0.000122167	0.000153937
K01622	4.26169e-08	0	8.02552e-08	0	2.96297e-08	1.84679e-05	3.28253e-07	1.44975e-06	1.67463e-07	3.05825e-07
K01623	0.000140652	8.76814e-05	0.000122646	0.00020842	0.0001354	0.00015558	0.000117046	0.000134044	0.00011913	0.000143165
K01624	0.000205801	0.000306803	0.000192877	0.000186487	0.000117703	0.00027022	0.000266977	0.000215818	0.000257322	0.000299558
K01625	0.000135866	0.000174567	0.000102129	0.000123426	0.000143526	0.000138413	0.00010088	0.000117852	9.59554e-05	9.79656e-05
K01626	0.000496463	0.000428246	0.000500215	0.000405007	0.000475537	0.000502089	0.000474398	0.000493745	0.000482587	0.000490914
K01627	0.000230493	0.000223401	0.000215087	0.000195614	0.00021053	0.000185741	0.000152596	0.000115354	0.000176778	0.000164175
K01628	3.77639e-05	5.22945e-05	6.72562e-05	3.70215e-05	3.41663e-05	7.25373e-05	2.2251e-05	4.4613e-05	5.36874e-05	5.22318e-05
K01630	3.83274e-06	6.11071e-07	4.48319e-06	4.19521e-06	8.84034e-07	2.4348e-06	3.88041e-06	5.6298e-06	1.1687e-05	5.49101e-06
K01631	9.12697e-05	6.16518e-05	0.000107498	6.90656e-05	0.000127042	6.79635e-05	7.15363e-05	8.63126e-05	7.18743e-05	7.46339e-05
K01633	0.000225841	0.000225223	0.000168228	0.000185599	0.000175022	0.000175316	0.000198971	0.000208713	0.00018568	0.000207932
K01635	1.42457e-05	1.16929e-05	1.92573e-05	1.22905e-05	1.29178e-05	6.88938e-06	8.02539e-06	8.14096e-06	6.41869e-06	1.58725e-05
K01637	0.000180208	0.000147611	0.000267127	0.000358874	0.000260738	0.000303496	0.000289498	0.000263046	0.000339974	0.00033166
K01638	0.000454716	0.000392023	0.000367291	0.000418254	0.00038136	0.000508975	0.000406312	0.000392168	0.000392501	0.000459478
K01639	1.25792e-05	9.35336e-06	9.04379e-06	1.31523e-05	2.15391e-05	3.03072e-06	1.39249e-05	2.72454e-06	4.28827e-06	7.64835e-06
K01640	0.00039139	0.000327278	0.000318144	0.000149565	0.000220687	0.000171287	0.000152931	0.000210795	0.000153507	0.000194258
K01641	3.43936e-06	4.61585e-06	2.16034e-05	3.69683e-05	4.46129e-06	4.16404e-06	4.55475e-06	1.59708e-05	1.207e-05	7.92734e-06
K01643	4.51379e-08	1.39853e-07	2.935e-07	5.56515e-07	1.28668e-06	3.31133e-07	2.71497e-06	0	1.06422e-06	0
K01644	0.000292417	0.000226517	0.000263175	0.000203469	0.000373906	0.000245507	0.000227486	0.00021982	0.000214666	0.000254577
K01646	0	1.29292e-07	6.20193e-07	1.17597e-06	1.04445e-06	3.06126e-07	4.28553e-07	0	9.83845e-07	2.32918e-06
K01647	0.000606129	0.000503735	0.000507326	0.000626935	0.000500335	0.000533515	0.000624243	0.000600482	0.000469673	0.000551244
K01648	0	2.0758e-07	0	1.53154e-06	0	2.85902e-06	1.88583e-06	1.54006e-06	7.61138e-06	6.61319e-08
K01649	0.00048949	0.000604105	0.000539497	0.000440033	0.000429074	0.000627573	0.000530834	0.000507756	0.000552383	0.000624434
K01652	0.000843818	0.000688093	0.000808392	0.000710048	0.000726021	0.000904819	0.000701092	0.000703637	0.000732178	0.000813275
K01653	0.000163824	0.000168093	0.000148105	0.00014885	0.000167216	0.000202222	0.000220527	0.00016712	0.000210046	0.000213346
K01654	1.26619e-05	2.44886e-05	1.12212e-05	2.46354e-05	3.01049e-05	3.82597e-05	2.21124e-05	1.39363e-05	6.14048e-05	4.56153e-05
K01657	0.000339622	0.000300828	0.00030888	0.000325458	0.000289195	0.000335032	0.000287214	0.00037066	0.000305464	0.000240664
K01658	0.000179535	0.000166563	0.000204359	0.000211817	0.000160147	0.000191073	0.000174658	0.000199491	0.00018462	0.000183371
K01659	0.000177333	0.000117946	0.000154069	0.000198607	0.000105755	0.000183394	0.00013013	0.00013969	0.000149247	0.000112453
K01661	1.62298e-05	1.41113e-05	1.88935e-05	5.27344e-05	3.34864e-05	6.69129e-05	8.98794e-05	9.45992e-05	6.8849e-05	8.31914e-05
K01662	0.00039396	0.000417866	0.000376148	0.00051011	0.000341794	0.000454738	0.000434526	0.000487673	0.000544845	0.000485303
K01663	0	0	0	0	7.46033e-08	0	1.37749e-07	2.38061e-06	0	0
K01664	1.27844e-05	8.72045e-06	1.46902e-05	3.40617e-05	1.81525e-05	4.76171e-05	3.36202e-05	3.84875e-05	2.51455e-05	4.21658e-05
K01665	5.81015e-05	4.73066e-05	6.38132e-05	5.42642e-05	7.31463e-05	9.92378e-05	3.75962e-05	4.00919e-05	7.42304e-05	7.50876e-05
K01666	8.36107e-05	7.60209e-05	7.45956e-05	5.64062e-05	0.000103043	6.44035e-05	8.8831e-05	7.18993e-05	7.32425e-05	6.15396e-05
K01667	6.48743e-08	2.05034e-07	3.14212e-07	4.57057e-07	9.58112e-07	1.32768e-06	8.24977e-07	9.78394e-06	1.97791e-06	2.16149e-06
K01668	0	6.46458e-08	7.75241e-08	2.93992e-07	0	1.2245e-06	3.21415e-07	2.59222e-06	9.83845e-07	3.55459e-07
K01673	0.000392995	0.00050999	0.000405666	0.000357755	0.000351232	0.000458124	0.000395384	0.000301129	0.000449608	0.000483618
K01674	7.137e-06	8.91964e-05	1.2157e-05	4.87419e-05	1.75716e-06	6.57164e-05	2.61267e-05	1.32454e-05	5.6615e-05	3.73886e-05
K01676	0.000258806	0.000275174	0.000229305	0.000294444	0.000262226	0.000308279	0.000237112	0.000165637	0.000227423	0.000229523
K01677	1.18115e-06	8.56073e-07	7.64933e-06	5.25995e-06	2.09342e-06	8.84607e-06	5.88681e-06	2.74678e-05	1.04038e-05	6.16816e-06
K01678	0	0	5.54826e-06	0	2.24583e-06	1.95921e-06	1.14281e-07	0	0	0
K01679	0.000262717	0.000345581	0.000352268	0.000319358	0.000280951	0.000384325	0.000349724	0.000294537	0.000382196	0.000348936
K01681	0.000807234	0.000650045	0.000727585	0.000740316	0.000662868	0.000853648	0.000925589	0.000829898	0.000877744	0.000905636
K01682	0.000393238	0.000237851	0.000387431	0.000229354	0.000373644	0.000237921	0.000146	7.13747e-05	0.000163259	0.00018199
K01684	0.000110594	0.000110319	0.000144121	0.000174915	0.000189277	0.00015685	0.000189486	0.000217524	0.000222938	0.000174378
K01685	0.000279303	0.000229401	0.000200192	0.000134828	0.000154112	0.000168612	0.000165667	0.000159232	0.00023286	0.000191255
K01686	8.44593e-05	9.05898e-05	0.000126003	8.55113e-05	0.000207693	6.84862e-05	9.6094e-05	5.99697e-05	8.71827e-05	9.64998e-05
K01687	0.00117495	0.000972823	0.000942803	0.00070732	0.000934554	0.000862569	0.000798478	0.00074354	0.000805566	0.000853195
K01689	0.000319999	0.000368605	0.000305357	0.000380101	0.000290837	0.000340206	0.000453175	0.000417114	0.000365384	0.00039957
K01690	0.000269306	0.000268372	0.000207197	0.000200565	0.000286748	0.000238926	0.000191844	0.000227117	0.000211873	0.000185592
K01692	0.000498027	0.000387091	0.000520305	0.000339746	0.000586905	0.000419803	0.000360957	0.000409103	0.000379714	0.000369557
K01693	0.000182555	0.000233195	0.000184366	0.000185864	0.000187537	0.000208809	0.000172219	0.000171817	0.000202274	0.000172325
K01695	0.000187068	0.000181744	0.000186029	0.000165636	0.000207026	0.00018332	0.000177472	0.000245499	0.000180702	0.000170986
K01696	0.000279016	0.000297604	0.000258894	0.000309166	0.000322787	0.000331482	0.000269486	0.000375223	0.000356197	0.000314688
K01697	8.04178e-05	0.000154114	8.18441e-05	0.000249871	0.000108183	0.000228838	0.000227519	0.000255728	0.00020587	0.00021311
K01698	0.000316548	0.000270142	0.000317391	0.000390561	0.000258826	0.000337938	0.000299412	0.000328835	0.000333021	0.00031196
K01699	1.43039e-06	7.02921e-06	7.67638e-07	1.53039e-06	1.68454e-07	2.13196e-06	1.18119e-06	7.26703e-06	2.94951e-06	7.48057e-07
K01702	1.01081e-05	1.09811e-05	1.10854e-05	7.95923e-06	1.24255e-05	5.95108e-06	8.0127e-06	5.09483e-06	1.34069e-05	2.91064e-06
K01703	0.000557794	0.000372224	0.000446394	0.000366969	0.00048176	0.000374486	0.000395706	0.000416491	0.000411347	0.000389621
K01704	0.000249179	0.000210609	0.000300792	0.00024538	0.000226921	0.000263025	0.000274458	0.000209914	0.000249733	0.000251351
K01705	1.80906e-07	0	5.095e-07	1.54225e-07	6.08784e-08	8.24158e-07	0	6.6465e-07	2.28193e-06	3.81148e-07
K01706	0.00013859	0.000131307	0.000143169	8.91435e-05	0.000150255	0.000179336	6.52314e-05	7.8016e-05	0.000105684	0.000158222
K01707	0.000162288	0.000123281	0.000193002	8.22817e-05	0.000144048	0.000100988	8.78132e-05	7.93217e-05	5.95094e-05	9.45236e-05
K01708	0.000156004	0.000102339	0.000193042	5.50839e-05	0.000102481	6.78548e-05	4.94744e-05	6.35733e-05	6.47888e-05	8.5236e-05
K01709	3.69208e-05	4.37098e-05	2.07978e-05	2.17192e-05	3.56756e-05	5.22484e-05	2.20863e-05	1.94991e-05	4.41233e-05	5.16562e-05
K01710	0.000293045	0.000238444	0.000332183	0.000346769	0.000202596	0.000364661	0.000377615	0.000418563	0.000387724	0.000364516
K01711	8.62708e-05	0.000102334	0.000167185	0.000178464	0.000101122	0.000216061	0.000206311	0.000169663	0.000202111	0.000235557
K01712	0.000374022	0.000323395	0.000351086	0.000331893	0.000371684	0.000411989	0.000313666	0.000345411	0.000365798	0.000359822
K01713	7.54272e-05	4.19914e-05	6.78506e-05	2.28689e-05	3.64732e-05	2.75888e-05	2.23094e-05	2.74646e-05	3.62326e-05	4.96376e-05
K01714	0.000810629	0.000786026	0.000910592	0.000572377	0.000931575	0.000636464	0.000620652	0.000634702	0.000625642	0.000628965
K01715	0.000102712	1.75889e-05	3.86739e-05	5.83092e-05	7.39333e-05	4.38829e-05	4.71125e-05	0.000123967	5.66925e-05	5.16781e-05
K01716	0.000101058	6.22533e-05	5.45365e-05	7.05897e-05	0.000114371	8.26547e-05	8.76824e-05	4.96246e-05	8.85147e-05	6.62284e-05
K01719	8.34047e-05	0.000107639	7.32312e-05	0.000148923	0.000189727	0.000115784	9.21794e-05	0.000177842	0.000104841	0.00012314
K01720	0.000107088	7.13376e-05	7.19518e-05	0.000168554	0.000146538	0.000181231	0.000212434	0.000204909	0.000142952	0.000136709
K01721	0.000120952	4.02037e-05	5.67262e-05	1.54832e-05	2.50234e-05	4.76221e-05	3.41385e-05	1.98007e-05	3.15955e-05	6.38908e-05
K01725	7.52034e-05	5.79237e-05	7.64404e-05	2.81452e-05	3.86348e-05	2.52112e-05	1.08983e-05	9.55628e-06	1.84503e-05	7.71463e-05
K01728	3.99391e-05	4.74373e-05	2.65428e-05	7.78973e-05	1.63338e-05	7.12408e-05	4.05798e-05	1.93938e-05	5.69448e-05	4.60639e-05
K01729	7.95143e-05	3.89911e-05	5.87542e-05	8.08762e-05	0.000124414	6.93942e-05	7.16742e-05	8.04789e-06	3.3984e-05	6.22907e-05
K01730	2.29553e-05	2.6888e-05	1.42982e-05	2.18184e-05	6.09621e-06	4.16826e-05	3.21438e-05	2.53887e-05	4.4735e-05	3.80729e-05
K01733	0.000334678	0.000338204	0.000361428	0.000300824	0.000382449	0.00036675	0.000293409	0.000399186	0.000357393	0.000305711
K01734	3.4506e-05	6.99734e-05	3.56026e-05	2.77675e-05	3.7014e-05	3.58578e-05	2.47056e-05	1.5735e-05	2.99406e-05	4.22898e-05
K01735	0.000175248	0.000249065	0.000242671	0.000198304	0.000246133	0.000212049	0.000204064	0.000250439	0.000219414	0.000202008
K01736	0.00026711	0.000242402	0.000235657	0.000280281	0.000310586	0.000261344	0.000239693	0.000377963	0.000248408	0.000267222
K01737	0.000118227	9.73618e-05	9.02113e-05	9.56772e-05	0.000104834	7.70662e-05	0.000112776	0.000102387	0.00013473	0.000113517
K01738	0.000413333	0.000330952	0.000409852	0.00045688	0.000516257	0.000415291	0.000463874	0.000439772	0.000417091	0.000422672
K01739	4.86089e-05	3.21903e-05	6.81018e-05	0.000145795	5.63541e-05	0.000199383	0.000120416	0.000218786	0.000202167	0.000134127
K01740	0.00035072	0.000353867	0.00025764	0.000238806	0.000305455	0.00033071	0.000410605	0.000314196	0.00024722	0.000321664
K01744	0.000165278	0.00012939	0.000265009	0.000140456	0.000121068	0.000243615	0.000236602	0.000186126	0.000150089	0.000239868
K01745	0.000350469	0.000367913	0.000352338	0.000294435	0.000380254	0.000360903	0.000319577	0.000416502	0.000342143	0.000382186
K01749	0.00015408	0.000178948	0.000172056	0.000179325	0.000183807	0.000166435	0.000122879	0.000227671	0.000167603	0.000163623
K01750	0.000233971	0.000183986	0.000358495	0.000143109	0.000309274	0.000199899	0.000156184	0.000158482	0.000170909	0.000189135
K01752	0.000209607	0.000208841	0.000246647	0.000239288	0.000250675	0.000324792	0.000228323	0.000278369	0.000297895	0.000276418
K01753	0.000147761	9.77257e-05	5.21034e-05	6.10911e-05	6.9434e-05	6.47798e-05	3.01047e-05	2.1735e-05	2.45773e-05	4.64566e-05
K01754	0.000748807	0.000578201	0.000675881	0.00040664	0.000525588	0.000488635	0.000381962	0.000626648	0.000500961	0.00051743
K01755	0.000342886	0.00031929	0.000376123	0.000289948	0.000419529	0.000290253	0.000260839	0.000361615	0.000310848	0.000293269
K01756	0.000414098	0.000423104	0.000431328	0.000492632	0.000331409	0.000451381	0.000438837	0.000434464	0.000453695	0.000480115
K01758	6.67597e-05	0.00010984	3.47595e-05	0.000101388	6.59074e-05	0.00011963	0.00011263	7.85911e-05	9.27462e-05	7.93719e-05
K01759	0.00025072	0.000228802	0.000190458	0.000148955	0.000159321	0.000154058	0.000174657	0.000138246	0.000179431	0.000156669
K01760	0.000239305	0.00019706	0.000225415	0.000113491	0.000222938	0.000117818	0.000152921	0.000150442	0.000146551	0.000133274
K01761	7.58521e-05	6.17225e-05	0.000131688	0.000132373	0.000176218	0.000129256	0.000162319	0.000118229	0.000121885	0.000110819
K01768	0.000358446	0.000156478	0.000285928	0.000143264	0.000178706	0.00015716	0.000140971	0.000171401	0.000225506	0.000161583
K01770	8.35857e-05	0.000118908	8.59109e-05	6.28244e-05	8.71316e-05	0.000103908	7.35962e-05	0.000147936	9.87519e-05	7.02427e-05
K01771	1.00131e-05	2.77676e-06	2.69783e-06	2.40704e-06	3.00357e-06	8.51861e-06	9.25524e-06	2.85546e-07	7.1376e-06	1.38039e-05
K01772	0.000272783	0.000254397	0.000226532	0.000213176	0.000303594	0.00021395	0.000262836	0.000300956	0.00026762	0.000216696
K01775	0.00026288	0.000333015	0.00032555	0.000251569	0.000378319	0.000338337	0.000272341	0.0003674	0.000241677	0.000237116
K01776	0.000109078	0.000195326	0.000147318	0.00016568	0.000178285	0.000205081	0.000171624	0.000206361	0.000221302	0.000188581
K01777	4.31637e-06	1.73176e-06	6.70839e-06	4.54855e-06	6.46234e-06	4.888e-06	9.96693e-06	2.97513e-06	4.12196e-06	4.96279e-06
K01778	0.000167841	0.000165192	0.000173472	0.000159521	0.000233694	0.000197161	0.000140864	0.000224857	0.000180381	0.000167064
K01779	0.000257065	0.000292511	0.000168295	0.000158595	0.000301675	0.000144177	0.000161142	0.00010877	0.000120899	0.000142077
K01781	3.72602e-07	0	3.76826e-07	1.99028e-06	4.23121e-06	1.61789e-06	8.37894e-07	2.50569e-06	6.44327e-06	2.78571e-06
K01782	0.000161154	0.000125739	0.000164066	0.000234989	0.000277942	0.000232233	0.000244567	0.000326345	0.000292069	0.000215525
K01783	0.000213379	0.000206447	0.00025404	0.000231932	0.000250607	0.000278593	0.000245798	0.00023597	0.000271843	0.000251412
K01784	0.000431145	0.000344424	0.000398634	0.000372473	0.00042852	0.000377178	0.000671821	0.000432141	0.000417707	0.000415491
K01785	0.000295011	0.000257095	0.000406894	0.000285694	0.000285816	0.000314256	0.000354231	0.000483142	0.000321038	0.00029721
K01786	1.91002e-05	1.9303e-05	2.72811e-05	5.18113e-05	3.98469e-05	7.42219e-05	7.7672e-05	9.90049e-05	4.5285e-05	7.31515e-05
K01787	2.91494e-06	1.7237e-06	2.98773e-06	1.61638e-06	1.52603e-06	2.20138e-07	4.80801e-06	4.21428e-07	3.89642e-07	1.78996e-06
K01788	5.16513e-06	7.9997e-06	5.71401e-06	2.713e-06	2.88512e-05	8.65598e-06	6.58089e-06	9.99837e-06	4.01962e-06	1.12484e-05
K01790	0.000198566	0.000232902	0.000151767	0.000171585	0.000201228	0.000178499	0.000171662	0.000138619	0.000180209	0.000194418
K01791	0.000209003	0.000231186	0.000128574	0.000180425	0.000223274	0.000107471	0.000148089	0.000162416	0.000130524	0.000166654
K01792	9.62442e-05	0.000131077	0.000137353	7.82717e-05	5.85231e-05	7.44211e-05	4.32995e-05	1.93688e-05	3.42492e-05	8.24096e-05
K01793	1.0078e-07	5.62052e-06	1.62083e-07	1.48061e-06	7.09602e-08	8.00039e-07	1.02916e-06	4.45804e-06	1.97038e-06	9.30151e-07
K01795	2.0516e-07	5.79796e-06	2.14745e-05	1.29426e-05	9.15257e-06	2.83709e-05	5.67335e-06	1.2562e-07	2.43686e-05	2.00067e-05
K01796	0.000114471	3.62633e-05	3.68549e-05	2.83622e-05	3.8593e-05	2.67899e-05	4.63556e-05	5.51903e-05	4.55271e-05	6.27487e-05
K01799	0.000150141	4.0801e-05	4.76106e-05	4.27164e-05	6.56295e-05	4.6381e-05	3.85796e-05	4.86365e-05	4.56124e-05	5.14099e-05
K01800	1.3114e-05	1.95646e-05	4.46867e-05	2.30129e-05	5.63962e-05	4.27869e-05	2.50846e-05	9.83302e-06	3.65397e-05	4.34536e-05
K01801	8.95294e-05	7.90154e-05	5.75018e-05	4.51251e-05	8.45545e-05	6.36784e-05	3.52983e-05	3.44946e-05	6.98533e-05	5.98364e-05
K01803	0.000165037	0.000210841	0.000172113	0.000228278	0.000233319	0.000222057	0.000202079	0.000285147	0.000245209	0.000261393
K01804	3.42864e-05	2.76118e-05	3.54438e-05	6.94685e-05	6.38151e-05	0.000105143	0.00011377	0.000119126	6.23046e-05	9.1795e-05
K01805	0.000172201	0.000109379	0.000175031	0.000150351	0.00017583	0.00022108	0.000182672	0.000213023	0.000201468	0.000173085
K01807	0.000208733	0.000157903	0.000162114	0.000144945	0.000138679	0.000139674	0.000117417	0.000131761	0.000154693	0.00016024
K01808	0.000104453	5.22469e-05	7.73409e-05	0.000127075	0.000149122	0.000124609	0.000117399	0.000174823	0.000133025	0.000124564
K01809	7.53541e-05	6.57271e-05	0.000108182	0.000109878	0.000141697	0.00010622	9.17913e-05	8.94392e-05	0.000101686	0.000105862
K01810	0.000368538	0.000266364	0.000327174	0.000302607	0.000377686	0.00033109	0.000390412	0.000376529	0.000383921	0.000351447
K01812	5.94713e-05	6.12093e-05	0.000106863	9.08384e-05	7.45788e-05	0.000140662	0.000151497	0.000133864	0.00013447	0.000124544
K01813	1.68452e-07	1.19266e-06	4.54062e-07	1.75674e-06	0	4.73764e-06	1.28093e-06	1.66889e-06	1.15857e-05	3.86182e-06
K01814	0.000213263	0.00030726	0.00022706	0.000191948	0.000209127	0.00019494	0.000178599	0.000255596	0.000200737	0.000197781
K01815	0.000104524	8.14102e-05	8.648e-05	0.000112394	0.00015322	0.000149035	0.000123979	5.83949e-05	8.51667e-05	0.00011178
K01816	0.000266218	0.000240822	0.000155822	0.000172682	0.000203562	0.000202844	0.000185239	0.000106037	0.000133118	0.00018852
K01817	0.000157336	0.000180989	0.000159006	0.000149034	0.000204867	0.000149872	0.000117745	0.000153461	0.000143548	0.000138981
K01818	2.72516e-07	1.34913e-07	0	6.13549e-07	2.86098e-06	3.30949e-06	3.49839e-08	3.86418e-07	8.55517e-07	2.27103e-06
K01820	0.000115215	0.000105219	0.000147245	0.00013214	0.000169564	0.000157748	0.000184509	0.000109868	0.000104085	0.000177493
K01821	0.000158995	0.000148968	0.000121383	0.00010621	0.000103094	5.33043e-05	5.63941e-05	4.42781e-05	5.01578e-05	9.73055e-05
K01822	3.66803e-05	3.56742e-05	4.95707e-05	3.97044e-05	6.43299e-05	2.52218e-05	5.95302e-05	3.66624e-05	3.19912e-05	2.44099e-05
K01823	2.22982e-05	1.71408e-05	1.49396e-05	4.52924e-05	1.91549e-05	3.12267e-05	2.5816e-05	3.80069e-05	3.16865e-05	2.5893e-05
K01825	0.000101686	4.47255e-05	6.62732e-05	2.82607e-05	4.1007e-05	4.59634e-05	1.04906e-05	9.56002e-06	2.67051e-05	6.67836e-05
K01826	0.000109814	9.76965e-05	9.62682e-05	4.04817e-05	7.69573e-05	7.88769e-05	3.28755e-05	1.62256e-05	3.46031e-05	7.37601e-05
K01834	0.000123388	0.000155643	0.000112394	0.000127534	0.000135913	0.000150358	0.000270939	0.000258522	0.000204873	0.000170487
K01835	0.000251501	0.00025101	0.000288106	0.000217327	0.000176975	0.000257115	0.000228276	0.000299567	0.000237581	0.000259501
K01838	2.51927e-06	3.86798e-06	4.01509e-06	1.29127e-05	3.59846e-07	8.44531e-06	5.77086e-06	4.47594e-06	9.59697e-06	1.15255e-05
K01839	6.00583e-05	0.000137364	6.46919e-05	4.57635e-05	7.91019e-05	6.48045e-05	6.19317e-05	8.97325e-05	7.15067e-05	7.49094e-05
K01840	0.0002548	0.000148576	0.000184392	0.000151073	0.000185516	0.000139552	0.000199479	0.000310661	0.000183766	0.000173128
K01841	8.58303e-06	5.69243e-06	2.1096e-06	3.65478e-06	7.5673e-07	2.01293e-06	2.66239e-06	4.85322e-06	4.67909e-06	1.17399e-06
K01843	3.85659e-05	3.87669e-05	5.02097e-05	4.0862e-05	5.02925e-05	6.4387e-05	4.02295e-05	6.16785e-05	9.25251e-05	5.66934e-05
K01844	5.18495e-07	1.49218e-06	1.62875e-06	4.61214e-06	2.5749e-07	1.13267e-05	7.94176e-06	1.33152e-05	1.31809e-05	6.59364e-06
K01845	0.000331618	0.000299391	0.000286035	0.000275556	0.000247717	0.00032077	0.000254738	0.000386902	0.000281112	0.000261108
K01846	7.2974e-06	4.36837e-06	3.49606e-06	4.05701e-06	8.77062e-07	5.95445e-06	4.37442e-07	1.99737e-06	4.11543e-07	0
K01847	0.000241599	0.000169432	0.000219334	0.000177076	0.000259068	0.000159111	0.000166584	0.000168482	0.000172835	0.00013139
K01848	3.4911e-05	2.43866e-05	2.75872e-05	5.62228e-05	3.359e-05	6.62541e-05	5.12283e-05	0.000173903	0.000103263	7.48484e-05
K01849	1.87669e-05	1.23371e-05	1.58652e-05	1.71141e-05	4.95578e-05	2.2227e-05	1.56285e-05	3.16095e-05	2.05686e-05	2.21412e-05
K01851	0	1.60394e-06	0	0	0	0	0	0	0	0
K01852	0	0	0	0	0	0	0	0	9.83845e-07	0
K01854	5.06397e-05	5.37707e-05	6.65988e-05	8.89747e-05	0.000108541	0.000134082	0.000145931	9.20281e-05	0.000116208	0.000133606
K01856	2.98029e-05	5.57847e-05	4.65086e-05	2.49128e-05	2.63131e-05	4.7203e-05	1.12659e-05	1.64028e-05	7.03516e-06	4.5163e-05
K01857	6.52517e-05	6.80916e-05	0.000109264	6.1833e-05	7.40587e-05	8.51084e-05	5.34646e-05	9.56877e-05	7.45018e-05	6.17464e-05
K01858	3.02222e-05	4.11451e-05	3.81694e-05	6.09046e-05	2.77157e-05	9.34259e-05	0.000106332	0.000122899	9.25347e-05	9.60557e-05
K01866	0.000255007	0.000260674	0.000266221	0.000314438	0.000292549	0.000388796	0.000332689	0.000338396	0.000341637	0.000324046
K01867	0.000231447	0.000256483	0.000277795	0.000284914	0.000265699	0.000362256	0.000375978	0.000362615	0.000344766	0.000337268
K01868	0.000296526	0.000362608	0.0003669	0.000497695	0.000422597	0.000558817	0.000510367	0.000448573	0.000499895	0.000538388
K01869	0.00062154	0.000489091	0.000608819	0.000665457	0.000621095	0.000663353	0.000644135	0.000708968	0.000715324	0.000666323
K01870	0.000458036	0.000547747	0.000504017	0.00069931	0.000525098	0.000799634	0.000715197	0.000701253	0.000770542	0.000714095
K01872	0.000420261	0.000369359	0.000420149	0.000504826	0.000526432	0.000509015	0.000548859	0.000699343	0.000613332	0.000584071
K01873	0.000652816	0.00062637	0.000604483	0.00058204	0.00060063	0.000695704	0.000709245	0.00057813	0.000695798	0.000687041
K01874	0.000272166	0.000317823	0.000311064	0.000411823	0.000342531	0.000413426	0.000429291	0.000377728	0.000437936	0.000437669
K01875	0.0002721	0.00026662	0.000307672	0.000330587	0.00026175	0.000325254	0.00033391	0.000345835	0.000387002	0.000322439
K01876	0.000402327	0.000461837	0.000411604	0.000442045	0.000383729	0.000437487	0.000449481	0.000429984	0.00045727	0.000474872
K01878	0.000167697	0.000212128	0.000149109	0.000189731	0.000162839	0.000249661	0.000179537	0.000151296	0.000214135	0.00021311
K01879	0.000283629	0.000318699	0.00029214	0.000274758	0.000368381	0.000306825	0.000235468	0.000223042	0.000266382	0.000243861
K01880	4.30677e-05	4.37446e-05	4.73312e-05	0.000137876	5.414e-05	0.000134513	0.000177699	0.000204613	0.000171215	0.000166833
K01881	0.000225658	0.000233375	0.000270011	0.000379911	0.000272154	0.000429539	0.000379048	0.000374886	0.00048744	0.000380253
K01883	0.000336062	0.000259701	0.000338608	0.000296171	0.000321383	0.000344296	0.000337365	0.000367103	0.000405452	0.000290203
K01884	3.01391e-06	2.02327e-06	5.59923e-07	4.6214e-06	9.07743e-06	2.82539e-07	4.51391e-07	2.48553e-07	1.61017e-06	2.23877e-07
K01885	0.000376645	0.000342137	0.000319846	0.000381837	0.000414651	0.00041544	0.000454953	0.000455638	0.000441447	0.000388315
K01886	0.00024698	0.000237087	0.000238995	0.000223923	0.000154524	0.0001748	0.000207843	0.00019632	0.000200726	0.000174844
K01887	0.000441879	0.0004186	0.000387947	0.000385764	0.000347291	0.00043621	0.000396122	0.000501541	0.000485585	0.000421902
K01889	0.000197833	0.000219796	0.000249718	0.000269236	0.000277151	0.000321891	0.000320231	0.00028956	0.000305606	0.000270926
K01890	0.000415619	0.000395437	0.000392498	0.000378166	0.000398945	0.000442804	0.000336453	0.000479975	0.000387251	0.00035175
K01892	0.000233455	0.000269132	0.000213361	0.000241236	0.000281754	0.000249766	0.000213493	0.000282346	0.00025798	0.000275985
K01893	4.93911e-05	1.61769e-05	4.4256e-05	0.000150521	4.13743e-05	0.000101401	0.000115149	0.000146301	0.000111005	6.42823e-05
K01895	0.000621858	0.000676019	0.000754119	0.000745282	0.000670369	0.000955732	0.000719034	0.000816905	0.000861313	0.000816923
K01897	0.00132237	0.000981108	0.000934576	0.000753596	0.000902799	0.000806681	0.000945328	0.000885732	0.000867367	0.000922673
K01902	0.000252867	0.000215992	0.000248536	0.000242365	0.000186204	0.000284474	0.000229476	0.000265987	0.000305839	0.000294999
K01903	0.000312561	0.000308369	0.000359884	0.000442599	0.000327559	0.000470418	0.000457953	0.000402358	0.000481117	0.000395389
K01905	1.89857e-07	1.35297e-06	6.01235e-07	1.85771e-06	1.05504e-05	2.01761e-06	2.62463e-06	2.74131e-06	2.31957e-06	2.60273e-06
K01907	0.000126899	0.000120476	0.00021708	7.99152e-05	0.000112817	0.000161715	0.000106969	0.000120236	0.000132581	0.000108085
K01908	0.000205308	0.000277146	0.000117105	0.000150379	0.000174755	0.000194844	0.000124466	0.000168388	0.000159166	0.00012708
K01909	1.19137e-07	1.8089e-06	1.15087e-06	1.70521e-06	4.14154e-08	2.18499e-07	2.12067e-07	0	6.49135e-07	1.17265e-06
K01910	0	3.99099e-08	9.57211e-08	9.075e-08	0	3.3528e-06	0	7.62068e-08	0	1.97503e-06
K01911	3.49022e-06	7.01555e-06	8.4071e-06	1.35122e-05	1.78669e-05	2.35743e-05	2.62591e-05	4.96289e-05	2.33267e-05	2.76102e-05
K01912	0.00034331	0.000507167	0.000212358	0.000235871	0.000146919	0.000197327	0.00015897	0.000200631	0.00021098	0.000226397
K01914	8.44461e-07	8.00774e-08	2.31536e-06	1.04054e-06	9.57294e-07	3.79201e-07	1.67165e-06	0	1.3005e-06	1.76124e-06
K01915	0.000601707	0.000791842	0.0007214	0.000892403	0.000676574	0.00115991	0.00100323	0.000819292	0.00104757	0.00108337
K01916	0.000107416	9.43211e-05	0.000215561	0.000154664	0.000150241	0.000196418	0.000168686	0.000106428	0.000146558	0.00013273
K01918	0.000207539	0.000201102	0.000187146	0.000181393	0.0002338	0.000235562	0.000204844	0.000240592	0.0002232	0.000212009
K01919	0.000384794	0.000536647	0.000329848	0.000303768	0.000307278	0.000421549	0.000310141	0.000285094	0.000337124	0.000348246
K01920	0.00021768	0.000330173	0.000236125	0.000185851	0.000229046	0.000196689	0.000187361	0.000199394	0.00021768	0.0001797
K01921	0.000249592	0.000260388	0.000237151	0.000311867	0.000336065	0.000306303	0.00035817	0.000482738	0.000431468	0.000334885
K01923	0.000284972	0.000261916	0.00027003	0.000261324	0.000221698	0.000325788	0.000298223	0.000285538	0.000335688	0.000283277
K01924	0.000354061	0.000246532	0.000307934	0.000307741	0.000340156	0.000327112	0.000328019	0.000403367	0.000372143	0.00028843
K01925	0.00025641	0.000221423	0.000216438	0.000260326	0.000297295	0.000276666	0.000228344	0.000316636	0.000276565	0.000252965
K01928	0.000176204	0.000180385	0.000178919	0.00022027	0.000256779	0.000298378	0.000202796	0.000328609	0.000305732	0.000225085
K01929	0.000260475	0.000239344	0.000265651	0.000257913	0.000290291	0.000302957	0.000206997	0.000314809	0.000290326	0.000290604
K01933	0.000241833	0.000263061	0.000259504	0.000314784	0.000274528	0.000302189	0.000230002	0.000348264	0.00024315	0.000220096
K01934	9.37182e-05	7.31273e-05	0.000117669	0.000123939	0.000152323	0.00012657	0.000129393	0.000125124	0.000113153	0.000112725
K01935	9.95598e-05	9.306e-05	0.000128401	0.000101763	0.000138235	0.000100584	8.97324e-05	0.000130213	9.00633e-05	6.77387e-05
K01937	0.000380797	0.000320077	0.000346613	0.000488399	0.000289953	0.000501001	0.00048301	0.000497609	0.000571511	0.000473891
K01938	1.09197e-05	1.97526e-05	1.61525e-05	3.5067e-05	8.23317e-06	5.72989e-05	2.77243e-05	7.96387e-05	7.3863e-05	5.65378e-05
K01939	0.000265772	0.000307063	0.000350098	0.000387886	0.000347609	0.000425789	0.000387999	0.000427119	0.000449379	0.000369289
K01940	0.000313813	0.000282252	0.000328647	0.000335862	0.00029188	0.000425802	0.000341973	0.000313246	0.000360813	0.00036887
K01941	3.54559e-05	4.86472e-05	0.000111846	8.48224e-05	6.49031e-05	8.69378e-05	5.00472e-05	7.72406e-05	8.41547e-05	8.2422e-05
K01945	0.000233521	0.000291675	0.000200391	0.000220779	0.000281746	0.000269735	0.000246558	0.000345205	0.000251143	0.000248288
K01950	0.000208044	0.000409068	0.000187297	0.000228309	0.000143947	0.000181603	0.000190771	0.000267092	0.000214367	0.00023691
K01951	0.0005192	0.000478226	0.000509919	0.000592853	0.00055743	0.000549617	0.000541141	0.000581474	0.000558508	0.000570478
K01952	0.000639503	0.000739871	0.000693865	0.000705505	0.000757032	0.000752647	0.000741869	0.000961932	0.000785043	0.000699002
K01953	0.000266156	0.000380728	0.000298149	0.000371363	0.000349254	0.000380029	0.00042031	0.00058238	0.000478874	0.000375486
K01955	0.000692579	0.000657756	0.00071563	0.000773313	0.000688731	0.000867284	0.000834112	0.000713502	0.000825436	0.000829674
K01956	0.000225066	0.000299764	0.000257826	0.000317354	0.000272364	0.000319815	0.000342967	0.000303648	0.00032379	0.000320636
K01958	9.7237e-05	9.62899e-05	0.000110515	0.000145354	0.000194279	0.000175405	0.000210515	0.000209659	0.000115443	0.000157387
K01959	1.7954e-06	9.80581e-06	4.68007e-05	8.04562e-06	1.47255e-05	2.75249e-05	3.64485e-06	1.2187e-06	2.36638e-05	2.58751e-05
K01960	5.27501e-06	1.44135e-05	6.96619e-05	1.59177e-05	2.88866e-05	3.33876e-05	8.65573e-06	7.90416e-06	3.7863e-05	3.28371e-05
K01961	0.000368174	0.000416579	0.000314833	0.000315287	0.00028301	0.000376344	0.000279701	0.0002928	0.000371563	0.000297577
K01962	0.00023821	0.000256247	0.000173033	0.000225533	0.00020546	0.00021672	0.000176433	0.000204069	0.00022643	0.00020221
K01963	0.00020246	0.000210367	0.00020124	0.000248978	0.000190982	0.000270282	0.000174796	0.000166317	0.00024119	0.000215714
K01965	0.000250631	0.000183001	0.000199892	0.00011819	0.000202522	0.000105922	0.000147042	0.000146351	0.000121322	0.000133494
K01966	0.000225302	0.000176716	0.000249286	0.000268373	0.000253166	0.000258284	0.000289583	0.000245966	0.000274449	0.000278502
K01968	0.00023867	0.000200792	0.000238461	0.000203974	0.000235472	0.000262344	0.000172551	0.000291188	0.000216449	0.000225498
K01969	0.000196491	0.000214549	0.000255032	0.000270778	0.000245223	0.000314056	0.000271711	0.00025146	0.000267851	0.000276751
K01971	0.000420219	0.000397073	0.000440212	0.00039817	0.000580905	0.000359315	0.000521252	0.000403983	0.000407574	0.000413524
K01972	0.000320347	0.000268056	0.000351879	0.000360441	0.000434103	0.000415384	0.00044106	0.000618186	0.000456366	0.000440132
K01995	0.00191828	0.0014779	0.00148646	0.000562268	0.000891962	0.00086185	0.000755209	0.000912848	0.000880106	0.000870877
K01996	0.00180518	0.00130363	0.00158002	0.000525655	0.000871899	0.000834902	0.000705692	0.000850999	0.00084725	0.000917902
K01997	0.00217245	0.00154321	0.00182532	0.000673087	0.00100622	0.00105454	0.000926422	0.000991015	0.00104024	0.00105257
K01998	0.00245595	0.00167501	0.00175761	0.000693547	0.00104073	0.000976263	0.000952503	0.00100666	0.00106348	0.00116455
K01999	0.00305653	0.00217653	0.00260521	0.000916976	0.00144983	0.00137411	0.00124014	0.00107249	0.00138526	0.00144486
K02000	0.000292506	0.000234782	0.000357499	0.00016318	0.00027786	0.000168201	0.000182901	0.00011001	9.41489e-05	0.000182937
K02001	0.000303248	0.000234618	0.000448045	0.000158174	0.000291462	0.000205413	0.00017511	0.00011083	0.000124811	0.000191587
K02002	0.000258285	0.000221946	0.000427314	0.000211815	0.000389257	0.000265879	0.000178046	7.524e-05	0.000174386	0.000263929
K02006	5.31996e-06	4.26973e-06	1.78616e-06	3.15736e-06	1.02495e-06	1.37757e-05	4.11411e-07	1.33257e-06	2.40834e-07	1.66054e-07
K02007	7.56633e-06	5.57081e-06	2.33168e-06	3.58992e-06	1.64345e-06	7.94694e-06	8.52567e-07	1.78198e-07	4.02998e-07	2.4031e-07
K02008	7.25494e-06	4.78888e-06	2.40264e-06	3.83852e-06	1.22811e-06	1.05641e-05	4.04932e-07	6.44797e-07	2.47898e-07	5.17032e-07
K02009	5.8269e-08	0	2.04596e-05	0	0	1.06866e-07	7.4802e-08	0	0	0
K02010	0.000403345	0.00036671	0.000299438	0.000154343	0.00039009	0.00024765	0.000222804	0.000151936	0.00019811	0.000293638
K02011	0.000710401	0.00056106	0.000548151	0.000281955	0.000553739	0.00047625	0.000394343	0.000267375	0.000364281	0.000455236
K02012	0.000728072	0.000416347	0.000551016	0.000310516	0.000583069	0.000301237	0.000372888	0.000158294	0.000253941	0.000352813
K02013	0.000502776	0.000532071	0.000522958	0.000406228	0.000791084	0.000354331	0.000382619	0.000263347	0.00027256	0.000356122
K02015	0.000649015	0.000684505	0.000732106	0.000498536	0.00110087	0.00031089	0.000467323	0.000245693	0.000233381	0.000305684
K02016	0.000465536	0.000601228	0.000538317	0.00048341	0.000806383	0.000320911	0.000400967	0.000247484	0.000284401	0.000368495
K02017	0.000132731	0.000132473	0.000146718	0.000112125	0.000117776	0.000101985	0.000129539	0.000141102	0.000134096	0.000105404
K02018	0.000202796	0.000113378	0.000161938	0.000141394	0.000169822	0.000140514	0.000158284	0.00016066	0.000139976	0.000123046
K02020	0.000250378	0.000266894	0.000213107	0.000157432	0.000214022	0.000174336	0.000145602	0.000186286	0.000188849	0.000181962
K02031	0.00104968	0.000633439	0.00102271	0.00050281	0.000992856	0.00041557	0.000657252	0.00059369	0.000459659	0.000538703
K02032	0.000799395	0.000516752	0.000885458	0.000492987	0.000969379	0.00041241	0.000595235	0.000474508	0.000428118	0.000539245
K02033	0.00200735	0.00144465	0.00194877	0.00132517	0.00220822	0.00108802	0.00187025	0.0012363	0.00100043	0.00148779
K02034	0.00184449	0.00142082	0.0020094	0.00120046	0.00240042	0.00100549	0.00154526	0.0011375	0.000939438	0.00129694
K02035	0.00219726	0.00191598	0.00261326	0.00164368	0.0026526	0.00134107	0.00206537	0.00123563	0.00125475	0.00160845
K02036	0.000210083	0.00022474	0.000250452	0.000289919	0.000251876	0.000416301	0.000323232	0.000273917	0.000377527	0.000318647
K02037	0.000289822	0.000285892	0.000279355	0.000413411	0.000262126	0.000428098	0.000334587	0.000306921	0.000340166	0.000317006
K02038	0.000207271	0.000245923	0.000257476	0.000362511	0.000240181	0.00040268	0.000375898	0.000342125	0.000380214	0.000321386
K02040	0.000272595	0.000258454	0.000227002	0.000395328	0.000285943	0.000376386	0.000292839	0.00033002	0.000325901	0.000299664
K02041	0.000103318	0.000129438	0.000101185	5.38533e-05	0.000122544	6.95612e-05	5.55616e-05	2.95725e-05	5.74726e-05	5.75203e-05
K02042	0.000318196	0.00033503	0.000198975	0.000112538	0.000217707	0.00012638	0.000104883	3.67757e-05	8.33114e-05	0.000143909
K02044	0.000302455	0.000233026	0.00020724	0.000126907	0.000227192	0.000128267	0.00015223	4.81126e-05	7.90452e-05	0.00011033
K02045	0.000103993	0.0002222	0.000191793	0.000126024	0.000150192	0.00015973	7.54392e-05	7.8268e-05	0.000101013	0.000121945
K02046	0.000202872	0.000203415	0.000207441	0.000151764	0.000170208	0.000159847	0.000122387	0.000113207	0.000131854	0.000172033
K02047	0.000330201	0.000284665	0.000292827	0.000197157	0.00018119	0.000215611	0.000168514	0.000130055	0.000176335	0.000256174
K02048	0.000225643	0.000284288	0.000290117	0.000173776	0.000190683	0.000215325	0.000150638	8.30341e-05	0.000152321	0.000238568
K02052	0.000432253	0.000396847	0.00069831	0.00030547	0.000573931	0.000369924	0.000295758	0.000352775	0.00034971	0.000365631
K02053	0.000567482	0.000555534	0.000945918	0.000351674	0.000672425	0.000388214	0.000317042	0.00026624	0.000364339	0.000475117
K02054	0.0003471	0.000389926	0.000812304	0.000286009	0.000496897	0.000389517	0.000308481	0.000225674	0.00029442	0.000393221
K02055	0.000525345	0.000521359	0.000855964	0.000372678	0.000637316	0.000454294	0.000385321	0.000227227	0.000356115	0.000440795
K02062	1.66931e-05	1.96997e-05	1.47634e-05	1.33069e-05	6.01352e-05	1.53398e-05	1.50619e-05	1.62635e-05	7.28128e-06	1.39359e-05
K02063	3.147e-05	2.94726e-05	2.27939e-05	2.02798e-05	4.4821e-05	1.78526e-05	2.89694e-05	4.26409e-05	1.74468e-05	1.53414e-05
K02064	3.60546e-05	2.56417e-05	3.20703e-05	1.88086e-05	4.01196e-05	2.20586e-05	3.17523e-05	2.94822e-05	1.33518e-05	2.35943e-05
K02065	0.000377236	0.000402164	0.000304557	0.000299973	0.000304473	0.000348366	0.000336227	0.000315926	0.000413536	0.000366931
K02066	0.000419051	0.00051515	0.000387843	0.000478878	0.00041219	0.000523268	0.000552391	0.000536684	0.000599342	0.000607081
K02067	0.000399683	0.0005331	0.000359969	0.000406976	0.000352762	0.000448018	0.000593027	0.000755794	0.000649715	0.000800183
K02071	0.000163453	0.000154757	0.000202776	0.000150549	0.000220117	0.000186493	0.000130733	4.64815e-05	7.70309e-05	0.000135327
K02072	0.000151123	0.000149901	0.000183732	0.000114943	0.000204825	0.000128184	0.000154149	6.58029e-05	8.40307e-05	0.000125089
K02073	0.00022638	0.000204919	0.000287149	0.000182544	0.000270347	0.000155691	0.000211517	6.1488e-05	9.4557e-05	0.000154751
K02079	0	0	0	0	0	0	0	1.58002e-06	0	0
K02083	7.01736e-06	8.3111e-06	2.2468e-06	1.14551e-05	8.36022e-06	9.4698e-06	7.22987e-07	1.85384e-05	5.69801e-06	8.49002e-06
K02106	2.99813e-05	2.77745e-05	4.39076e-05	5.34645e-05	6.05145e-05	5.34064e-05	4.93991e-05	4.38228e-05	4.92413e-05	4.47301e-05
K02108	0.000223909	0.000206149	0.000212406	0.000314996	0.000185417	0.000356192	0.000418428	0.000337665	0.000377769	0.000326226
K02109	0.000249531	0.00021212	0.000264124	0.00026793	0.000315115	0.000274877	0.000238765	0.000276366	0.000292982	0.000249644
K02110	0.000153731	0.000116523	0.000121298	0.00013909	0.000116979	0.000145681	0.000150385	0.000110161	0.000148822	0.000154148
K02111	0.000467481	0.000477767	0.000563902	0.000597996	0.000439177	0.000761132	0.00063223	0.000567773	0.000761512	0.000615754
K02112	0.000403895	0.000414519	0.000411671	0.000592011	0.000318445	0.000661728	0.000545614	0.000515045	0.00068459	0.000584196
K02113	0.000168284	0.000176519	0.000184822	0.000202278	0.000160089	0.000219568	0.000169376	0.000215791	0.000199062	0.000199937
K02114	0.000106021	0.000163355	0.000152546	0.000197037	0.000119644	0.000172281	0.000151222	0.000137154	0.000209699	0.000193528
K02115	0.000308685	0.00029715	0.000300756	0.000329311	0.000211814	0.000367631	0.00039241	0.000342867	0.00044333	0.000387154
K02117	6.67266e-07	7.13333e-08	8.55438e-08	3.24405e-07	6.40273e-08	6.72383e-07	9.43529e-07	7.09227e-06	2.55191e-06	5.40275e-07
K02118	1.67371e-07	5.10457e-07	3.06074e-07	1.47396e-06	0	1.83258e-06	3.83241e-07	3.67485e-06	4.31657e-06	5.97764e-07
K02119	8.82053e-08	2.0522e-07	0	4.66072e-07	6.13252e-08	0	2.27299e-07	3.79152e-06	6.94481e-07	2.50452e-07
K02120	1.72301e-07	3.41696e-07	8.00249e-08	6.25233e-07	1.19793e-07	6.70074e-07	3.45107e-07	3.95619e-06	2.03116e-06	3.81662e-07
K02123	6.32584e-07	5.40384e-07	1.73077e-07	1.50129e-06	1.99338e-07	1.91921e-06	2.02141e-06	5.62207e-06	4.52072e-06	1.74295e-06
K02126	6.75177e-06	6.01653e-06	6.86419e-06	1.48452e-05	6.42827e-06	2.10848e-05	1.3509e-05	1.58827e-05	1.84488e-05	1.56566e-05
K02128	0	0	0	0	0	2.08663e-06	0	0	2.09887e-06	0
K02132	1.33175e-06	3.32761e-07	9.57724e-07	1.28631e-06	2.38944e-07	7.09096e-06	2.42655e-06	1.20725e-06	4.64227e-06	5.48913e-06
K02133	7.36505e-07	1.57095e-06	2.18726e-06	5.5167e-06	7.19084e-07	5.92164e-06	1.7468e-06	3.64597e-06	1.73633e-05	5.86799e-06
K02160	0.000165205	0.000130071	0.000105499	0.000109223	9.28144e-05	0.000119567	7.92099e-05	6.76892e-05	7.23647e-05	8.60942e-05
K02169	5.75891e-05	0.000114749	9.75265e-05	5.48773e-05	8.55866e-05	8.19896e-05	6.29513e-05	0.000104653	7.20751e-05	5.04355e-05
K02170	1.25599e-05	2.1865e-05	3.38049e-05	3.98005e-05	1.98436e-05	5.04705e-05	1.22255e-05	6.49756e-05	2.88443e-05	3.66882e-05
K02171	0	1.97016e-07	0	4.92787e-06	0	0	0	0	0	0
K02172	0	3.66857e-08	1.84202e-06	7.07989e-06	0	0	0	0	1.66284e-07	0
K02188	8.80581e-05	4.15995e-05	6.58829e-05	2.09713e-05	4.84592e-05	4.0684e-05	3.28544e-05	2.87443e-05	2.77057e-05	2.67694e-05
K02189	5.60518e-05	4.59612e-05	6.76486e-05	1.85786e-05	9.34622e-05	1.47382e-05	1.99132e-05	7.80857e-06	1.126e-05	3.01793e-05
K02193	3.65937e-05	2.62779e-05	6.49672e-05	7.28979e-05	8.6001e-05	6.05707e-05	4.59934e-05	0.000158575	7.97462e-05	6.52295e-05
K02194	5.3999e-05	4.923e-05	0.000102258	8.7344e-05	0.000113521	7.54896e-05	7.43875e-05	0.000169129	8.17129e-05	8.65896e-05
K02195	7.93591e-05	6.70916e-05	0.000119312	0.000162199	0.000153998	0.000160714	0.000130267	0.000188863	0.000159873	0.000137831
K02196	2.57433e-05	1.5475e-05	3.70696e-05	5.37435e-06	1.53245e-05	1.70061e-05	1.40064e-05	2.57456e-05	6.33642e-06	7.8099e-06
K02203	0	7.70277e-06	1.14801e-05	1.13999e-05	5.48989e-06	5.42943e-06	4.33881e-07	3.63648e-07	8.84241e-06	8.89351e-06
K02204	9.93458e-05	0.000130348	0.000139231	8.35317e-05	0.00013631	0.00012867	8.60716e-05	6.25155e-05	0.000109886	0.000130713
K02224	7.52477e-05	8.18755e-05	9.82433e-05	7.30902e-05	0.00017109	8.70425e-05	5.50744e-05	5.02233e-05	7.44658e-05	5.386e-05
K02225	3.74041e-05	9.82553e-05	7.10404e-05	6.16487e-05	8.44312e-05	4.76517e-05	3.53243e-05	1.15149e-05	3.80879e-05	5.60468e-05
K02226	7.93635e-05	0.000112277	5.71276e-05	5.79807e-05	0.000157397	5.45668e-05	4.82997e-05	2.28264e-05	3.26369e-05	2.96635e-05
K02227	0.000134501	0.000199544	0.000159811	9.68762e-05	0.000162344	0.000105817	9.09406e-05	7.67684e-05	8.33556e-05	8.53451e-05
K02228	1.78662e-05	2.39981e-05	3.68987e-05	2.93479e-05	5.97904e-05	3.86288e-05	1.31343e-05	1.19679e-05	2.55078e-05	2.6301e-05
K02229	4.43962e-05	4.48999e-05	5.69512e-05	2.37248e-05	0.000107321	3.14779e-05	2.92238e-05	1.44288e-05	3.40524e-05	3.90111e-05
K02230	0.000180616	0.00016294	0.000265513	0.000111604	0.000258942	0.000142091	9.4337e-05	8.26058e-05	0.000126643	0.000134207
K02231	7.3929e-05	0.000124966	9.8739e-05	9.14176e-05	0.000107756	6.59488e-05	6.53476e-05	6.25965e-05	6.67658e-05	5.22817e-05
K02232	0.000127186	0.000269709	0.000148515	9.55767e-05	0.000135566	9.92476e-05	5.55602e-05	7.51901e-05	9.1554e-05	9.8078e-05
K02233	6.23096e-05	0.000118871	0.000113487	6.55064e-05	0.00012238	5.52776e-05	5.85157e-05	5.77939e-05	5.85401e-05	4.83529e-05
K02234	7.36331e-05	6.14041e-05	0.000115502	6.1706e-05	0.000125284	8.8545e-05	5.0189e-05	3.97012e-05	5.60083e-05	5.15516e-05
K02256	2.9135e-06	1.23832e-06	2.4991e-06	2.09845e-06	5.07956e-07	1.75662e-05	3.6311e-06	1.51329e-06	9.32305e-06	1.44949e-05
K02258	0.000173038	0.00018768	0.000133759	0.000207715	0.000144204	0.000195805	0.000120509	6.83867e-05	0.000136436	0.000163037
K02259	0.000132479	0.000177373	0.000163523	0.000227978	0.000210889	0.000247466	0.00021138	0.000301958	0.000230422	0.000224247
K02261	8.85239e-06	1.85008e-06	6.05053e-06	1.14882e-05	2.31116e-06	4.81178e-05	1.47795e-05	6.84873e-06	2.06179e-05	3.53469e-05
K02262	1.68673e-06	1.86646e-07	7.27444e-07	1.89095e-06	3.62026e-07	7.84419e-06	1.90578e-06	5.18726e-07	3.25077e-06	7.92093e-06
K02274	0.00049871	0.000582569	0.000540674	0.000756255	0.000533716	0.000949875	0.00100256	0.000865084	0.000969976	0.000883982
K02275	0.000430799	0.000444029	0.000431275	0.000477456	0.000440954	0.000584354	0.000633216	0.000573528	0.00057155	0.000581012
K02276	0.000422284	0.000373463	0.000349738	0.00035574	0.000476516	0.000397456	0.000448368	0.000387655	0.000419709	0.000383691
K02277	2.52046e-06	2.2524e-06	6.47443e-06	1.04632e-05	1.50746e-06	1.75104e-05	2.12352e-05	3.71151e-05	3.10922e-05	1.94982e-05
K02291	0.000114689	0.000182531	0.000138858	9.07135e-05	0.000159351	0.000121829	0.000113964	0.000222255	0.000158315	0.00012276
K02292	9.53807e-08	7.38809e-08	1.06319e-06	1.17597e-06	6.6314e-08	5.24787e-07	0	1.41073e-07	0	1.48954e-06
K02297	0.00021857	0.000168484	0.000204494	0.000173228	0.000263092	0.000179158	0.000212361	0.0002189	0.000246052	0.000156276
K02298	0.000380398	0.000383393	0.00038631	0.000425561	0.000486244	0.00040076	0.0003775	0.000351427	0.000456909	0.000347256
K02299	0.000161322	0.000168808	0.000153769	0.000191726	0.000228664	0.000155934	0.000173676	0.000142344	0.000207401	0.000155971
K02300	0.000164946	0.000145582	0.000158334	0.000162137	0.000184825	0.000158895	0.000146551	0.0001286	0.000176673	0.000137585
K02301	0.000250078	0.000227744	0.000264719	0.000287467	0.000260173	0.000295397	0.000306929	0.000293234	0.000255147	0.000268706
K02302	0.000126703	0.000107734	0.00014082	0.000172189	0.000175546	0.000147427	7.82815e-05	0.000210999	0.00014295	0.000128248
K02303	0.000155493	0.00018073	0.000251933	0.000121218	0.00021543	0.000108486	0.000135229	0.000107252	0.000107706	9.71482e-05
K02304	5.58032e-06	2.04237e-06	2.84298e-06	1.44135e-06	1.57546e-06	6.0865e-06	3.1723e-06	3.7091e-06	2.03185e-06	1.41847e-06
K02305	2.70955e-05	2.14507e-05	4.3547e-05	1.45995e-05	1.80267e-05	9.54188e-06	1.22667e-05	4.69733e-06	1.10886e-05	7.85878e-06
K02313	0.000311856	0.000302965	0.000326153	0.000463961	0.000281031	0.000500058	0.000496904	0.000439326	0.00048442	0.000501949
K02314	0.000354986	0.000336535	0.000286984	0.000391678	0.00029274	0.000448504	0.000658774	0.000418506	0.000510256	0.000470613
K02316	0.000263658	0.000275457	0.000255179	0.000332029	0.000319891	0.000320959	0.000301015	0.000358063	0.000368099	0.00031998
K02319	1.9486e-06	4.66616e-08	1.75733e-08	2.39388e-07	0	1.79875e-07	3.09331e-07	0	3.55072e-07	1.71048e-06
K02320	1.9306e-07	2.99084e-07	2.68999e-07	6.80078e-07	0	1.06222e-06	1.23919e-07	9.9941e-07	1.51725e-06	8.22267e-07
K02327	0	0	0	3.52038e-07	0	4.11769e-06	3.68442e-06	1.58042e-07	4.37264e-08	1.07605e-06
K02328	0	0	6.47158e-08	0	0	2.55549e-07	3.30917e-06	0	1.36883e-07	5.93462e-07
K02335	0.000612094	0.000632597	0.00047295	0.000751632	0.000510564	0.000756066	0.000796712	0.000901455	0.000898668	0.000738972
K02337	0.00059641	0.000566099	0.000502588	0.000724733	0.000575755	0.000844978	0.000808186	0.000806545	0.000833781	0.000880488
K02338	0.000293657	0.000326078	0.000321058	0.000478415	0.000304595	0.000489079	0.000452615	0.000400242	0.000486365	0.000418422
K02339	8.57536e-05	0.000130844	0.000117698	0.000107557	0.00015012	0.000105798	7.50814e-05	7.41579e-05	9.49994e-05	8.53221e-05
K02340	0.000132077	0.000195292	0.000192696	0.000165144	0.00018931	0.000190658	0.000134217	0.000227858	0.000180886	0.000169502
K02341	0.000105121	0.000131764	0.000140502	0.000146556	0.000195491	0.000185154	0.000137404	0.000202199	0.000197321	0.000158758
K02342	0.000309027	0.000343918	0.000357145	0.000317112	0.000390375	0.000377738	0.000516838	0.000394429	0.000364491	0.000526975
K02343	0.000268694	0.000233636	0.000238878	0.000276275	0.000328734	0.000316167	0.000265837	0.000371632	0.000321585	0.000283242
K02344	5.11403e-07	0	2.37521e-07	6.75557e-07	8.00001e-07	0	1.64127e-07	0	2.51194e-07	1.81511e-07
K02361	5.50939e-05	1.90274e-05	2.56269e-05	8.45053e-05	3.84041e-05	3.37222e-06	1.80465e-05	4.01414e-06	2.495e-06	4.78247e-06
K02362	1.95141e-05	1.19309e-05	3.00491e-05	1.02685e-05	1.26325e-05	8.06193e-06	1.60115e-05	6.78657e-06	1.00722e-05	1.43231e-05
K02363	0.0001035	3.74746e-05	3.57834e-05	4.68206e-05	9.33268e-05	6.7996e-06	4.84718e-05	8.3142e-06	1.84082e-06	5.22832e-06
K02364	0.000141341	3.84707e-05	2.80467e-05	0.000190628	0.000112094	8.38635e-06	3.89937e-05	7.2315e-06	9.90811e-06	9.20412e-06
K02371	2.94603e-05	2.80647e-05	4.68582e-05	3.71868e-05	7.90329e-05	3.68239e-05	5.75815e-05	5.40495e-05	3.67677e-05	4.26104e-05
K02372	0.000192	0.000191065	0.000178973	0.0001878	0.000224731	0.000215287	0.000210972	0.000154485	0.00022568	0.00018723
K02377	4.23701e-05	5.42461e-05	9.19621e-05	4.10863e-05	7.01512e-05	6.08602e-05	9.0304e-05	9.21868e-05	7.85556e-05	6.90721e-05
K02386	0.00011228	0.000152285	0.000137926	9.14257e-05	0.000113415	8.44642e-05	9.44992e-05	0.000109568	0.000101594	8.20516e-05
K02387	0.000128154	0.000159662	0.000181733	0.000113521	0.000127056	0.000123209	0.000160351	9.22929e-05	0.000120657	0.00010015
K02388	0.000191462	0.000200737	0.000225893	0.000170293	0.000159058	0.000149615	0.000193557	0.000116357	0.000166585	0.00013317
K02389	0.000199976	0.000256345	0.000216233	0.000217733	0.000167391	0.000193069	0.000228321	0.000151605	0.000231055	0.000202923
K02390	0.000217792	0.000331793	0.000317178	0.000243847	0.000218345	0.000193404	0.00029719	0.000210654	0.000269814	0.000204887
K02391	0.000102814	0.000250579	0.000156011	0.000133863	0.000177819	0.000142836	0.000166229	0.000100212	0.000148685	0.000137762
K02392	0.000174483	0.00026175	0.00024743	0.000248688	0.00020202	0.000166831	0.000181603	0.000160975	0.000204838	0.000154801
K02393	0.000204113	0.000251611	0.000178954	0.000150115	0.000219315	0.000155413	0.000149743	0.000120991	0.000156487	0.000141833
K02394	0.000276902	0.000386367	0.00033787	0.000218772	0.000206081	0.000244131	0.000237498	0.00019362	0.000243667	0.00023174
K02396	0.000310881	0.000321894	0.00034171	0.000220574	0.000324328	0.000287313	0.000299525	0.000267871	0.000302449	0.000311383
K02397	0.000263065	0.000275666	0.000242717	0.000144446	0.000266161	0.000177887	0.00021339	0.000174996	0.000192508	0.000188532
K02398	3.83134e-05	6.0109e-05	3.71269e-05	2.78968e-05	4.67661e-05	3.09138e-05	3.75139e-05	2.78197e-05	4.00754e-05	4.03865e-05
K02399	2.6607e-05	0.000102716	4.57654e-05	2.59652e-05	2.034e-05	2.4947e-05	2.22894e-05	3.21788e-05	2.49222e-05	3.82503e-05
K02400	0.000321358	0.000399658	0.000408082	0.000319651	0.000366864	0.000328023	0.000339468	0.000293735	0.000311041	0.000320386
K02401	0.000168572	0.000238267	0.000215216	0.000192141	0.000201103	0.000181329	0.00020554	0.000176337	0.000198227	0.000149289
K02402	4.28624e-05	5.15806e-05	3.773e-05	1.09351e-05	2.23594e-05	1.43221e-05	2.40099e-05	8.41047e-06	2.01299e-05	2.25434e-05
K02403	5.65773e-05	3.83138e-05	4.0322e-05	1.44503e-05	2.1323e-05	1.51166e-05	2.56528e-05	9.02352e-06	2.1913e-05	3.93945e-05
K02405	0.000119596	0.000218022	0.000140359	0.000117163	0.000120452	0.000115079	0.000133623	0.000144433	0.000125189	0.000132955
K02406	0.00042352	0.00052865	0.000427361	0.000276889	0.000489034	0.00038097	0.000392587	0.000224249	0.0003539	0.000370698
K02407	0.000137144	0.000281743	0.0002793	0.000133636	0.000208019	0.000125475	0.000221151	0.000213585	0.000175488	0.000157808
K02408	0.000110839	0.000140668	0.000120814	0.00010961	0.000101035	0.00010412	0.000122593	7.45288e-05	0.000122466	8.5197e-05
K02409	0.000211008	0.000388959	0.000199355	0.000231226	0.00031028	0.000216257	0.000219784	0.000210257	0.000224476	0.000223868
K02410	0.000192232	0.000342711	0.0002252	0.000192965	0.000280445	0.000169045	0.000211357	0.000167892	0.000215857	0.000161835
K02411	6.46069e-05	0.000220143	9.6781e-05	0.000139393	0.000122329	9.57548e-05	7.35917e-05	9.20453e-05	0.000107313	9.36892e-05
K02412	0.000214674	0.000273701	0.000280653	0.000227115	0.00027199	0.000169308	0.000202347	0.000176086	0.000187102	0.000176977
K02413	8.64462e-05	0.000115522	6.48537e-05	4.03243e-05	5.8849e-05	2.88859e-05	5.90301e-05	4.65847e-05	4.31397e-05	4.52592e-05
K02414	3.16084e-05	7.36203e-05	5.13635e-05	3.5002e-05	5.15658e-05	2.26729e-05	2.63955e-05	5.37386e-05	4.16014e-05	4.30487e-05
K02416	0.000182042	0.000227029	0.00021004	0.000161224	0.000222904	0.000219735	0.000236525	0.000178325	0.000245617	0.000190452
K02417	0.000121432	0.000161	0.000139105	0.000152699	0.000151955	9.68441e-05	0.000146598	0.000117358	0.000139552	9.71634e-05
K02418	4.54245e-05	7.34927e-05	3.62637e-05	6.28794e-05	5.05061e-05	4.90259e-05	3.70601e-05	4.52851e-05	5.42972e-05	3.60321e-05
K02419	0.000272614	0.000259846	0.000222812	0.000206594	0.000217457	0.00019373	0.0002039	0.000165604	0.000190197	0.000201677
K02420	0.000153875	0.000182515	0.000155427	0.00014568	0.000119262	0.000132253	0.000148327	0.000100128	0.000133358	0.000145759
K02421	0.000186898	0.000239471	0.000188417	0.000201422	0.000198472	0.000180624	0.000215644	0.000150945	0.000221569	0.000194353
K02422	0.000138418	0.000162963	0.000126885	7.13048e-05	0.0001084	4.56291e-05	0.000122238	0.000106846	8.37938e-05	7.1704e-05
K02423	4.84147e-05	8.83464e-05	2.58866e-05	1.22434e-05	3.86228e-05	2.10294e-05	1.98071e-05	6.04761e-06	1.95101e-05	1.59032e-05
K02424	2.91237e-05	3.43907e-05	5.90927e-05	5.31297e-05	1.89795e-05	9.46958e-05	3.29751e-05	2.62753e-05	4.8126e-05	7.19304e-05
K02428	0.000132795	0.000152305	0.000166716	0.00022477	0.000206578	0.000192266	0.000165326	0.000253693	0.000230266	0.000204024
K02433	0.000555622	0.000491214	0.000562453	0.000330767	0.000447518	0.00041083	0.000360547	0.000470605	0.000399114	0.000373886
K02434	0.000261222	0.000303895	0.000281804	0.000264741	0.000192627	0.000380333	0.000304059	0.000246876	0.000364576	0.000343014
K02435	8.92903e-05	9.60728e-05	0.000122452	0.000112174	0.000116538	0.000153207	0.000139583	0.000124436	0.000129933	0.000134958
K02437	0.000141933	0.000163468	0.000173928	0.000212916	0.000186025	0.000252518	0.000211395	0.000204026	0.000220006	0.000202924
K02438	0.000243758	0.000148924	0.00023373	0.000349133	0.000220861	0.000436862	0.000410582	0.000440239	0.000372215	0.000412279
K02439	0	3.29454e-06	1.74253e-05	8.26382e-06	4.87339e-06	2.29728e-05	1.8532e-07	0	1.26364e-05	1.25035e-05
K02446	1.73961e-05	1.55451e-05	2.72735e-05	4.86627e-05	3.02055e-05	8.06662e-05	0.000101568	0.000135784	5.93572e-05	7.7337e-05
K02452	2.9655e-05	5.88849e-05	4.32073e-05	2.934e-05	6.7328e-05	2.7795e-05	3.73498e-05	2.91122e-05	1.92767e-05	1.51599e-05
K02453	0.000431711	0.000501764	0.000317946	0.000371852	0.000437736	0.000377415	0.000346649	0.000339259	0.000350618	0.000316049
K02454	0.000523515	0.000589394	0.000443071	0.000483291	0.000503289	0.000610254	0.000397794	0.000439751	0.000480553	0.000550165
K02455	0.000208993	0.000260315	0.000190016	0.000134206	0.000183176	0.000168952	0.000130159	0.00014694	0.000152345	0.00018095
K02456	0.000260967	0.000496425	0.000168264	0.000218895	0.000153058	0.000232715	0.000174961	0.000127119	0.000289005	0.000249714
K02457	6.38773e-05	0.000121721	0.000126463	6.63899e-05	0.000109798	7.25856e-05	7.205e-05	7.57115e-05	5.60045e-05	5.62927e-05
K02458	0.000117418	0.000149917	0.000155173	5.90161e-05	0.000144213	8.61237e-05	5.66042e-05	8.2482e-05	4.35082e-05	5.45832e-05
K02459	7.57614e-05	0.000109906	0.0001271	8.89938e-05	0.000101039	7.11809e-05	7.25619e-05	0.000121148	7.92345e-05	7.39139e-05
K02460	0.00015417	0.000134415	0.000190027	0.000115829	0.000198336	0.000104358	9.57522e-05	0.000109965	7.77671e-05	8.671e-05
K02461	8.31745e-05	5.51651e-05	0.000135005	9.5354e-05	0.000119387	0.00010502	5.97954e-05	0.000111413	5.20654e-05	5.76594e-05
K02462	5.41262e-05	9.21062e-05	0.000109198	4.3177e-05	0.000116577	4.99925e-05	5.52384e-05	0.000120133	3.73965e-05	5.26937e-05
K02471	0.000311921	0.000202973	0.000244008	0.000104163	0.00016758	0.000139334	0.000104685	9.62529e-05	0.000127449	0.00019979
K02472	3.1429e-05	2.95136e-05	5.46594e-05	7.24711e-05	7.77236e-05	2.40642e-05	5.38897e-05	8.22918e-05	5.52316e-05	3.05116e-05
K02473	1.7331e-05	5.37191e-05	7.2757e-06	1.42178e-05	8.941e-06	1.80334e-05	1.6529e-05	3.21191e-05	3.70217e-05	2.00013e-05
K02474	0.000116885	0.000247562	7.35432e-05	0.00015685	7.98318e-05	0.000159675	0.000150723	0.000156871	0.000197182	0.00016715
K02487	0.000326499	0.000470617	0.000157799	9.30014e-05	0.000122765	0.000119371	4.06874e-05	3.8838e-05	7.2243e-05	0.000130518
K02488	4.3982e-05	4.10324e-05	4.72167e-05	5.43922e-05	5.31653e-05	8.07478e-05	5.10163e-05	3.94873e-05	8.72198e-05	7.94452e-05
K02490	0	0	1.22005e-07	1.15669e-06	0	2.40886e-07	3.37222e-07	2.52544e-06	5.16115e-07	0
K02492	0.000106982	0.000272165	0.000139305	0.000138287	0.000101538	0.000199085	0.000134002	0.000287282	0.000166602	0.000145283
K02495	0.000416512	0.000505828	0.000534462	0.000371767	0.000411885	0.000476599	0.000348358	0.000385912	0.000477953	0.000436793
K02496	5.36048e-05	2.86962e-05	4.41758e-05	5.54687e-05	5.82958e-05	4.72644e-05	3.90254e-05	9.97138e-05	6.03973e-05	3.88058e-05
K02500	0.000225752	0.000234209	0.000254472	0.000249681	0.000315005	0.000226406	0.000206626	0.000248638	0.000219905	0.000240646
K02501	0.000134417	0.000150788	0.000176127	0.000167745	0.000184463	0.0001906	0.000144661	0.000173186	0.000159087	0.000158051
K02502	0.000137675	0.000158724	0.000150225	8.52208e-05	0.000151012	9.90672e-05	8.59969e-05	8.16414e-05	8.97e-05	8.40499e-05
K02509	0.000230493	0.000127322	0.000138404	8.0006e-05	0.000128394	9.84013e-05	0.000100766	7.14445e-05	5.63791e-05	0.000116156
K02510	0.000192007	0.000122074	0.000152484	9.61542e-05	0.00015397	0.000134615	9.14723e-05	0.000123247	0.00010881	0.000125083
K02517	0.000250302	0.00037549	0.000217748	0.000280845	0.00028945	0.000217993	0.000199402	0.000276168	0.000221202	0.000208156
K02523	0.000339349	0.000263775	0.00024067	0.000202544	0.000309128	0.000200598	0.000175223	0.000231619	0.000218973	0.000186908
K02527	0.000114091	0.000106973	0.000123689	9.97801e-05	0.000150578	0.000138479	9.08347e-05	0.000165625	0.000116232	0.000109836
K02535	0.000205299	0.000243122	0.000249821	0.000191916	0.000208216	0.00016382	0.000190386	0.000172181	0.000206594	0.000194392
K02536	0.000197526	0.000175448	0.000150871	0.000140073	0.000164227	0.000191078	0.000137937	0.00018405	0.000201523	0.000161549
K02548	1.15233e-05	9.40672e-06	1.59282e-05	4.42369e-05	2.72781e-05	7.51479e-05	6.65276e-05	7.62736e-05	5.41944e-05	6.21542e-05
K02549	1.05537e-05	8.41247e-06	1.89779e-05	4.99548e-05	6.28388e-05	3.58356e-05	6.91207e-05	9.17521e-05	2.1961e-05	6.18005e-05
K02551	7.70356e-06	4.1153e-06	9.89113e-06	2.27802e-05	1.8254e-05	1.73836e-05	4.57596e-05	6.99777e-05	1.99642e-05	3.14248e-05
K02552	4.74374e-06	2.76723e-06	6.58307e-06	1.76908e-05	4.13056e-06	3.22385e-05	3.06942e-05	7.50066e-05	2.84344e-05	2.48751e-05
K02554	7.56981e-05	5.49736e-05	5.61001e-05	7.06733e-05	8.52697e-05	4.5138e-05	5.27972e-05	4.12295e-05	4.73287e-05	6.68407e-05
K02556	0.000274274	0.000398411	0.000328036	0.00020447	0.000308405	0.000247527	0.000304949	0.000211552	0.000269717	0.000253575
K02557	0.00021116	0.000343445	0.000316422	0.000216937	0.000289758	0.00027944	0.000225032	0.000222543	0.000307694	0.00031499
K02560	0	0	0	1.86909e-07	6.64018e-07	1.94623e-07	0	0	4.16994e-07	0
K02563	0.000190338	0.000225704	0.00017168	0.000150297	0.000225155	0.000182364	0.000166911	0.000211438	0.000187838	0.000161851
K02564	3.92658e-05	3.15293e-05	4.249e-05	5.44301e-05	5.68202e-05	6.13152e-05	7.22338e-05	6.84274e-05	4.23874e-05	6.23975e-05
K02567	4.29777e-05	4.11735e-05	0.000150652	3.45436e-05	8.5199e-05	6.46774e-05	2.88625e-05	1.21551e-05	1.64141e-05	3.01058e-05
K02568	3.68182e-05	2.69037e-05	7.24952e-05	1.44672e-05	4.77613e-05	2.63507e-05	1.6811e-05	6.74732e-06	6.79319e-06	1.22333e-05
K02575	0.000310643	0.00045439	0.000250851	0.000256104	0.000228993	0.000366866	0.000268514	0.000261882	0.000359201	0.000362899
K02584	2.65271e-06	1.0971e-05	1.204e-06	5.44357e-06	1.89803e-06	6.75368e-06	5.06725e-06	6.44259e-06	1.08597e-05	1.18406e-05
K02586	0	0	0	0	0	3.83323e-06	1.78874e-07	1.03045e-07	0	0
K02594	8.05224e-08	0	2.91743e-07	4.25476e-07	0	2.80657e-07	1.0337e-07	6.17041e-06	3.00663e-07	6.63151e-07
K02609	0.000133478	0.000152972	8.09908e-05	0.000100514	9.58336e-05	0.000152766	0.000170425	0.000154349	0.000129703	0.000168346
K02610	6.17189e-05	0.000102787	3.73827e-05	3.06431e-05	3.61806e-05	3.81801e-05	6.90176e-05	4.31986e-05	4.26267e-05	7.2548e-05
K02611	0.000100812	0.000136877	8.02154e-05	7.63515e-05	6.26694e-05	0.000109694	9.92679e-05	0.000130629	9.74985e-05	0.000137692
K02612	4.82053e-05	0.000116038	3.29308e-05	3.81995e-05	5.11484e-05	5.55806e-05	5.97377e-05	7.04717e-05	3.38119e-05	8.00578e-05
K02613	0.000167758	9.64465e-05	6.01809e-05	6.6117e-05	8.98525e-05	0.000104282	0.000127646	0.000133586	7.27568e-05	9.51578e-05
K02614	8.64728e-05	0.000108254	9.48307e-05	5.97903e-05	5.76975e-05	0.000109449	6.1849e-05	7.11104e-05	6.49481e-05	0.000105486
K02615	8.14778e-08	3.16165e-07	3.37631e-07	1.10411e-06	2.58766e-06	5.78107e-07	7.80394e-07	1.56945e-06	9.75907e-06	6.63677e-07
K02618	0.000123167	0.000178795	6.8396e-05	0.000102912	5.38481e-05	0.000164113	0.00011439	0.000113781	0.000118559	0.000180683
K02619	3.60279e-05	3.69241e-05	7.24743e-05	4.51852e-05	5.45511e-05	6.33198e-05	7.03929e-05	0.000106467	6.1809e-05	5.4858e-05
K02626	0	0	2.18892e-07	1.24514e-06	0	2.16089e-07	1.51254e-07	3.1829e-06	4.62986e-07	5.01825e-07
K02634	4.44689e-06	2.12779e-06	3.31495e-06	5.91919e-06	7.91744e-07	3.22353e-05	7.61743e-06	9.90319e-07	8.83091e-06	2.19412e-05
K02635	3.55022e-06	1.18917e-06	3.29779e-06	5.91505e-06	2.66844e-07	1.77736e-05	4.43437e-06	9.93426e-07	6.40972e-06	1.67555e-05
K02637	6.40958e-07	1.41851e-07	2.55165e-07	1.61276e-06	6.36614e-08	5.54175e-06	1.17546e-06	0	1.43922e-06	4.93987e-06
K02638	1.34857e-06	8.37859e-07	1.16546e-06	7.60287e-06	1.62639e-07	1.02995e-05	7.27767e-06	1.57941e-05	1.59535e-05	1.37165e-05
K02641	0	0	0	0	0	0	0	1.86494e-06	0	0
K02650	0.000165831	0.000125369	9.04915e-05	0.000219161	7.00201e-05	0.000107245	8.46391e-05	5.29032e-05	9.58798e-05	0.000155207
K02651	7.54805e-05	5.13861e-05	7.97871e-05	3.61994e-05	8.26053e-05	3.64125e-05	3.86615e-05	2.30324e-05	5.90014e-05	6.88257e-05
K02657	7.71194e-05	8.49077e-05	8.15272e-05	0.000114246	5.43683e-05	0.000105699	7.38489e-05	6.67302e-05	6.97581e-05	8.17956e-05
K02658	0.000135601	0.000119621	8.82746e-05	0.000199962	0.000104451	0.000150846	0.000103558	0.000165487	0.000105991	9.90736e-05
K02659	7.44015e-05	0.000114863	7.10928e-05	8.88768e-05	8.17229e-05	6.24541e-05	5.0512e-05	7.59032e-05	6.62147e-05	7.3812e-05
K02660	0.000249371	0.000248489	0.000201134	0.000217441	0.000172676	0.000262993	0.000223224	0.000214359	0.00018903	0.000159699
K02661	0	0	1.73615e-06	0	0	1.48455e-05	0	0	1.08189e-07	3.12706e-07
K02667	9.82975e-05	0.000111576	0.000111343	9.15513e-05	8.88906e-05	8.84538e-05	8.98461e-05	0.000117978	8.80507e-05	0.000101707
K02668	0.000106678	9.73521e-05	0.000123956	9.49893e-05	8.2166e-05	0.000102762	9.82355e-05	0.000194906	0.000136581	9.97342e-05
K02684	0	3.89498e-08	0	0	0	0	2.77573e-06	0	1.97592e-07	1.14223e-06
K02686	3.06843e-05	3.29973e-05	1.23571e-05	7.13855e-06	2.4137e-05	1.38845e-05	2.19216e-05	5.9932e-06	2.15327e-05	2.24999e-05
K02689	1.74962e-06	7.60255e-07	1.38738e-06	2.93131e-06	3.56029e-07	1.04091e-05	3.50603e-06	5.6805e-07	4.15023e-06	1.08143e-05
K02690	1.28628e-06	7.09257e-07	1.39733e-06	2.72633e-06	1.97047e-07	1.11155e-05	3.44242e-06	4.51434e-07	3.98357e-06	9.34737e-06
K02691	5.86243e-07	6.05463e-07	3.6304e-07	1.37674e-06	2.71726e-07	7.16783e-06	2.5086e-06	2.89028e-07	4.22333e-06	4.99377e-06
K02697	0	0	0	4.40988e-07	0	9.18378e-07	0	0	0	1.06638e-06
K02703	5.782e-06	2.22962e-06	3.36463e-06	9.73304e-06	1.21521e-06	3.51502e-05	1.06207e-05	2.85555e-06	1.33093e-05	3.29212e-05
K02704	1.85739e-06	9.75402e-07	1.75457e-06	3.99229e-06	4.81526e-07	1.36259e-05	3.71805e-06	5.12187e-07	5.13378e-06	1.08607e-05
K02705	4.46545e-06	1.3872e-06	3.57599e-06	4.41418e-06	6.48952e-07	1.70318e-05	5.11345e-06	1.81321e-06	1.07299e-05	2.12176e-05
K02706	8.72257e-06	3.19216e-06	6.05972e-06	1.54194e-05	1.74282e-06	4.55212e-05	1.34052e-05	3.49183e-06	2.08827e-05	4.0673e-05
K02707	2.38655e-06	3.96127e-07	2.05851e-06	2.10173e-06	3.55556e-07	1.31308e-05	2.40719e-06	5.04262e-07	5.35881e-06	8.95455e-06
K02709	2.003e-07	3.103e-07	1.86058e-07	1.41116e-06	2.78519e-07	2.57146e-06	1.28566e-06	0	7.87076e-07	4.26551e-06
K02710	1.9306e-07	0	3.58666e-07	1.36016e-06	0	2.12444e-06	0	0	7.58627e-07	8.22267e-07
K02744	4.57368e-07	4.91057e-07	1.5e-06	5.67304e-06	8.04279e-07	6.82734e-06	3.15121e-06	9.83587e-06	6.81026e-06	7.24723e-06
K02746	1.5046e-07	5.82723e-08	3.49404e-07	6.62518e-07	7.8456e-07	1.37972e-07	1.93151e-07	0	7.39038e-07	0
K02747	0	0	0	1.2271e-06	1.13022e-06	4.25914e-07	0	0	9.12552e-07	0
K02752	0	3.23791e-07	1.55318e-07	1.47252e-07	0	4.59988e-07	0	0	3.28519e-07	1.78039e-06
K02755	0	1.25419e-06	8.39359e-08	0	0	6.56175e-07	6.88946e-07	0	0	3.18116e-06
K02756	8.13399e-08	2.5202e-07	3.77782e-07	4.29796e-07	0	3.72945e-06	7.30933e-07	0	3.19625e-07	4.61917e-07
K02757	8.1964e-08	3.17442e-08	4.26106e-07	8.73492e-07	1.93114e-06	5.90685e-07	7.76247e-08	0	2.04015e-06	0
K02759	0	0	1.48846e-07	0	1.00267e-06	2.93881e-07	4.11411e-07	0	0	0
K02760	3.39501e-06	1.54389e-06	1.99906e-06	8.99874e-06	1.9255e-06	2.43728e-06	2.75771e-06	1.97358e-05	1.84812e-06	1.25279e-05
K02761	0	7.11864e-07	1.05813e-06	2.34887e-06	1.87363e-06	1.31778e-06	8.95154e-07	1.74267e-07	2.16162e-06	7.74307e-06
K02768	1.07583e-05	6.82263e-06	2.52518e-05	3.23899e-05	2.08381e-05	4.95016e-05	1.41293e-05	1.72493e-05	2.84601e-05	3.95612e-05
K02769	1.63499e-05	1.17662e-05	3.24333e-06	5.96065e-06	3.39904e-05	3.55266e-05	1.93739e-05	4.86288e-06	3.23056e-05	1.88158e-05
K02770	1.67486e-05	1.0303e-05	1.76051e-05	2.63269e-05	3.01435e-05	2.55589e-05	6.14314e-06	1.05445e-05	8.8542e-06	1.61939e-05
K02773	2.19506e-07	1.70027e-07	0	1.9331e-07	7.63065e-07	2.01288e-07	3.09967e-06	0	0	0
K02774	4.80719e-07	0	0	0	1.11408e-06	0	2.26276e-06	0	0	0
K02775	1.63483e-06	3.41614e-08	2.51424e-07	2.92697e-07	3.15799e-06	3.15879e-07	3.58371e-06	5.7665e-08	5.3364e-07	1.87839e-07
K02777	5.27104e-07	1.95979e-06	0	3.71359e-07	0	1.93343e-07	0	0	0	0
K02781	1.55022e-05	1.17356e-06	8.43659e-07	2.2223e-07	1.84217e-06	4.62805e-07	2.43762e-06	0	0	5.54264e-06
K02782	1.58796e-06	1.23002e-06	4.02287e-07	1.01705e-06	0	1.58855e-06	9.26601e-07	4.27032e-07	1.13452e-06	3.95606e-06
K02783	4.34768e-05	4.45379e-06	2.63407e-06	1.49654e-06	7.02043e-06	1.64254e-06	6.76329e-06	3.34244e-07	6.88987e-07	2.71134e-06
K02793	6.51553e-05	6.45035e-05	6.33502e-05	7.18253e-05	8.04429e-05	9.08053e-05	9.17828e-05	5.46842e-05	9.94816e-05	6.6859e-05
K02794	0	0	0	0	0	2.72112e-07	0	0	0	1.26385e-06
K02795	1.0015e-07	1.5515e-07	9.30289e-08	9.91862e-07	6.96297e-07	3.67351e-07	0	0	7.87076e-07	5.15124e-07
K02796	8.71697e-07	3.54628e-07	1.33592e-06	3.14809e-06	2.65256e-07	4.65616e-06	1.76319e-06	9.70216e-06	5.61056e-06	3.24991e-06
K02798	7.24653e-06	3.19588e-06	1.19465e-05	2.92656e-05	1.0935e-05	1.76043e-05	3.094e-05	2.67562e-05	6.60555e-06	3.09517e-05
K02799	3.71046e-06	3.99862e-06	1.19689e-05	3.55984e-05	1.09461e-05	4.97375e-05	6.76337e-05	4.84043e-05	3.76091e-05	5.0478e-05
K02800	4.76066e-06	3.97257e-06	8.76419e-06	2.11546e-05	6.92995e-06	3.2832e-05	2.66434e-05	1.8223e-05	2.08846e-05	3.7628e-05
K02802	7.29611e-07	1.86617e-06	9.65275e-07	5.06502e-07	1.16947e-06	7.70395e-07	9.64844e-07	0	6.95758e-07	4.70677e-07
K02803	1.79987e-05	1.10634e-05	9.67844e-06	3.98309e-05	1.14803e-05	2.39143e-05	2.69164e-05	1.32406e-05	1.85087e-05	4.89995e-05
K02804	1.85783e-05	1.92439e-05	2.4593e-05	2.12227e-05	2.58952e-05	1.75704e-05	2.60778e-05	1.34646e-05	2.74842e-05	2.42101e-05
K02806	0.000110177	0.000138319	0.000139872	0.000150676	0.000162555	0.00012732	0.000102832	9.6737e-05	0.00014292	0.000137374
K02810	0	4.69554e-07	2.75641e-07	2.61326e-07	0	4.08168e-07	0	0	0	2.65109e-06
K02818	0	6.46781e-07	6.55961e-07	6.36502e-06	3.84164e-08	3.72209e-06	7.09329e-08	8.17252e-08	7.3234e-07	4.67554e-06
K02819	0	4.4421e-06	9.45056e-08	5.34283e-06	2.13585e-06	1.05153e-06	0	0	1.09982e-05	2.01857e-06
K02821	7.22934e-05	7.5904e-05	6.35776e-05	5.43969e-05	3.92286e-05	5.57323e-05	8.88614e-05	0.000116934	5.87171e-05	6.84579e-05
K02822	9.97471e-07	6.30492e-07	3.27135e-07	8.82446e-06	3.67278e-07	8.07365e-06	1.57422e-05	2.10943e-05	7.59672e-06	3.24991e-06
K02823	1.86205e-05	1.14407e-05	1.85677e-05	8.28166e-06	4.69393e-06	1.13288e-05	2.61759e-06	3.80431e-05	4.24014e-06	4.85992e-06
K02825	2.72051e-05	8.64046e-05	4.88696e-05	6.60455e-05	4.74438e-05	8.85138e-05	6.94231e-05	8.50909e-05	6.8559e-05	6.93727e-05
K02826	0	0	0	3.7631e-07	0	3.91841e-07	6.85685e-07	1.89602e-06	1.25932e-06	9.09976e-07
K02841	1.43706e-05	7.88471e-05	3.7015e-05	3.25314e-05	2.28222e-05	4.94778e-05	1.42989e-05	2.5998e-05	4.24292e-05	3.51122e-05
K02843	2.07394e-05	3.82909e-05	4.18901e-05	4.52774e-05	2.78145e-05	9.39373e-05	2.81059e-05	6.08836e-05	8.09619e-05	5.18872e-05
K02844	9.3208e-06	2.0357e-05	3.6199e-05	2.54078e-05	1.84325e-05	7.42462e-05	3.8265e-05	1.63549e-05	3.88025e-05	4.9381e-05
K02847	5.12857e-05	4.98805e-05	4.56511e-05	5.47854e-05	7.94862e-05	4.39137e-05	7.32387e-05	3.38835e-05	3.08974e-05	3.2436e-05
K02848	6.68186e-06	1.00511e-05	2.71147e-05	1.371e-05	1.00417e-05	4.03072e-05	3.51251e-06	6.13706e-07	2.09849e-05	1.91849e-05
K02849	1.88495e-07	5.953e-06	7.81394e-06	1.67769e-06	4.66739e-07	4.66876e-06	1.72947e-06	8.96455e-06	9.64392e-06	1.55248e-05
K02858	2.72442e-05	6.02247e-05	2.83491e-05	1.51116e-05	5.06236e-05	5.1554e-05	2.20389e-05	4.34251e-06	1.29394e-05	2.61417e-05
K02863	0.000302963	0.000279065	0.000251816	0.000259697	0.000260507	0.000278519	0.000248941	0.000234889	0.000303018	0.00027536
K02864	0.000197615	0.000142316	0.000201372	0.000193038	0.000218722	0.000231474	0.000245404	0.000144663	0.000222523	0.000204448
K02865	6.00899e-07	8.53324e-07	1.20938e-06	1.76395e-06	2.08889e-07	2.20411e-06	1.92849e-06	1.03689e-06	1.18061e-06	9.95286e-07
K02866	4.00599e-07	4.6545e-07	1.86058e-07	2.46953e-06	4.17778e-07	1.10205e-06	2.57132e-07	5.92508e-07	0	2.84367e-07
K02867	0.000133132	0.000131646	0.000118174	0.00018365	0.000132492	0.000194478	0.000191854	0.000151338	0.000196124	0.00018583
K02870	1.70922e-06	2.64789e-06	2.48077e-06	3.01048e-06	2.15388e-06	3.91841e-06	3.97697e-06	4.89806e-06	5.66695e-06	3.33658e-06
K02871	0.000162352	0.000148037	0.000151663	0.000217693	0.000171571	0.000198445	0.000229332	0.000148218	0.000236389	0.00019607
K02872	2.58973e-06	3.19703e-06	3.75874e-06	4.27625e-06	2.81332e-06	8.01493e-06	6.02571e-06	8.1395e-06	9.38131e-06	4.48094e-06
K02873	5.11282e-07	9.22958e-07	9.26948e-07	1.32083e-06	6.70776e-07	1.99684e-06	1.11424e-06	1.80255e-06	1.7354e-06	1.33957e-06
K02874	0.000202855	0.000171838	0.000158143	0.000271245	0.000167377	0.000306675	0.000245207	0.00016258	0.000277621	0.000270735
K02876	0.000152319	0.000130479	0.000160874	0.000229	0.000154896	0.000189324	0.000169496	0.000144173	0.000220097	0.000194292
K02878	0.000148504	0.000158698	0.000165527	0.000198316	0.000133874	0.000233235	0.00018948	0.000150733	0.000239846	0.000213458
K02879	0.000176463	0.000150999	0.000159589	0.000202694	0.000192902	0.000182982	0.000178061	0.000142496	0.000192884	0.000167353
K02881	0.000150058	0.000172074	0.000124079	0.000202981	0.000172472	0.000219337	0.000215253	0.000190458	0.00026439	0.000220041
K02882	1.46505e-06	1.27666e-06	1.19077e-06	3.06424e-06	1.14591e-06	4.87003e-06	2.35092e-06	4.06291e-06	2.33874e-06	2.46993e-06
K02883	1.03684e-06	4.3807e-07	7.00453e-07	4.98057e-07	3.93203e-07	1.38297e-06	6.05016e-07	1.67296e-06	1.11117e-06	5.3528e-07
K02884	0.000136312	0.000129767	0.000135662	0.000183905	0.000142175	0.000166951	0.000191398	0.000134763	0.000179171	0.000162989
K02885	3.28491e-06	3.103e-06	2.38154e-06	4.65684e-06	2.22815e-06	5.14292e-06	4.42267e-06	7.7026e-06	5.98178e-06	3.6399e-06
K02886	0.000393868	0.000366895	0.000357455	0.000338474	0.000290932	0.00041683	0.000406978	0.000334038	0.000448393	0.000403301
K02887	0.000114808	9.33005e-05	0.000132573	0.000184153	0.000122102	0.000164062	0.000138852	0.000116137	0.000150294	0.000153789
K02888	0.000128012	9.82253e-05	0.00013417	0.000159912	0.000142642	0.000148748	0.00014341	0.000111111	0.000137465	0.000148364
K02890	0.000126342	0.000149636	0.000150927	0.000196595	0.000179179	0.000254444	0.000224724	0.000131441	0.000257114	0.000219001
K02891	0	1.36146e-07	8.16341e-08	0	6.1101e-08	0	0	0	1.72667e-07	1.24768e-07
K02892	0.000172885	0.000173729	0.000158892	0.000220568	0.000157068	0.00024187	0.000261234	0.000163671	0.000228211	0.000246589
K02895	0.000173221	0.000151091	0.000148891	0.000215503	0.00013457	0.000244237	0.000245392	0.000169658	0.000248015	0.000235213
K02897	0.000236664	0.000212765	0.000202546	0.000284855	0.000221974	0.00026587	0.00026585	0.000233465	0.000320205	0.000292091
K02899	0.000121254	0.000109025	0.000103612	0.000158707	0.000139031	0.00011917	0.000128897	7.32532e-05	0.000141901	0.000118231
K02901	1.02448e-06	1.52606e-06	1.31766e-06	1.38803e-06	1.69851e-06	2.31251e-06	1.41633e-06	1.9815e-06	2.94186e-06	1.34259e-06
K02902	8.17974e-05	7.09716e-05	8.19879e-05	0.000127123	0.000132821	0.000116792	0.000130004	6.36224e-05	0.000119267	0.000113498
K02904	7.89264e-05	6.52497e-05	5.74652e-05	9.55189e-05	5.2174e-05	9.45279e-05	9.54621e-05	6.99215e-05	0.000129673	9.19034e-05
K02905	1.53523e-06	2.15538e-06	2.04998e-06	2.19702e-06	1.93462e-06	4.39942e-06	2.34036e-06	4.82521e-06	5.09007e-06	3.26937e-06
K02906	0.000267888	0.000227412	0.000211108	0.000251197	0.000202731	0.000275419	0.00029782	0.000241882	0.000307354	0.000283271
K02907	6.29934e-05	7.08677e-05	6.00352e-05	8.89793e-05	4.03896e-05	6.62987e-05	5.4777e-05	5.25889e-05	6.72979e-05	8.27756e-05
K02909	8.02613e-05	6.96351e-05	6.42255e-05	0.000105384	6.51418e-05	0.000109397	8.12256e-05	5.74529e-05	8.61641e-05	9.95684e-05
K02911	3.22612e-05	3.85065e-05	3.36579e-05	7.7741e-05	3.84003e-05	5.6809e-05	5.32915e-05	4.33273e-05	6.06076e-05	6.16651e-05
K02913	1.94906e-05	1.13525e-05	1.2837e-05	4.09321e-05	1.46475e-05	1.56688e-05	1.79729e-05	1.16792e-05	1.75706e-05	1.25378e-05
K02914	7.25951e-06	3.98123e-06	7.79475e-06	3.3284e-05	1.26712e-05	1.06855e-05	2.9005e-05	1.19845e-05	1.34228e-05	1.33886e-05
K02916	8.08094e-05	6.28826e-05	6.53371e-05	7.55808e-05	5.87142e-05	7.65036e-05	7.68486e-05	5.70094e-05	6.34215e-05	6.54922e-05
K02919	6.71937e-07	3.49197e-06	2.45439e-06	1.06416e-05	6.09701e-06	8.22028e-06	5.60849e-06	1.05841e-06	6.22375e-06	7.74165e-06
K02925	9.1524e-07	1.11404e-06	8.90649e-07	1.4585e-06	9.69639e-07	2.63773e-06	1.51062e-06	1.74046e-06	2.65451e-06	1.67063e-06
K02926	0.000234484	0.000251456	0.000232864	0.000296309	0.000239372	0.000312991	0.000330364	0.000240657	0.000271784	0.000276714
K02927	1.34467e-06	8.67971e-07	1.56132e-06	1.18419e-06	9.34888e-07	3.33453e-06	5.15048e-06	2.65178e-06	3.52258e-06	2.3863e-06
K02930	1.42609e-06	2.42157e-06	3.83685e-06	3.31605e-06	2.47395e-06	5.33461e-06	4.29149e-06	4.57338e-06	7.64377e-06	4.89127e-06
K02931	0.000168833	0.000179855	0.000170837	0.000259025	0.000152271	0.000250919	0.00028452	0.000196658	0.000296302	0.000286634
K02932	7.66548e-07	6.62885e-07	4.75364e-07	7.55554e-07	2.37697e-07	7.86738e-07	1.53197e-06	1.38501e-06	1.01392e-06	7.26537e-07
K02933	0.000199631	0.000216858	0.000225811	0.000288434	0.000197367	0.000313105	0.000337774	0.000251501	0.000338872	0.000307043
K02934	7.25066e-08	2.80814e-07	2.02054e-07	2.55414e-07	2.52053e-07	1.32978e-07	1.86159e-07	4.28965e-07	7.12286e-07	0
K02935	8.951e-05	9.11338e-05	7.58832e-05	8.75547e-05	8.92781e-05	7.25013e-05	9.69403e-05	6.36176e-05	8.28331e-05	8.85414e-05
K02936	2.74894e-06	1.29155e-06	3.37571e-06	1.01831e-06	3.88951e-06	7.55547e-07	4.63732e-07	1.05491e-07	5.44836e-07	4.05034e-07
K02938	6.19284e-07	8.39458e-07	8.62877e-07	1.09075e-06	4.3056e-07	1.13577e-06	6.95622e-07	1.71741e-06	1.21674e-06	1.2089e-06
K02939	0.000186238	0.00014558	0.000149436	0.000234926	0.000193749	0.000226119	0.000184952	0.000148213	0.000207138	0.000199092
K02941	2.51949e-07	2.57373e-07	2.34035e-07	6.21267e-07	2.45237e-07	6.46908e-07	1.16242e-07	2.23588e-07	1.77908e-07	2.14617e-07
K02942	2.09008e-06	3.12998e-06	2.84749e-06	3.92671e-06	2.0344e-06	6.13317e-06	5.18735e-06	6.18269e-06	4.38025e-06	6.92373e-06
K02945	0.00050974	0.000476108	0.000472462	0.000618194	0.00046337	0.000681286	0.000597784	0.00047736	0.000636153	0.000589709
K02946	0.000129061	0.000120911	0.000124947	0.000165291	0.000126581	0.000196483	0.000192618	0.000134966	0.000203455	0.00018109
K02947	2.63035e-06	2.95078e-06	3.53861e-06	5.5914e-06	3.40529e-06	6.82026e-06	3.84242e-06	7.51255e-06	6.41541e-06	4.63572e-06
K02948	0.000125786	0.000141696	0.000149228	0.000197805	0.000136193	0.000213947	0.000153826	0.000133212	0.000214336	0.00019126
K02949	2.26105e-06	2.43671e-06	2.7395e-06	5.19446e-06	1.8454e-06	3.96649e-06	5.04798e-06	4.79822e-06	5.98757e-06	2.65177e-06
K02950	0.000156495	0.000154622	0.00012473	0.000179136	0.000147752	0.000178364	0.000210172	0.00015163	0.000222344	0.000175915
K02951	1.20481e-07	3.1056e-07	1.86214e-07	0	8.37651e-08	5.14355e-07	2.57347e-07	3.56396e-07	1.10401e-06	3.98163e-07
K02952	0.000142174	0.000142383	0.000120416	0.000187878	0.000115286	0.000208544	0.000206098	0.000117907	0.000245826	0.000191936
K02953	1.96423e-06	2.24217e-06	3.16899e-06	3.64171e-06	2.0844e-06	6.25682e-06	3.0524e-06	4.58716e-06	3.85921e-06	3.08218e-06
K02954	0.000137754	0.000164316	0.000148929	0.000165951	0.00013267	0.000167691	0.000166608	0.000127766	0.00018232	0.000181853
K02956	6.38447e-05	6.40855e-05	8.18905e-05	0.000117357	7.50795e-05	8.99545e-05	8.53818e-05	7.24047e-05	0.000102574	8.39911e-05
K02959	7.72253e-05	9.50958e-05	0.000103288	9.21484e-05	9.23211e-05	0.000121673	0.00010272	9.35571e-05	9.48434e-05	0.000104722
K02960	5.0143e-06	7.177e-06	7.49294e-06	9.98374e-06	5.15355e-06	1.49939e-05	8.2562e-06	1.01573e-05	1.49919e-05	9.13071e-06
K02961	0.000137823	0.000111644	0.000117138	0.000177911	0.000113156	0.000176451	0.000158449	0.000109803	0.000211137	0.000167538
K02962	8.70868e-08	2.02369e-07	0	3.06775e-07	2.4219e-07	4.79154e-07	1.11796e-07	9.01642e-07	3.42207e-07	4.94552e-07
K02963	9.30332e-05	9.87354e-05	9.46526e-05	0.000134597	0.00011616	0.00015215	0.000146437	0.000108388	0.000156651	0.000144643
K02964	2.37392e-06	1.91543e-06	1.65385e-06	2.09061e-06	1.16909e-06	4.71661e-06	2.41259e-06	2.48707e-06	3.10944e-06	3.37028e-06
K02965	0.000160911	0.000161568	0.000137654	0.000216094	0.000164048	0.000192584	0.00020863	0.000166378	0.000227789	0.000212909
K02966	1.14457e-06	8.05974e-07	1.25649e-06	1.64941e-06	7.95768e-07	2.48081e-06	2.40435e-06	3.53966e-06	2.45322e-06	2.36357e-06
K02967	0.000203071	0.00016463	0.000185273	0.000179554	0.000223665	0.000253727	0.000215602	0.00017499	0.000240155	0.000201098
K02968	8.78624e-05	7.48633e-05	8.39536e-05	0.000126477	9.92495e-05	9.6517e-05	9.35915e-05	5.4183e-05	8.19753e-05	9.22256e-05
K02970	6.33172e-05	5.10092e-05	5.37229e-05	6.03666e-05	6.66784e-05	5.61313e-05	4.57409e-05	3.00354e-05	5.52073e-05	6.50797e-05
K02981	1.32429e-06	2.61575e-06	2.7063e-06	3.96525e-06	2.07163e-06	5.10041e-06	4.08011e-06	4.60295e-06	5.59409e-06	4.60628e-06
K02982	0.000271512	0.000264386	0.00023175	0.000260799	0.000269511	0.000318483	0.000279971	0.000267615	0.000356858	0.000280933
K02983	4.12989e-07	2.55917e-07	1.5345e-07	5.81923e-07	4.59412e-07	9.0891e-07	1.06034e-07	1.34383e-06	4.86851e-07	9.38119e-07
K02985	4.18927e-07	7.30117e-07	4.86426e-07	9.22329e-07	8.00969e-07	3.84158e-07	9.41136e-07	7.7452e-07	6.17314e-07	8.92133e-07
K02986	0.000223603	0.000235699	0.000230481	0.000277013	0.000223518	0.000289699	0.000259347	0.000225789	0.000339552	0.000287554
K02987	8.64602e-07	1.07154e-06	1.87396e-06	2.33502e-06	1.44269e-06	4.96849e-06	2.88579e-06	4.00689e-06	3.17095e-06	3.10963e-06
K02988	0.000215084	0.000244138	0.00024124	0.000239492	0.00026215	0.000288708	0.000231114	0.000260891	0.000293584	0.000238937
K02989	1.32882e-06	1.39256e-06	1.59737e-06	2.89116e-06	1.6847e-06	3.01049e-06	1.80619e-06	3.35273e-06	4.91443e-06	3.10723e-06
K02990	0.000151132	0.000126481	0.000117201	0.000171745	0.00016939	0.000196286	0.000180494	0.000139192	0.000182844	0.000147176
K02991	5.76863e-07	7.4472e-07	5.95385e-07	4.51572e-07	4.01067e-07	1.76329e-06	7.40539e-07	1.42202e-06	1.00746e-06	1.72895e-06
K02992	0.000176487	0.000155399	0.000151501	0.000217303	0.000149263	0.000235304	0.000187671	0.000142887	0.000221486	0.00023302
K02994	0.000175622	0.000185521	0.000184186	0.000213708	0.000167649	0.000254408	0.000257299	0.000208784	0.000282574	0.000248415
K02995	2.41567e-06	2.61962e-06	2.99188e-06	3.40381e-06	2.01541e-06	4.28269e-06	3.20446e-06	4.88298e-06	5.69542e-06	3.77251e-06
K02996	0.000159418	0.000114504	0.000126711	0.000178289	0.000159066	0.000168147	0.000123999	0.000125333	0.000157728	0.000154684
K02998	1.23967e-06	1.46574e-06	1.57912e-06	1.6934e-06	6.61356e-07	2.27357e-06	1.71483e-06	2.11795e-06	1.88898e-06	1.77445e-06
K03010	0	0	0	5.18651e-07	0	2.43026e-06	0	0	0	0
K03040	0.000203386	0.00023209	0.000232719	0.000363888	0.000200897	0.000414574	0.000368577	0.000361965	0.000448948	0.000357096
K03043	0.000970377	0.000964974	0.000917486	0.00111061	0.000904672	0.00139842	0.0013129	0.0010304	0.001334	0.00115523
K03046	0.00085327	0.000870688	0.00094592	0.00113057	0.000783305	0.0014405	0.00140758	0.00112677	0.00140364	0.00134278
K03060	0.000124641	9.30583e-05	0.000120528	0.000165938	0.000120523	0.000155163	0.000138426	0.000108704	0.000120373	0.00011766
K03070	0.000750278	0.00062203	0.000712125	0.00091688	0.000634372	0.000860734	0.000850261	0.000854061	0.000870419	0.00080231
K03071	0.00012923	0.000103308	0.000149244	0.000166496	0.000135083	0.000155307	0.000131814	0.000124969	0.000150411	0.000133588
K03072	0.000317627	0.000445076	0.000419139	0.000409539	0.000324291	0.000392559	0.000509716	0.000480401	0.000471526	0.000412646
K03073	0.000111915	0.000111359	8.34608e-05	0.000137314	0.000107056	0.000148897	0.000147182	0.000118444	0.00012244	0.000128887
K03074	0.000371207	0.000328039	0.000277558	0.00034794	0.000253538	0.000356219	0.000380011	0.000377518	0.000362773	0.000375015
K03075	7.91662e-05	7.85318e-05	7.20847e-05	0.000103835	8.96725e-05	8.66082e-05	9.1158e-05	9.57124e-05	8.79356e-05	7.68762e-05
K03076	0.000231019	0.000246254	0.000313824	0.000380788	0.000291058	0.000450412	0.000481186	0.000398771	0.000445478	0.000485083
K03077	5.8313e-07	1.15396e-06	0	1.13959e-06	0	1.47031e-06	0	0	5.52411e-06	4.76425e-06
K03078	0	1.00367e-07	1.20361e-07	0	0	9.50558e-07	0	0	2.5458e-07	2.02353e-06
K03079	0	0	2.15719e-07	0	0	2.54446e-06	0	0	4.56276e-07	1.31881e-06
K03080	0	7.21627e-08	1.73077e-07	0	0	1.70861e-07	1.19596e-07	0	3.66082e-07	1.58717e-06
K03081	0	1.41045e-07	2.53715e-07	0	1.26599e-07	0	0	1.34661e-07	0	2.71442e-06
K03082	2.92266e-06	5.53167e-06	1.75271e-06	3.40026e-06	2.67721e-06	1.30688e-06	1.30836e-06	1.73119e-07	2.04377e-06	5.48325e-06
K03087	4.30555e-05	6.96069e-05	8.84209e-05	4.28661e-05	2.99335e-05	7.86887e-05	5.32563e-05	3.00307e-05	6.58667e-05	9.13859e-05
K03092	0.000285245	0.000262662	0.00023906	0.000204234	0.000299987	0.000249288	0.000284125	0.000255112	0.000298168	0.000250122
K03094	0	0	6.96628e-08	0	0	0	1.25156e-06	0	1.47347e-07	8.51771e-07
K03100	0.000280246	0.000301553	0.000270224	0.000376186	0.000368816	0.000376011	0.000444215	0.000366396	0.000400665	0.000337955
K03101	0.000209264	0.000166216	0.000194722	0.000224897	0.000186474	0.00021162	0.000216035	0.00018957	0.000205599	0.00019979
K03106	0.000246243	0.0003373	0.000289704	0.000336039	0.000291769	0.000345702	0.000417914	0.000393621	0.000362324	0.000294497
K03110	0.00020055	0.000244057	0.000211507	0.000238115	0.000195121	0.000260446	0.000241798	0.000313956	0.000242801	0.000266131
K03111	0.000192438	0.000171035	0.000224713	0.000313109	0.000250512	0.000266993	0.000309597	0.000282141	0.000251364	0.000319709
K03113	2.06571e-05	4.38842e-05	5.27631e-05	1.80897e-05	1.52369e-05	2.75816e-05	6.84854e-06	2.98953e-06	1.70514e-05	2.18091e-05
K03115	5.1783e-07	3.34255e-07	8.81854e-07	9.12062e-07	7.20049e-07	1.10799e-06	8.86343e-07	1.0212e-06	2.20438e-06	8.57697e-07
K03116	9.53966e-05	9.95183e-05	0.000107095	0.000137143	0.000121024	8.93929e-05	9.83744e-05	0.000102899	8.16372e-05	8.83059e-05
K03117	0.000158496	0.000154413	0.000148117	0.000142737	0.000162677	0.000116301	0.000111873	9.39086e-05	0.000115417	0.00012273
K03118	0.000167344	0.00021461	0.000212903	0.000287763	0.000180193	0.000314465	0.000293185	0.000265822	0.000267026	0.000305545
K03119	0.000401403	0.000235983	0.000334991	0.000196512	0.000236514	0.000193434	0.000113315	4.08245e-05	0.000108603	0.000132621
K03147	0.000366671	0.000372618	0.000390942	0.000373101	0.000342483	0.000456618	0.000354936	0.000327821	0.000445559	0.000448746
K03148	3.56088e-07	3.36001e-07	1.05245e-06	7.5262e-07	1.48543e-06	1.4605e-06	3.07519e-07	0	1.78086e-06	1.6545e-06
K03149	0.000166076	0.00024915	0.000179964	0.000188187	0.000158818	0.00021716	0.00017069	0.00019693	0.000187033	0.00014666
K03150	7.29888e-06	8.2479e-06	1.35013e-05	7.46576e-06	8.07033e-06	8.67546e-06	8.40928e-06	1.94183e-06	7.5399e-06	4.18226e-06
K03151	1.39808e-07	1.50473e-05	1.53247e-05	2.48101e-05	8.365e-06	4.03421e-05	2.78962e-06	1.68655e-06	2.07591e-05	1.84762e-05
K03153	8.22966e-05	6.69464e-05	8.60575e-05	6.02559e-05	7.32902e-05	7.83482e-05	5.9898e-05	9.63392e-05	8.86057e-05	7.53094e-05
K03154	4.53173e-05	7.12125e-05	7.98443e-05	5.65666e-05	5.65595e-05	6.44552e-05	5.54456e-05	5.359e-05	6.63329e-05	3.48224e-05
K03164	0	0	0	4.48582e-07	0	1.86838e-06	0	0	1.25098e-07	0
K03178	3.51457e-07	1.02268e-06	4.85378e-07	1.0792e-06	3.07058e-07	8.18522e-07	6.82741e-07	2.08618e-06	1.23128e-06	7.55057e-07
K03179	0.000166039	0.000177678	0.000213194	0.000215454	0.000211198	0.000205448	0.000191319	0.000210466	0.000211413	0.000158559
K03181	6.50654e-06	9.83511e-05	4.44153e-05	3.54054e-05	2.20505e-05	3.44801e-05	1.89026e-05	1.13444e-05	3.7396e-05	3.53256e-05
K03182	8.8732e-05	0.000138302	0.000148049	0.000113201	0.000108431	0.000178275	0.000113466	0.000165207	0.000213815	0.000141563
K03183	0.000246802	0.000214713	0.00023234	0.00024228	0.000226751	0.000294121	0.000276109	0.000271692	0.000244451	0.000240964
K03184	1.21699e-05	1.91438e-06	7.59827e-06	2.80516e-05	1.00793e-05	9.31067e-06	7.24447e-06	6.17897e-06	5.36643e-07	2.17724e-06
K03185	0.000125339	0.000150716	0.000154082	0.000155499	0.000236314	0.000173781	0.000134594	0.000186009	0.000172861	0.000143726
K03186	3.94871e-05	0.000156334	8.37005e-05	6.96397e-05	0.000103799	0.000119468	9.98737e-05	9.67562e-05	0.000139934	9.17013e-05
K03194	4.7957e-05	1.28622e-05	3.85005e-05	3.10318e-05	0.000123758	1.73991e-05	4.7214e-05	2.97922e-05	9.20611e-05	2.51936e-05
K03195	6.85953e-05	5.13035e-05	0.000103503	8.21972e-05	6.99603e-05	6.24271e-05	7.34689e-05	7.83985e-05	0.00015155	6.65252e-05
K03196	8.3206e-05	4.37438e-05	0.000124869	0.000100424	0.000121902	7.29148e-05	0.000104819	8.48293e-05	0.000200692	7.44369e-05
K03197	6.72311e-05	3.17871e-05	7.31572e-05	7.77751e-05	9.13303e-05	3.57889e-05	6.89373e-05	3.90149e-05	0.000121219	4.15911e-05
K03198	5.63005e-05	3.8024e-05	8.37858e-05	6.74904e-05	7.53059e-05	4.73396e-05	7.31185e-05	3.71513e-05	9.88299e-05	5.22654e-05
K03199	9.35492e-05	6.1287e-05	9.78582e-05	0.000157961	0.000109536	0.000111448	0.000191526	0.000113234	0.000248116	0.000113978
K03200	4.96636e-05	3.50204e-05	4.56734e-05	9.80506e-06	2.08605e-05	1.48679e-05	3.37789e-05	1.30131e-05	7.95636e-05	3.0761e-05
K03201	0.000113922	4.75875e-05	0.000109239	0.000158381	0.000103368	6.56269e-05	8.17099e-05	6.19497e-05	0.000144309	7.4142e-05
K03202	1.16321e-05	5.00663e-06	1.20657e-05	2.23087e-06	1.33281e-05	2.93881e-07	8.58405e-06	0	3.77796e-06	2.38741e-06
K03203	8.52025e-05	4.49025e-05	7.61863e-05	6.54191e-05	8.8477e-05	4.22862e-05	7.77289e-05	4.61957e-05	0.000103267	4.9503e-05
K03204	8.73224e-05	5.00336e-05	8.4026e-05	6.86207e-05	0.000103491	6.24401e-05	8.0647e-05	5.20242e-05	0.000105423	6.27411e-05
K03205	0.000288811	0.000176141	0.00022209	0.000258492	0.000391115	0.000168824	0.000267909	0.000180196	0.00026127	0.000150993
K03210	0.000112212	0.000116632	0.000120241	0.000151967	0.000125326	0.00013379	0.000180384	0.000142141	0.000165716	0.00014513
K03217	0.000270104	0.000391793	0.00033677	0.000387621	0.00029196	0.000481147	0.000491849	0.000409747	0.000449172	0.000422882
K03219	4.16263e-05	4.78089e-05	6.1676e-05	3.85334e-05	1.46957e-05	2.94444e-05	2.68966e-05	2.99892e-05	4.95275e-05	3.25734e-05
K03221	1.80045e-07	1.39461e-07	1.72606e-05	6.3423e-07	1.25177e-07	0	1.38678e-06	3.99443e-06	2.82994e-06	2.78332e-06
K03222	3.31727e-05	2.6603e-05	5.6204e-05	9.84964e-05	2.37267e-05	2.102e-05	1.79324e-05	1.67891e-05	3.5309e-05	2.37447e-05
K03223	1.78346e-05	6.4301e-06	3.27827e-05	2.64098e-05	2.71755e-05	3.35422e-06	4.70918e-06	5.55659e-06	6.10121e-06	6.77633e-06
K03224	6.39111e-06	1.08053e-05	2.54906e-05	8.14832e-05	4.53317e-05	8.87845e-06	1.26295e-05	1.53867e-05	1.82662e-05	8.58362e-06
K03225	4.2731e-05	2.67408e-05	5.85647e-05	3.86665e-05	2.71762e-05	3.51389e-06	4.40696e-06	7.77276e-06	6.30096e-06	1.83021e-05
K03226	7.48502e-05	6.99237e-05	8.53459e-05	0.00011461	3.30436e-05	2.90548e-05	2.79086e-05	1.65033e-05	4.95534e-05	5.005e-05
K03227	6.85666e-05	4.72649e-05	5.58048e-05	7.79343e-05	2.65732e-05	1.79861e-05	1.92529e-05	9.34957e-06	2.55864e-05	2.88827e-05
K03228	4.83762e-05	4.07458e-05	5.91564e-05	9.13704e-05	2.68607e-05	1.92788e-05	1.57208e-05	8.37379e-06	2.82642e-05	3.35649e-05
K03229	7.87445e-05	5.65202e-05	6.61462e-05	7.80913e-05	2.73799e-05	1.01867e-05	1.37429e-05	1.51958e-05	2.08138e-05	3.17522e-05
K03230	7.58951e-05	7.28025e-05	7.41969e-05	0.000107677	3.67604e-05	3.43219e-05	2.4832e-05	4.30094e-05	7.0051e-05	5.59467e-05
K03231	5.58048e-07	7.86985e-07	1.01782e-06	5.61657e-07	7.20546e-07	2.32809e-06	1.37486e-06	2.21019e-06	1.56632e-06	2.84722e-06
K03233	6.49035e-07	8.66638e-07	1.03642e-06	1.29015e-06	8.65984e-07	1.89324e-06	8.3319e-07	1.59538e-06	1.53023e-06	1.40851e-06
K03234	2.30085e-07	4.8729e-07	5.04483e-07	4.19833e-07	5.9682e-07	9.08898e-07	1.71397e-07	1.64894e-06	1.44636e-06	7.84973e-07
K03249	5.16902e-07	5.78337e-07	8.53599e-07	4.04634e-07	6.38896e-07	1.264e-06	1.03221e-06	8.49473e-07	1.01558e-06	5.70773e-07
K03251	7.98979e-07	7.22027e-07	9.27712e-07	7.03627e-07	4.62912e-07	1.22111e-06	1.62399e-06	9.84777e-07	7.84896e-07	1.60695e-06
K03252	3.56088e-07	4.82689e-07	4.96154e-07	1.01917e-06	5.57038e-07	1.06124e-06	9.71386e-07	1.64585e-06	1.31179e-06	1.32705e-06
K03257	1.11695e-06	1.26449e-06	1.23706e-06	1.66464e-06	1.37393e-06	2.67881e-06	1.70962e-06	2.41451e-06	2.95417e-06	2.25664e-06
K03260	5.89839e-07	3.80736e-07	7.30534e-07	1.03889e-06	6.15134e-07	1.26207e-06	8.83397e-07	1.30861e-06	1.93147e-06	6.97834e-07
K03262	8.58427e-07	6.64928e-07	6.37913e-07	6.04784e-07	4.77461e-07	1.25949e-06	1.32239e-06	1.26966e-06	6.74637e-07	4.87487e-07
K03265	1.58165e-07	1.49587e-07	1.09045e-07	2.99895e-07	9.00314e-08	1.04362e-06	9.18591e-07	8.91227e-06	2.90509e-06	6.32941e-07
K03267	0	0	0	4.97083e-07	0	2.41546e-06	0	0	0	0
K03269	0.00010692	0.000111787	8.18406e-05	9.37166e-05	9.65406e-05	8.09743e-05	8.32515e-05	0.000137364	7.56196e-05	6.28712e-05
K03270	5.91285e-05	0.000112262	9.8955e-05	6.90335e-05	6.10681e-05	9.85346e-05	7.00133e-05	0.000110994	7.80931e-05	8.12446e-05
K03271	9.92674e-05	0.000136239	7.27624e-05	6.43436e-05	2.30643e-05	9.04257e-05	9.61879e-05	0.000117501	0.00012065	8.15713e-05
K03272	1.84585e-05	4.88604e-05	5.91313e-05	4.85613e-05	2.3112e-05	5.72551e-05	4.66934e-05	4.90606e-05	0.000103429	4.22964e-05
K03273	0.000102159	8.08249e-05	7.44814e-05	6.7261e-05	4.3519e-05	0.000107392	5.12073e-05	5.50719e-05	7.96292e-05	8.12209e-05
K03274	2.97242e-05	3.63182e-05	1.55799e-05	3.03379e-05	2.09511e-05	3.41964e-05	2.13272e-05	2.35543e-05	3.27302e-05	2.41097e-05
K03275	0	5.0251e-08	1.80785e-07	0	0	0	4.16408e-07	1.91905e-07	4.07877e-06	0
K03283	1.19066e-06	8.6846e-07	9.62574e-07	9.68683e-07	6.86926e-07	2.10579e-06	9.73561e-07	1.36712e-06	2.33934e-06	1.2356e-06
K03332	4.00719e-06	2.32715e-05	6.14105e-06	8.25242e-06	9.53865e-06	1.1511e-05	1.71009e-05	1.11852e-05	9.93374e-06	1.22607e-05
K03333	5.3763e-05	5.73045e-05	4.40464e-05	6.06244e-05	3.40641e-05	4.1617e-05	3.79114e-05	8.06351e-05	8.00475e-05	7.65474e-05
K03335	0.000112639	0.000173434	0.000167304	0.000168864	0.000197494	0.000175035	0.000165235	0.000132635	0.000125718	0.000135131
K03336	0.00011635	0.000128657	0.000146243	0.000159595	0.00018814	0.000140592	0.000133041	0.000178996	0.000100399	0.000130359
K03337	8.6012e-05	0.000170825	0.000117455	8.53375e-05	0.000127339	7.79346e-05	6.05026e-05	6.8077e-05	4.9439e-05	8.07721e-05
K03338	0.000114592	0.000194693	0.000189268	0.000130749	0.000217747	9.91087e-05	0.000114128	0.000107595	0.000103348	0.000109006
K03340	0	7.2492e-06	1.10121e-07	6.2641e-07	6.51411e-06	0	1.29358e-06	8.76707e-08	0	0
K03342	3.13903e-05	0.000118152	8.59225e-05	3.78337e-05	3.59964e-05	2.18369e-05	5.18006e-05	6.66717e-05	5.07579e-05	4.18937e-05
K03343	1.1387e-05	1.45262e-05	2.56012e-05	5.65523e-05	4.08286e-05	8.46183e-05	6.97703e-05	6.09407e-05	6.23448e-05	9.43658e-05
K03350	7.11123e-08	1.10166e-07	3.96336e-07	1.37776e-06	4.94412e-08	1.43463e-06	1.27805e-06	3.26054e-06	2.23548e-06	9.08629e-07
K03366	1.62645e-05	9.43445e-05	2.02522e-05	1.67231e-05	2.01718e-05	1.4657e-05	4.07531e-05	1.18267e-05	1.32577e-05	2.92297e-05
K03367	8.69745e-06	2.57502e-06	6.49941e-06	4.06421e-06	1.07196e-05	6.56535e-06	5.23614e-06	2.60934e-06	2.94787e-06	1.58243e-06
K03379	4.1752e-06	6.43222e-06	6.44438e-06	7.38993e-06	2.79633e-07	4.42654e-06	9.72075e-06	5.54527e-06	9.44569e-06	9.11996e-06
K03380	1.22853e-05	7.73372e-06	2.07821e-05	5.21402e-05	3.16372e-05	6.70864e-05	0.000106057	7.63884e-05	5.27253e-05	7.59195e-05
K03381	3.26264e-05	4.87281e-05	6.54056e-05	3.29516e-05	3.42075e-05	6.39817e-05	2.06109e-05	2.25864e-05	2.64453e-05	7.43135e-05
K03382	8.50846e-07	1.98355e-06	9.13972e-07	6.74219e-07	1.40335e-07	5.13075e-07	9.6274e-08	1.03045e-07	3.91898e-06	3.50456e-06
K03383	7.20718e-08	1.92917e-06	7.49127e-06	8.74525e-07	1.94882e-07	2.37925e-06	0	7.40282e-07	2.83206e-07	1.02321e-07
K03385	0	1.71594e-07	0	0	0	2.43772e-06	0	0	0	0
K03386	0.0001211	0.000169419	0.000132836	0.000190045	0.000134747	0.000152867	0.000139076	7.97999e-05	0.000132122	0.000112058
K03389	1.24217e-07	9.54825e-08	2.867e-07	1.51479e-06	1.28884e-07	1.13038e-06	8.70952e-07	5.64213e-06	2.54394e-06	2.61701e-06
K03390	2.9637e-07	3.0985e-07	5.89212e-07	1.29879e-06	0	1.89594e-06	1.19173e-06	5.89855e-06	6.80086e-06	6.04927e-06
K03392	6.17176e-05	2.69353e-05	9.04266e-05	0.000105026	7.47545e-05	0.000129706	8.08054e-05	0.000179927	9.77557e-05	0.00011051
K03394	0.000115043	8.20001e-05	0.000101294	4.13893e-05	0.000124674	6.66292e-05	3.40549e-05	1.43151e-05	3.24614e-05	4.59657e-05
K03396	1.58843e-06	3.41254e-06	2.84687e-06	4.86644e-06	1.00703e-06	1.11662e-05	7.42873e-06	7.08748e-06	1.70193e-05	1.89207e-05
K03399	0	0	0	1.66019e-06	0	3.24133e-06	0	0	0	0
K03404	6.93965e-06	2.12878e-05	4.02492e-06	4.00316e-06	2.38981e-06	1.42313e-06	7.70811e-07	4.11433e-06	6.09856e-06	0
K03405	8.7835e-06	1.41916e-05	3.58236e-05	3.03845e-05	2.04921e-05	6.48936e-05	4.31462e-05	6.60237e-05	4.38446e-05	4.37228e-05
K03406	0.00182444	0.00387545	0.00245611	0.00174164	0.00224978	0.00230099	0.00158039	0.00132183	0.00219405	0.00213215
K03407	0.000416566	0.000506613	0.000446593	0.000341097	0.00034962	0.000438401	0.000432056	0.00052359	0.000558475	0.000453821
K03408	0.000309252	0.000457447	0.000277371	0.000235163	0.000298147	0.0002545	0.000301992	0.000218134	0.000294075	0.000287691
K03409	4.22705e-05	2.81249e-05	3.44788e-05	7.53348e-05	2.77107e-05	1.76922e-05	1.19031e-05	9.21695e-06	1.1794e-05	1.99681e-05
K03410	1.46858e-06	7.20834e-05	1.91061e-06	7.62405e-06	1.14137e-05	6.77449e-06	6.96913e-06	2.28747e-05	1.64352e-05	1.34011e-05
K03411	0.000122858	0.000198882	0.000137364	7.77514e-05	8.32849e-05	6.79173e-05	0.000100621	9.51567e-05	7.86918e-05	7.92799e-05
K03412	0.000278271	0.000372618	0.000295528	0.000219827	0.000347332	0.000263474	0.00021916	0.00029799	0.000284966	0.000278439
K03413	0.000283334	0.000432871	0.000233059	0.000302236	0.000269487	0.000261098	0.000250662	0.000207668	0.000319127	0.00024815
K03414	0.000102992	0.000139886	7.96934e-05	5.1692e-05	6.70614e-05	6.90096e-05	8.57267e-05	6.06138e-05	8.51079e-05	7.80448e-05
K03415	2.8386e-05	0.000120199	0.000114009	7.68883e-05	7.15189e-05	0.000133359	5.57237e-05	6.27735e-05	0.000114187	9.77327e-05
K03417	8.17709e-05	0.000118636	0.000104741	0.00018022	0.000126435	0.000182853	0.000198449	0.000187411	0.000164115	0.000163578
K03418	1.42188e-06	4.57657e-06	1.90311e-06	5.65456e-06	5.2333e-07	4.10767e-06	3.78741e-06	8.11297e-06	4.66949e-06	2.76747e-06
K03425	0	0	0	0	3.34223e-07	0	0	0	0	0
K03426	0.000136642	0.000138568	0.000126472	0.000120709	0.00016755	0.000134619	0.000136983	0.000166261	0.000113998	0.00010421
K03428	0	0	0	1.65694e-07	0	1.72533e-07	0	2.36539e-06	1.84832e-07	1.33558e-07
K03429	1.95242e-05	6.28666e-05	3.77012e-05	1.23573e-05	6.5968e-06	1.95786e-05	5.67456e-06	9.70789e-06	1.57074e-05	1.90933e-05
K03430	4.06111e-05	1.69516e-05	7.47539e-06	1.27056e-05	1.76901e-05	5.02626e-05	1.24606e-05	1.0437e-05	1.40174e-05	3.60853e-05
K03431	0.000254674	0.000247074	0.000279715	0.000326156	0.000325604	0.000316045	0.000286931	0.000326689	0.000284445	0.000280539
K03432	7.16011e-06	1.03788e-05	6.16982e-06	1.41441e-05	1.44822e-06	2.39136e-05	1.93522e-05	3.54728e-05	2.49223e-05	2.18609e-05
K03433	1.33477e-05	1.47835e-05	6.95432e-06	1.6073e-05	3.50595e-06	2.87222e-05	2.01705e-05	2.91058e-05	2.42701e-05	2.46909e-05
K03462	2.45617e-05	3.26964e-05	5.58671e-05	7.94591e-05	4.68351e-05	4.69144e-05	2.40156e-05	1.29364e-05	2.47351e-05	3.44889e-05
K03464	3.32786e-05	9.5603e-05	3.72091e-05	1.64157e-05	1.78935e-05	3.60556e-05	8.33282e-06	1.09158e-05	1.08024e-05	3.87603e-05
K03465	4.74755e-06	1.32665e-05	5.20506e-06	5.18752e-05	7.11217e-07	9.42559e-05	4.72126e-05	6.76209e-05	6.69415e-05	3.01718e-05
K03469	0.000151635	0.000186286	0.00018773	0.000170311	0.000154698	0.000169832	0.000163738	0.000189238	0.000172564	0.00016149
K03470	0.000129197	0.000154454	0.00014468	0.000134211	0.000157061	0.000139761	0.000154585	0.000191875	0.00019647	0.000142396
K03471	0	1.91938e-07	0	0	0	1.51485e-07	0	0	2.10969e-06	0
K03472	5.30947e-07	5.30314e-06	2.34821e-05	8.82559e-06	5.66916e-06	6.93929e-05	2.69682e-06	8.77789e-08	1.71489e-05	1.30646e-05
K03473	3.02081e-07	1.47199e-05	1.75156e-05	1.68999e-05	1.35649e-05	3.49893e-05	2.17235e-06	6.56518e-08	1.74829e-05	1.73982e-05
K03474	0.000142871	0.000159405	0.000200521	0.000157325	0.000192327	0.000171196	0.000160528	0.000159813	0.00017712	0.000160559
K03475	0	4.86922e-07	5.73849e-07	9.40587e-07	1.16454e-07	2.11425e-07	1.07512e-07	0	4.93636e-07	3.4649e-06
K03476	0	6.37602e-08	1.52924e-07	1.44982e-07	0	7.54831e-07	0	0	3.23456e-07	1.40236e-06
K03517	0.00018804	0.000191794	0.000194308	0.000166672	0.000166057	0.000201309	0.000228595	0.000185046	0.000184421	0.000188443
K03518	0.000223084	9.96922e-05	0.000126065	7.8376e-05	8.22243e-05	0.000128546	8.50929e-05	0.000154035	0.000111714	9.50577e-05
K03519	0.000168761	8.72761e-05	0.00010908	5.44293e-05	7.33798e-05	8.36773e-05	4.83173e-05	0.000102966	8.32158e-05	5.81015e-05
K03520	0.000604205	0.000235556	0.000208663	0.000187389	0.000134474	0.000283354	0.000202929	0.000420032	0.000326473	0.000249445
K03523	4.13396e-05	3.95696e-05	4.82761e-05	4.38005e-05	9.55973e-05	4.71653e-05	5.25886e-05	5.23625e-05	3.58678e-05	5.58604e-05
K03524	8.06263e-05	0.00012156	0.000121487	0.00011365	0.000149605	0.000133635	9.74321e-05	0.000176959	0.000121369	8.82271e-05
K03525	0.000128962	0.000119316	0.000140903	0.000118167	0.00013394	0.000103211	0.000103431	0.000169876	0.000137137	9.14542e-05
K03526	0.00034625	0.000330751	0.000328122	0.000331024	0.000363243	0.000399966	0.000389721	0.000390895	0.000387274	0.000372744
K03527	0.000264289	0.00027628	0.000271874	0.000345636	0.000286841	0.000344284	0.000336472	0.000404952	0.000389709	0.000330188
K03531	0.0002995	0.000271678	0.000338693	0.000342828	0.00033708	0.000322209	0.000312418	0.000450659	0.0003436	0.000282766
K03532	5.66218e-08	0	4.20767e-07	3.98915e-07	1.22037e-06	1.03845e-07	2.18062e-07	8.37467e-08	8.8998e-07	0
K03540	1.48382e-07	3.22844e-07	1.37832e-07	7.39936e-07	8.34513e-08	7.70474e-07	1.41468e-06	3.70366e-06	2.34527e-06	2.06635e-06
K03544	0.000280669	0.000264333	0.000231967	0.000369571	0.000255431	0.00036024	0.000296499	0.000232365	0.000306127	0.000304941
K03550	0.00017987	0.000165517	0.00017695	0.000156817	0.00018601	0.000185145	0.000140093	0.000187477	0.000163629	0.000172105
K03551	0.000199918	0.000199243	0.000185952	0.000266688	0.00026774	0.00024377	0.00016425	0.000221439	0.000216634	0.00016289
K03553	0.000313773	0.000389444	0.000361401	0.000420205	0.000275399	0.000466346	0.000395557	0.000312415	0.000411016	0.000389069
K03555	0.000255372	0.000289481	0.000307863	0.000345017	0.000349385	0.000376382	0.000244215	0.000363015	0.000360534	0.000343299
K03563	1.51734e-05	8.55362e-06	3.00961e-05	3.07941e-05	1.59764e-05	2.96532e-05	1.58139e-05	1.33589e-05	1.85523e-05	3.02339e-05
K03572	0.000236461	0.000364864	0.000220337	0.00024072	0.000330962	0.000278003	0.000172795	0.000258205	0.000269904	0.000200734
K03575	0.000168746	0.000162887	0.000192645	0.000198095	0.00026201	0.000169845	0.000140198	0.000241949	0.000183984	0.000171912
K03581	8.28329e-05	0.000114003	4.59055e-05	7.82879e-05	0.000101279	0.000113656	5.64077e-05	0.000155634	8.65265e-05	5.44277e-05
K03582	0.000102525	0.000246287	9.15616e-05	0.000174987	0.000176785	0.000206994	9.57086e-05	0.000185676	0.000149234	9.11615e-05
K03583	6.80477e-05	0.000174629	6.14957e-05	8.2152e-05	0.000106235	0.000119105	7.6126e-05	0.000145619	9.80882e-05	8.87942e-05
K03584	0.000138343	0.000148317	0.000137821	0.000164085	0.000154438	0.000154914	0.000140773	0.000191897	0.000130219	0.000153483
K03585	0.000392843	0.000327412	0.000426153	0.000390289	0.000538623	0.000322293	0.000311136	0.000336165	0.0003495	0.000287083
K03587	0.000399484	0.000394653	0.000402444	0.000380656	0.000384169	0.000498716	0.000503001	0.000467644	0.000503574	0.000417194
K03588	0.000344411	0.000329838	0.000318896	0.000399094	0.000288331	0.000390843	0.000392573	0.000366332	0.000485407	0.000363447
K03589	0.000256546	0.000203344	0.000198559	0.000180356	0.000202597	0.000186498	0.000228663	0.000261376	0.000212251	0.000176642
K03590	0.000377243	0.00030942	0.000307765	0.000367221	0.000301509	0.00037655	0.000277998	0.000310049	0.000343789	0.000271785
K03594	0.000339836	0.000289206	0.000294643	0.000298684	0.000287425	0.000231125	0.000243886	0.00013735	0.000233788	0.000248904
K03596	0.000455196	0.00041113	0.00047022	0.000566655	0.000431009	0.000563805	0.00058508	0.000515311	0.000608147	0.000538357
K03601	0.000181112	0.000177829	0.000189991	0.000201372	0.000217625	0.000206225	0.000231838	0.000296326	0.000222812	0.0001845
K03602	6.74477e-05	5.67945e-05	5.95839e-05	6.71282e-05	6.54634e-05	8.33778e-05	7.25506e-05	0.00010396	7.79048e-05	8.59377e-05
K03620	2.13222e-06	0	6.17619e-08	0	0	8.41058e-06	0	0	0	0
K03621	0.000161528	0.000233431	0.000213987	0.000174367	0.000163377	0.000223718	0.000171038	0.000210691	0.000251256	0.000183747
K03628	0.000313351	0.000285067	0.000338333	0.000411207	0.00031178	0.000530043	0.000409714	0.000343435	0.000451976	0.000468762
K03629	8.4625e-05	7.17727e-05	0.000103253	0.000182295	0.000114409	0.00021281	0.000172306	0.000200832	0.000203811	0.000175104
K03635	0.000129159	0.000144974	0.000140487	9.55744e-05	0.000180907	9.94659e-05	0.000105491	0.000157989	0.000131448	0.000143899
K03636	5.07755e-05	6.99226e-05	7.82152e-05	4.89977e-05	8.51733e-05	5.81802e-05	6.25788e-05	5.43156e-05	7.55105e-05	7.76363e-05
K03637	0.000122703	0.000173199	0.000147697	0.000127068	0.000143936	0.000158408	0.000105522	0.000121946	0.000152672	0.000170726
K03639	0.000162694	0.000317968	0.000250243	0.000218279	0.000264923	0.0002795	0.000192778	0.000233801	0.000244695	0.000248639
K03644	0.000242567	0.000287936	0.00026127	0.000294764	0.000262197	0.000333252	0.000317532	0.000338665	0.000335305	0.000343626
K03648	0.000125899	0.000199264	0.000169297	0.000156501	0.000192352	0.000138412	0.000141203	0.000154014	0.00015151	0.000158735
K03649	7.38478e-06	1.46151e-06	5.53832e-06	1.48725e-05	6.65364e-06	1.76133e-05	2.78078e-05	0.000110986	2.36991e-05	3.74443e-05
K03652	5.18073e-05	9.46586e-05	6.87512e-05	7.15034e-05	7.23715e-05	6.65425e-05	6.75881e-05	7.41898e-05	6.00858e-05	8.61945e-05
K03654	0.000297219	0.000558691	0.000423932	0.000479215	0.00038103	0.000480406	0.000435281	0.000566359	0.000519515	0.000449517
K03655	0.000248527	0.000300359	0.000303348	0.000308307	0.000359421	0.00035622	0.000309825	0.00049746	0.000378149	0.000336607
K03657	0.000666029	0.000608198	0.000564459	0.000637359	0.000617364	0.000671674	0.000715699	0.00088721	0.000808568	0.000723227
K03660	0	1.65493e-07	2.56631e-07	2.44005e-07	0	3.74933e-06	0	0	4.48e-06	1.56892e-06
K03666	7.57429e-05	7.53402e-05	7.89357e-05	0.000125599	0.000110431	7.4471e-05	9.4134e-05	6.61621e-05	8.3865e-05	7.56554e-05
K03673	0.000139574	0.000207619	0.000136697	0.000207937	0.000100281	0.000190562	0.00015007	0.000166365	0.000170876	0.000167301
K03685	0.000147982	0.000127116	0.000135187	0.000192376	0.000152089	0.000163515	0.000172017	0.000194296	0.000179873	0.000148887
K03695	0.000493754	0.000536464	0.000453019	0.000533866	0.000498425	0.000704089	0.000598325	0.000499576	0.000666877	0.000675134
K03701	0.0008551	0.000858967	0.000885251	0.000727862	0.00067926	0.000959094	0.000739857	0.000825821	0.000878451	0.000882112
K03702	0.000459347	0.000537951	0.000542464	0.00066822	0.00058994	0.00066591	0.00068688	0.000514731	0.000645791	0.000619176
K03703	0.000329461	0.000316786	0.00030861	0.000316846	0.000286109	0.000317686	0.000367356	0.000456767	0.000411617	0.000354979
K03707	8.87861e-06	1.83082e-05	2.64327e-05	1.22607e-05	1.67244e-05	3.22789e-05	2.4868e-05	8.61577e-06	2.64353e-05	1.53092e-05
K03723	0.000648368	0.000552348	0.000545858	0.000539184	0.000725414	0.000566084	0.000669516	0.000691332	0.000637991	0.00059481
K03732	4.56872e-05	2.96464e-05	4.37271e-05	0.000155276	4.62831e-05	0.00010836	4.08925e-05	0.000108547	6.10717e-05	4.56637e-05
K03735	4.87744e-05	5.24803e-05	7.45958e-05	3.43078e-05	3.22449e-05	6.45125e-05	1.22644e-05	9.30843e-06	4.87659e-05	4.83242e-05
K03736	4.14546e-05	5.96597e-05	4.05117e-05	2.1895e-05	3.09322e-05	2.4014e-05	3.97768e-06	2.87761e-06	1.5682e-05	3.2436e-05
K03737	7.19973e-07	2.05212e-06	1.55598e-06	5.5025e-06	1.6658e-06	1.31182e-05	2.68308e-06	1.95879e-05	3.021e-05	1.31846e-05
K03738	0	0	0	0	0	1.82535e-07	0	0	4.36801e-06	0
K03739	1.15973e-05	3.9641e-06	1.16817e-05	2.17295e-06	4.86165e-06	9.79894e-06	5.40584e-07	1.68404e-06	2.9843e-06	9.7079e-07
K03740	4.8191e-06	4.02038e-06	8.32286e-06	1.49925e-06	5.39599e-06	1.03749e-05	1.81561e-06	1.72575e-07	2.74686e-06	7.70358e-07
K03742	4.85885e-06	4.56608e-06	7.21374e-06	1.32803e-05	6.13186e-06	1.66145e-05	1.14199e-05	4.02911e-05	3.4585e-05	2.05065e-05
K03743	9.85844e-05	0.00011553	0.00012638	0.000140985	0.00016128	0.000100136	0.000124624	0.000117577	0.000104358	0.00011821
K03760	0.000217772	0.000126019	0.00016684	0.000164104	0.000182702	8.23042e-05	0.000146283	1.379e-05	6.89853e-05	5.45291e-05
K03763	0	0	0	0	0	1.53329e-07	0	3.57505e-06	2.08344e-06	2.50912e-07
K03767	0.000139507	0.000133975	0.00017306	0.000151443	0.000116905	0.000184332	0.000214733	0.000191099	0.000204677	0.000210392
K03776	6.33904e-05	0.000319495	0.000118322	8.4091e-05	6.37593e-05	0.000138469	6.74576e-05	4.5219e-05	0.000103456	8.63403e-05
K03777	7.9307e-05	3.77804e-05	4.8248e-05	8.39027e-05	0.000132133	5.68289e-05	8.29579e-05	6.58428e-05	3.68129e-05	4.56102e-05
K03778	4.92536e-05	0.000127756	4.90983e-05	3.61968e-05	9.39619e-05	4.24267e-05	3.6679e-05	7.27437e-06	1.92253e-05	3.06242e-05
K03779	1.37525e-06	2.05173e-06	5.46043e-06	4.577e-06	3.51785e-06	8.19198e-06	6.11899e-06	1.29017e-05	9.59442e-06	5.40396e-06
K03780	1.38702e-06	2.38688e-06	4.05148e-06	5.83781e-06	2.75515e-06	1.38958e-05	1.2336e-05	2.55455e-05	1.52831e-05	1.46182e-05
K03781	0.000731111	0.000608487	0.000448802	0.000346126	0.000444843	0.00034574	0.000360915	0.00019144	0.000239033	0.000403773
K03782	0.000174292	0.000164516	0.000206305	0.000222476	0.000281193	0.000236197	0.00019931	0.000169837	0.000226366	0.00019117
K03783	4.75942e-05	3.18394e-05	4.84904e-05	6.33096e-05	5.91244e-05	6.04535e-05	6.94434e-05	9.47962e-05	5.97064e-05	7.99969e-05
K03784	1.31318e-05	1.07663e-05	1.33144e-05	2.93582e-05	2.82874e-05	2.98585e-05	3.06784e-05	3.27401e-05	2.28411e-05	3.7599e-05
K03785	2.83847e-05	2.60511e-06	2.80142e-06	2.16586e-05	2.12892e-05	4.8846e-06	1.4348e-05	3.63955e-06	3.61924e-06	2.47048e-06
K03786	0.000342675	0.000256147	0.000340283	0.000224921	0.000284688	0.000242599	0.00020156	0.000199728	0.000214181	0.000269433
K03787	0.000195201	0.000172681	0.000186529	0.000144551	0.000253207	0.000163684	0.000168892	0.000162251	0.000193561	0.000173787
K03795	7.06212e-05	7.51299e-05	2.98992e-05	2.42235e-05	3.25463e-05	2.14626e-05	2.9328e-05	2.76827e-05	3.12824e-05	3.16098e-05
K03800	2.81918e-05	8.53122e-06	3.55616e-05	9.66721e-05	4.27449e-05	8.06029e-05	9.08847e-05	0.000144574	8.26022e-05	9.43571e-05
K03801	0.000196507	0.000212683	0.000224823	0.000256279	0.000194054	0.000236523	0.000257695	0.000236079	0.000229063	0.000217458
K03809	0.000136695	0.000128532	0.000125143	0.000106365	0.000133983	9.0374e-05	8.10135e-05	0.000121308	8.23811e-05	0.000141598
K03814	0.000151307	0.000129299	0.000138389	0.000133266	0.000191551	0.000145742	0.000111794	0.000127793	0.000149243	0.000119531
K03815	1.18178e-06	8.52206e-05	4.05963e-06	8.56472e-06	1.9614e-07	1.43499e-05	4.17641e-06	4.51254e-06	5.14804e-06	2.26534e-05
K03816	8.53852e-08	2.78034e-06	1.85689e-05	6.94397e-06	3.91732e-06	2.45199e-05	2.37091e-06	2.50375e-07	1.23022e-05	6.43825e-06
K03821	0.000319486	0.000336761	0.000476488	0.000327699	0.000290315	0.000381574	0.000290624	0.000323351	0.000401192	0.000402844
K03823	0.000341102	0.000272856	0.000322472	0.000199064	0.000265196	0.000180145	0.000220523	0.000196768	0.000161304	0.000247719
K03831	7.48858e-05	0.000101494	5.06154e-05	2.77947e-05	3.77198e-05	3.97529e-05	3.97169e-05	3.89612e-05	4.41904e-05	4.1347e-05
K03841	0.000161952	0.000119969	0.000112357	0.000167566	0.000132968	0.000166183	0.000121298	8.60876e-05	0.000101362	0.000138466
K03852	7.55598e-05	0.000118464	5.34333e-05	1.47699e-05	2.49817e-05	1.31867e-05	3.18087e-05	2.29778e-05	1.13731e-05	4.00586e-05
K03856	6.66874e-06	1.36948e-05	6.91157e-06	2.29691e-05	1.29664e-06	3.49701e-05	1.69795e-05	7.07488e-05	6.60395e-05	3.51074e-05
K03862	0.00025904	0.000207388	0.00019417	0.000182629	0.000125235	8.24477e-05	7.37341e-05	5.71112e-05	7.2594e-05	0.000109813
K03863	0.000295635	0.00015982	0.000176233	4.92226e-05	6.98608e-05	5.22928e-05	3.39625e-05	4.72698e-05	4.84365e-05	0.000102318
K03878	1.09772e-06	9.43602e-07	1.08184e-06	1.34396e-06	8.56265e-07	1.15146e-05	2.93865e-06	1.89997e-06	3.94417e-06	8.8608e-06
K03879	0	0	0	0	5.92593e-08	1.5632e-07	1.09418e-07	0	6.69852e-07	1.93612e-06
K03880	8.56242e-07	3.78992e-07	3.40869e-07	1.07722e-06	4.2522e-07	8.07612e-06	2.51243e-06	3.61837e-07	4.08558e-06	5.38344e-06
K03881	2.26527e-06	1.13237e-06	1.28861e-06	1.415e-06	8.93969e-07	1.31275e-05	3.73709e-06	8.63574e-07	4.91371e-06	8.61056e-06
K03882	9.8413e-06	8.39507e-06	9.75785e-06	1.93667e-05	6.52468e-06	2.47884e-05	1.36725e-05	1.60349e-05	2.25638e-05	2.15997e-05
K03883	0	0	2.93776e-07	1.86334e-07	3.54354e-07	1.32075e-06	6.38034e-07	2.11082e-07	1.23517e-06	4.41054e-06
K03884	2.02655e-06	1.16893e-06	2.94493e-06	3.5694e-06	8.34966e-07	1.61204e-05	5.77121e-06	3.29552e-06	5.52637e-06	1.21674e-05
K03885	0.0001672	0.00018627	0.000236793	0.000222251	0.000201576	0.000286223	0.00027949	0.000427343	0.000273948	0.000249463
K03886	0	0	1.65385e-07	1.25437e-06	0	8.16336e-07	0	0	1.39925e-06	2.52771e-06
K03887	1.75766e-07	6.80731e-08	4.08171e-07	3.71494e-06	0	2.09531e-06	4.51273e-07	1.16985e-06	1.01874e-05	2.49536e-06
K03889	1.6926e-05	1.48764e-05	1.92337e-05	4.58848e-05	2.58234e-05	3.93942e-05	7.11766e-05	0.000107277	4.8132e-05	6.11923e-05
K03890	2.24207e-05	1.78969e-05	2.66615e-05	6.2204e-05	2.83511e-05	6.95275e-05	0.000128181	0.000100877	6.38922e-05	9.21259e-05
K03891	2.54879e-05	3.20232e-05	3.89833e-05	8.9344e-05	3.57574e-05	0.000127054	0.000195829	0.000144327	0.000103876	0.000134192
K03894	1.23814e-06	1.89867e-07	2.76335e-07	1.55059e-06	1.51602e-06	1.17505e-06	2.30641e-06	0	1.16916e-06	1.80024e-06
K03895	3.82869e-06	1.46659e-07	8.2872e-07	1.39477e-06	2.40056e-06	7.5056e-07	3.02947e-06	0	7.17272e-07	1.47236e-06
K03896	0	7.98199e-08	9.57211e-08	3.63e-07	6.80625e-07	0	1.32286e-07	0	2.02463e-07	0
K03897	2.82512e-05	2.52581e-05	1.61434e-05	2.33682e-05	9.18028e-06	1.00335e-05	1.41673e-05	2.40579e-06	1.91319e-05	2.34663e-05
K03921	1.67822e-05	1.56541e-05	9.84571e-06	1.81318e-05	9.49014e-06	1.18199e-05	1.86727e-05	2.04129e-05	1.08341e-05	1.59324e-05
K03922	5.9847e-07	1.71939e-06	5.5762e-07	1.6675e-06	0	6.25279e-07	6.5886e-07	6.35749e-07	6.73453e-07	2.93541e-06
K03927	0	0	0	0	0	0	0	4.59346e-06	1.41391e-07	5.14304e-08
K03935	6.61738e-06	1.75303e-06	3.8847e-06	6.35674e-06	8.69861e-07	3.44557e-05	9.3611e-06	5.45763e-06	1.56527e-05	2.54304e-05
K03936	9.81059e-07	1.68871e-07	1.01256e-06	2.49593e-06	7.57874e-08	8.59652e-06	2.37891e-06	3.22453e-07	4.49758e-06	5.72604e-06
K03943	4.04508e-07	3.13327e-07	1.02757e-06	3.37463e-06	0	5.13358e-06	1.21891e-06	4.66414e-06	1.46693e-05	4.98219e-06
K03955	0	1.22588e-06	0	0	0	0	0	0	0	0
K03980	0.00024464	0.00025711	0.00025005	0.000284577	0.000248909	0.000303532	0.00033383	0.000433458	0.000398851	0.000321812
K04019	0	0	0	1.15669e-07	0	3.58674e-07	0	0	6.30923e-08	7.8958e-06
K04021	9.61438e-08	3.00145e-07	0	4.25915e-07	0	2.12129e-06	3.7027e-07	1.42202e-07	5.50095e-06	1.99367e-06
K04034	2.03403e-06	1.76646e-06	2.77413e-06	9.25517e-06	7.81263e-07	6.56167e-06	1.5563e-05	2.6088e-05	1.62967e-05	6.39427e-06
K04040	0	0	0	0	0	0	2.74274e-07	0	0	0
K04042	0.000239777	0.000346349	0.000237249	0.000232481	0.000254314	0.000292925	0.00028425	0.000352613	0.000270728	0.000290846
K04043	0.000415303	0.000494352	0.000490197	0.000633103	0.000461402	0.000822469	0.00073557	0.000621354	0.00075158	0.000670554
K04056	2.82776e-07	0	5.2534e-07	9.96115e-07	0	0	1.69404e-06	6.83126e-06	5.37064e-06	1.20438e-06
K04058	7.79123e-08	1.8198e-06	4.79724e-05	9.01134e-06	0	3.04647e-06	4.16082e-06	1.20749e-05	6.07625e-06	5.99678e-06
K04066	0.000212865	0.000222347	0.000248702	0.000246884	0.000344842	0.000296768	0.000206518	0.000456229	0.000278575	0.000223583
K04067	0	3.76264e-07	8.09348e-06	1.43049e-06	2.84982e-07	5.40081e-07	1.9563e-08	0	5.78581e-07	1.73359e-06
K04072	1.50777e-05	1.05815e-05	5.81755e-06	1.05259e-05	5.55302e-06	4.5922e-07	1.05577e-06	0	1.46558e-06	2.72448e-07
K04073	7.49658e-05	7.757e-05	7.06132e-05	5.43592e-05	0.000110013	4.25716e-05	9.50795e-05	7.10072e-05	5.53065e-05	6.78381e-05
K04077	0.000353519	0.000418147	0.000487464	0.000547895	0.000463732	0.000705402	0.00061498	0.000623718	0.000698919	0.000563578
K04079	0.00024	0.000267483	0.000234632	0.000182204	0.000195918	0.000177403	0.000261117	0.000170067	0.000203161	0.000193733
K04085	1.26972e-05	2.61496e-05	3.0077e-05	2.13932e-05	2.31603e-05	3.13442e-05	2.104e-05	1.61917e-05	4.15175e-05	2.43906e-05
K04091	0.0002676	0.000284839	0.000269351	7.56922e-05	0.000247896	8.19451e-05	8.51077e-05	4.43195e-05	6.68789e-05	0.000121551
K04092	8.22632e-05	4.96978e-05	9.04986e-05	4.79314e-05	8.27694e-05	4.26244e-05	6.50651e-05	3.52377e-05	2.95027e-05	6.80464e-05
K04093	8.79696e-06	1.03304e-05	2.78117e-05	1.34392e-05	1.72889e-05	8.418e-06	7.82989e-06	3.92114e-06	1.73777e-05	1.13157e-05
K04098	0.000103361	6.80842e-05	0.000123554	1.1734e-05	1.68664e-05	8.86599e-06	1.3825e-05	1.19259e-05	1.07392e-05	4.32738e-05
K04099	1.1917e-05	1.04198e-05	1.57394e-05	9.29156e-06	9.2141e-06	2.04291e-05	6.05115e-06	9.30904e-06	7.09053e-06	2.00333e-05
K04100	8.73344e-06	2.18637e-05	1.06632e-05	1.39307e-05	1.85315e-05	2.52763e-05	2.20112e-05	2.19844e-05	2.10976e-05	1.11652e-05
K04101	1.68189e-05	3.47172e-05	2.52433e-05	2.7594e-05	5.91129e-05	3.4467e-05	3.26534e-05	3.69562e-05	3.43116e-05	3.31156e-05
K04102	1.91945e-06	2.14834e-06	6.64759e-06	9.36427e-06	2.23182e-07	1.06572e-05	9.65736e-06	3.48185e-05	2.33305e-05	2.3392e-05
K04103	6.37068e-07	2.37784e-06	2.22342e-06	2.81271e-06	3.07756e-08	1.29486e-05	9.25716e-06	1.01371e-05	4.5226e-06	8.44789e-06
K04105	1.16224e-06	1.35451e-06	1.19334e-06	6.11888e-06	3.64913e-07	8.62806e-06	5.64509e-06	5.32194e-06	1.23339e-05	6.34147e-06
K04109	0	0	8.75566e-08	0	0	5.18613e-07	0	3.48534e-06	0	0
K04110	6.5547e-05	2.00588e-05	2.21442e-05	1.05379e-05	2.41877e-05	9.7621e-06	2.52725e-05	3.15491e-05	1.94788e-05	1.26819e-05
K04112	9.28029e-08	2.87536e-07	4.31022e-07	1.63455e-06	6.45217e-08	4.25503e-06	8.33941e-07	3.15699e-06	3.28202e-06	2.76682e-06
K04113	2.59148e-07	4.01466e-07	1.80541e-07	5.70551e-07	0	2.3764e-06	8.31693e-08	6.70763e-07	1.2729e-06	1.83957e-07
K04116	5.14989e-05	2.60505e-06	1.2953e-05	5.38949e-06	1.72649e-05	2.83627e-06	1.15104e-05	1.93102e-05	9.82504e-06	1.04167e-05
K04117	2.71427e-05	1.67687e-06	1.17959e-05	2.60445e-06	1.20789e-05	1.86497e-06	3.1996e-06	2.14187e-05	7.85266e-06	4.35466e-06
K04118	1.62084e-06	3.8127e-06	1.75264e-06	1.32652e-06	7.88875e-06	2.19122e-06	1.21167e-06	2.07897e-07	5.52334e-07	4.57098e-07
K04120	1.45013e-07	0	0	0	2.77259e-06	0	0	0	0	0
K04127	8.09131e-06	7.75459e-06	1.09865e-05	1.45727e-05	1.75115e-05	2.01209e-05	2.06395e-05	4.08433e-05	3.3586e-05	2.02412e-05
K04128	0	2.12372e-07	8.77231e-07	1.99365e-06	2.11801e-08	2.23484e-07	0	0	0	0
K04374	1.6463e-07	7.49418e-07	4.15833e-07	1.15986e-06	6.79711e-07	1.05676e-06	1.61837e-06	1.56773e-06	1.61728e-07	7.0118e-07
K04377	1.34584e-06	1.92207e-06	1.99243e-06	2.44453e-06	1.4328e-06	3.47103e-06	2.69955e-06	3.60792e-06	3.05741e-06	1.73158e-06
K04437	2.99173e-06	3.2564e-06	5.26017e-06	5.57503e-06	3.23326e-06	8.65036e-06	4.44978e-06	8.55961e-06	6.51878e-06	6.10577e-06
K04451	5.28262e-07	4.09187e-07	7.36053e-07	1.55073e-07	3.06065e-07	8.07365e-07	4.521e-07	1.04177e-06	0	6.24983e-07
K04467	0	0	0	0	0	2.82996e-06	1.52374e-07	0	6.76302e-06	8.4257e-07
K04486	2.57336e-06	6.21697e-07	1.42607e-06	3.05372e-06	3.539e-07	8.23011e-06	1.15216e-05	1.60961e-05	5.32373e-06	2.83047e-06
K04487	0.000315808	0.000320218	0.000362038	0.000246787	0.000293749	0.000306803	0.00021621	0.000300105	0.000326913	0.000307999
K04503	5.93162e-07	9.67429e-07	9.96287e-07	1.35546e-06	4.21289e-07	1.71149e-06	9.87928e-07	1.41807e-06	1.8335e-06	1.46825e-06
K04516	3.35818e-06	2.97684e-06	6.06391e-06	2.15496e-06	7.71498e-06	1.18022e-06	6.01362e-06	6.31958e-07	3.79771e-06	1.36619e-06
K04517	0.000160517	0.000118716	9.31316e-05	5.59438e-05	0.000137194	6.53812e-05	9.15279e-05	8.9601e-05	6.24154e-05	7.3535e-05
K04518	5.88047e-05	6.5846e-05	8.46898e-05	0.000110538	0.000142054	0.000136178	0.000126569	0.000148965	0.00013943	0.000139649
K04524	0	2.23864e-07	2.6846e-07	1.01807e-06	4.68849e-07	1.9435e-06	3.71012e-07	0	3.78554e-07	9.57389e-07
K04551	5.75711e-07	5.20263e-07	8.02166e-07	8.45008e-07	1.33422e-07	1.05586e-06	6.15884e-07	1.27726e-06	1.31965e-06	8.17343e-07
K04561	0.000128733	0.00028246	0.000116765	0.000119912	3.84885e-05	0.000215784	0.000215324	0.000175657	0.000210023	0.000183796
K04562	3.71897e-05	7.16554e-05	5.99725e-05	5.54335e-05	5.60143e-05	8.2383e-05	5.64744e-05	5.25927e-05	5.99756e-05	5.13476e-05
K04564	0.000272819	0.000194815	0.000237802	0.000283687	0.000285923	0.000257479	0.000235476	0.000173377	0.000253609	0.000226254
K04565	8.87168e-05	6.34223e-05	6.95265e-05	8.36231e-05	0.000131635	6.5981e-05	7.70889e-05	4.55504e-05	7.55134e-05	6.36065e-05
K04566	4.97202e-05	5.32048e-05	6.65991e-05	0.000115494	9.93497e-05	9.24516e-05	0.000126401	0.000112624	0.000136811	0.000113754
K04567	0.000313694	0.000304336	0.000374008	0.000372029	0.000203679	0.000396454	0.000313245	0.000344383	0.000362118	0.000361906
K04574	0	1.15139e-06	0	0	2.06693e-08	0	0	0	0	0
K04618	2.89132e-05	1.35565e-05	1.48549e-05	2.34644e-06	2.66453e-06	3.12181e-06	9.37154e-08	3.16176e-07	7.17153e-08	9.43463e-06
K04632	1.36246e-06	8.37008e-07	1.5952e-06	1.98195e-06	7.7172e-07	3.39965e-06	2.02906e-06	1.79652e-06	3.96768e-06	2.47387e-06
K04650	0	0	0	5.22653e-07	0	0	0	0	0	0
K04712	2.97659e-07	7.76643e-08	4.70536e-08	8.922e-08	1.6211e-06	3.71609e-07	6.36859e-08	0	1.9905e-06	5.75327e-07
K04719	5.75966e-05	5.32271e-05	9.72226e-05	3.55322e-05	0.000127086	5.04914e-05	3.76464e-05	2.65009e-05	4.82581e-05	3.95416e-05
K04720	1.45672e-06	2.87774e-06	8.2965e-07	1.83565e-06	1.95731e-06	1.48222e-06	2.52416e-06	2.37003e-06	7.01883e-07	1.28682e-06
K04739	0	9.6217e-08	1.35716e-06	1.00871e-06	1.80726e-07	3.06684e-06	2.15125e-06	1.83179e-05	4.00896e-06	4.03639e-06
K04751	0.000156229	0.000134488	9.8753e-05	0.000110407	0.000127286	0.000130052	0.000122663	9.20279e-05	0.000131273	0.00010248
K04765	9.63235e-05	5.98294e-05	0.000124602	0.000133888	0.000131681	0.000128636	9.59015e-05	9.57145e-05	0.000115151	8.98345e-05
K04771	0.000449553	0.000437761	0.000419694	0.000335078	0.000347487	0.000384906	0.000313895	0.000387533	0.000437547	0.000368017
K04780	0.0001286	8.56933e-05	0.000206011	1.62913e-05	1.94089e-05	8.58365e-06	2.72271e-06	3.21716e-06	1.14227e-06	3.98217e-05
K04782	6.20117e-05	5.25265e-05	3.91513e-05	4.28173e-05	7.59131e-05	3.35363e-05	4.33878e-05	2.40003e-05	3.29329e-05	2.14358e-05
K04785	0	0	1.19077e-07	4.51572e-07	7.13008e-07	2.35105e-07	1.64564e-07	9.48012e-08	8.81525e-07	9.09976e-08
K04787	8.91872e-08	0	7.45612e-07	1.25669e-06	0	0	0	0	5.25691e-07	2.65902e-06
K04788	5.28425e-06	3.9675e-06	2.8487e-06	2.31932e-06	1.269e-06	2.659e-07	1.17322e-07	8.80516e-07	2.78201e-07	1.00513e-06
K04789	4.82458e-07	6.58532e-06	1.16235e-06	4.75989e-06	4.90062e-08	6.93605e-07	2.83313e-07	3.59271e-07	1.51411e-06	5.12658e-06
K04790	8.49327e-08	7.89455e-07	3.94469e-07	1.49593e-07	1.181e-07	0	0	0	0	0
K04791	0	1.26869e-07	1.52143e-07	2.88483e-07	0	0	0	2.42252e-07	3.21803e-07	1.51146e-06
K04792	0	2.14411e-07	7.57465e-07	1.61195e-06	0	0	2.17678e-07	1.75558e-06	1.05829e-06	1.1577e-06
K04793	1.40561e-07	3.26631e-07	1.30567e-07	7.42717e-07	1.03911e-05	0	0	4.70784e-07	5.52334e-07	2.19512e-06
K04801	6.29819e-06	0	0	6.79169e-07	0	3.536e-07	0	0	0	0
K05103	1.69447e-06	1.28909e-06	1.83847e-06	3.49925e-06	1.54366e-06	4.56913e-06	2.21333e-06	2.68708e-06	3.24768e-06	2.82585e-06
K05275	2.36994e-05	9.79295e-06	1.69915e-05	3.34233e-06	1.19054e-07	1.98583e-06	6.58996e-06	2.62548e-06	4.30698e-07	1.36224e-07
K05281	1.69364e-06	2.87296e-07	1.0783e-06	3.21813e-05	1.34016e-07	1.7199e-05	1.47434e-06	1.50558e-05	1.99898e-05	1.81658e-05
K05288	0	2.85333e-07	0	1.62203e-07	6.40273e-08	3.37794e-07	2.36443e-07	1.36209e-07	3.61874e-07	1.56892e-06
K05296	5.94778e-07	2.35282e-06	5.11597e-06	8.11301e-06	1.86087e-07	1.52556e-05	8.64715e-06	1.69375e-05	3.56041e-05	1.82234e-05
K05297	1.11694e-05	4.03923e-05	2.23921e-05	1.53162e-05	9.87706e-06	6.32272e-05	2.69074e-05	1.67169e-05	3.51962e-05	3.89336e-05
K05299	0	5.56037e-08	2.22269e-08	8.42905e-08	0	1.31654e-07	9.21527e-08	6.37041e-07	1.41039e-07	2.37798e-07
K05304	1.78706e-07	0	2.48999e-07	1.10165e-06	1.86369e-07	9.83245e-07	1.83529e-06	3.83258e-06	1.58e-06	1.1417e-06
K05306	4.48838e-06	1.18643e-05	4.54059e-05	1.08177e-05	2.88776e-05	3.99394e-05	8.00306e-06	1.10469e-05	1.97846e-05	2.68025e-05
K05308	0	2.35076e-07	0	5.34531e-07	0	2.67164e-06	0	2.69322e-07	5.9627e-07	1.72344e-07
K05341	9.28041e-07	8.49613e-05	5.37389e-06	1.49102e-05	7.98185e-07	5.43244e-05	6.21105e-06	1.09563e-05	4.24303e-05	3.99109e-05
K05342	3.4878e-05	3.29182e-05	6.16774e-05	0.000127058	6.10192e-05	0.000104299	8.53498e-05	0.000126605	8.59406e-05	0.000118099
K05343	0.000385806	0.000208749	0.000202562	0.000154309	0.000148149	0.00027419	0.000324906	0.000351746	0.000351237	0.000320278
K05349	0.000883612	0.000724452	0.000859425	0.00116149	0.000864861	0.00131	0.00133426	0.00142604	0.0011551	0.00133791
K05350	0.000173774	0.000201278	0.000201062	0.000292265	0.000196379	0.000337217	0.000371197	0.000423231	0.000312367	0.000361874
K05351	5.10341e-05	0.000163053	2.87035e-05	1.71599e-05	7.1605e-05	1.32446e-05	1.18087e-05	7.496e-06	5.28841e-06	2.32576e-05
K05358	6.26785e-05	9.3894e-05	7.20807e-05	1.59493e-05	0.000101135	2.93553e-05	2.80191e-05	3.93331e-06	2.62345e-05	3.61465e-05
K05364	1.58072e-06	3.70595e-06	1.84697e-06	1.23138e-05	9.43611e-07	4.28824e-05	1.6274e-05	3.5305e-05	3.33288e-05	2.45725e-05
K05365	9.33748e-05	4.92602e-05	4.83553e-05	0.000133583	0.000136162	0.000160379	0.000121874	0.000195024	0.000106689	7.30092e-05
K05366	0.000796736	0.00103419	0.000857964	0.000658995	0.000907156	0.000759175	0.000707142	0.000779548	0.000895025	0.000739977
K05367	0.000177087	0.000210957	0.000180333	0.000208558	0.000212731	0.000189163	0.000119027	0.000230251	0.000180408	0.000154771
K05368	0	1.48647e-07	1.78259e-07	0	0	5.2793e-07	1.23177e-07	0	0	2.45203e-06
K05375	6.33408e-05	3.27616e-05	4.25898e-05	1.55485e-05	2.97473e-05	7.41552e-06	1.29137e-05	2.75585e-07	5.58953e-06	2.58822e-05
K05396	1.04665e-05	1.17207e-05	2.53708e-05	1.51125e-05	1.04558e-05	1.41801e-05	1.41213e-05	2.70331e-05	2.78981e-05	5.23257e-05
K05515	0.000291262	0.00036338	0.000223683	0.000263883	0.000313117	0.000367809	0.000322146	0.000402799	0.000462103	0.000364199
K05522	5.95943e-05	4.31454e-05	5.08024e-05	0.000141203	8.70111e-05	0.000113354	0.00014598	0.000127125	6.72389e-05	0.000134016
K05523	1.9136e-05	9.18575e-06	4.37403e-06	5.06282e-06	2.37055e-05	2.4023e-07	2.96149e-05	2.96655e-07	7.65621e-07	2.91648e-06
K05525	5.25635e-06	6.64919e-06	6.98405e-06	4.58187e-06	1.03476e-06	1.82597e-06	4.91989e-06	6.17153e-07	3.44739e-07	3.38598e-06
K05526	7.93071e-07	0.00014373	3.57503e-05	1.8148e-05	6.98896e-06	4.26457e-05	1.06681e-05	1.36337e-05	3.24413e-05	4.38811e-05
K05546	2.68558e-07	4.85385e-07	8.31543e-08	3.15344e-07	1.86717e-07	9.85076e-07	4.59677e-07	3.97212e-07	7.03532e-07	1.27092e-07
K05549	1.16161e-06	1.77926e-05	1.86839e-05	1.50925e-05	1.0069e-05	2.77912e-05	3.96317e-06	2.31851e-06	8.95384e-06	2.15384e-05
K05550	9.68e-07	1.46845e-05	3.69921e-05	2.18768e-05	1.20131e-05	4.40714e-05	5.27821e-06	3.05956e-06	1.51707e-05	3.73876e-05
K05551	1.701e-05	9.55449e-06	7.31087e-06	4.91349e-06	6.20306e-06	1.94178e-07	8.87746e-07	1.06106e-06	6.79141e-07	1.05159e-07
K05552	3.87556e-06	2.0749e-06	8.45605e-07	0	9.47519e-07	0	2.93865e-07	6.69278e-07	0	0
K05553	1.30781e-05	1.30263e-05	6.08917e-06	8.2104e-06	2.09311e-06	3.26534e-07	1.10125e-06	2.63337e-07	3.49812e-07	0
K05554	1.74376e-05	1.20178e-05	5.50908e-06	9.79986e-06	3.63782e-06	2.30797e-07	1.03245e-06	2.13696e-06	4.81883e-07	1.59087e-07
K05555	4.64146e-06	2.42433e-06	1.66915e-06	1.74306e-06	8.82562e-07	1.89601e-07	1.97312e-06	5.93376e-06	8.87118e-07	1.59503e-06
K05556	0	0	0	2.10621e-07	0	0	7.67557e-08	3.62579e-06	4.69896e-07	0
K05572	1.79041e-06	1.97016e-07	6.65245e-07	3.25362e-06	2.55547e-07	1.43108e-05	2.81893e-06	1.39414e-07	3.20318e-06	9.36456e-06
K05573	2.485e-06	1.26111e-06	1.27355e-06	4.67872e-06	5.36186e-07	2.59307e-05	5.50014e-06	8.87177e-07	8.24957e-06	2.14112e-05
K05574	1.05944e-06	4.10314e-07	2.46027e-07	3.96525e-06	0	7.52918e-06	3.57009e-06	0	2.6019e-06	6.39239e-06
K05575	7.85466e-07	1.1564e-07	3.59813e-07	1.8217e-06	1.38394e-07	6.21854e-06	1.30013e-06	2.25392e-06	2.92531e-06	5.35802e-06
K05576	3.14195e-07	0	0	8.30096e-07	0	1.72871e-06	1.21003e-06	0	2.1606e-06	2.89943e-06
K05577	8.59696e-06	1.61004e-05	1.19507e-05	1.58989e-05	7.78492e-06	4.78738e-05	2.78391e-05	4.83991e-05	3.19558e-05	4.55094e-05
K05578	9.05309e-08	3.50621e-07	0	9.56721e-07	6.29421e-08	3.81879e-06	4.64871e-07	0	1.7787e-07	1.79939e-06
K05579	6.91389e-07	5.67045e-07	7.17787e-07	2.29224e-06	1.4138e-07	7.38432e-06	1.77512e-06	3.00765e-07	2.79672e-06	5.60074e-06
K05580	2.13537e-06	5.88326e-07	5.62407e-07	6.11173e-06	1.85579e-07	9.65541e-06	2.05594e-06	5.61695e-07	2.76287e-06	1.06384e-05
K05581	1.10858e-06	6.24503e-07	5.61684e-07	2.84008e-06	4.20406e-07	1.03505e-05	2.45811e-06	5.96234e-07	3.1681e-06	6.15235e-06
K05582	1.4453e-06	7.30117e-07	6.42082e-07	3.2097e-06	5.24271e-07	1.00265e-05	2.90408e-06	9.29424e-08	4.07428e-06	8.83212e-06
K05586	0	0	0	6.31864e-07	0	1.97383e-06	0	0	1.17474e-06	0
K05587	0	0	0	6.13549e-07	0	2.23605e-06	0	0	1.53993e-06	0
K05588	0	0	0	9.7248e-07	6.04381e-08	4.64084e-06	2.23188e-07	1.28573e-07	3.68674e-06	3.70243e-07
K05592	0.000160269	0.00019797	0.000147853	0.00024188	0.000273309	0.000240191	0.000217236	0.000187088	0.000242697	0.000206786
K05597	0.000108954	8.1451e-05	5.18607e-05	1.40885e-05	4.23462e-05	2.66272e-05	2.0002e-05	8.24749e-06	1.52251e-05	4.46662e-05
K05599	0	1.31092e-06	8.72146e-08	6.0826e-08	0	4.55552e-06	0	0	1.04289e-06	4.45339e-06
K05600	0	1.36183e-06	0	1.7105e-07	0	8.90548e-07	1.2543e-07	0	9.56358e-07	7.58649e-06
K05601	0	0	3.47952e-07	9.52158e-07	7.23425e-07	6.65658e-06	2.88251e-07	0	2.03646e-06	0
K05602	1.91855e-05	1.40887e-05	2.29992e-05	5.74594e-05	2.60984e-05	6.59041e-05	9.15571e-05	0.000191101	6.75198e-05	6.41438e-05
K05603	5.43107e-05	0.000105787	7.35581e-05	4.92829e-05	2.02035e-05	5.35548e-05	2.86684e-05	0.00010246	5.95995e-05	8.53756e-05
K05606	3.13752e-05	2.78959e-05	3.77786e-05	4.19769e-05	4.57069e-05	3.64194e-05	4.01536e-05	4.7517e-05	5.72037e-05	4.09477e-05
K05607	1.45232e-07	0	1.34906e-07	1.279e-06	0	2.66357e-07	0	4.29613e-07	2.5681e-06	2.47425e-06
K05616	3.16262e-07	4.40952e-07	1.05759e-06	1.29066e-06	7.9158e-07	6.96034e-07	1.13679e-06	2.20647e-06	1.61558e-06	1.72148e-06
K05658	0	0	0	0	0	7.73371e-07	0	0	4.1425e-06	3.29267e-06
K05685	0.000177366	0.000166971	0.000277979	8.19751e-05	0.000232547	6.93575e-05	0.000120287	7.24246e-05	8.68577e-05	7.11901e-05
K05692	3.50349e-06	5.79301e-06	5.58983e-06	6.72794e-06	3.75641e-06	1.2855e-05	7.90647e-06	1.10007e-05	1.26049e-05	7.42215e-06
K05699	1.8209e-07	2.82091e-07	5.92002e-07	6.41438e-07	4.43098e-07	5.00933e-07	8.18146e-07	9.42626e-07	5.36643e-07	5.17032e-07
K05708	2.07034e-07	0	0	1.2027e-06	0	2.39335e-06	1.2888e-06	2.8704e-06	3.50089e-06	1.48193e-05
K05710	3.42255e-05	2.50486e-05	5.94649e-05	1.7832e-05	3.42427e-05	1.74388e-05	1.5424e-05	3.53118e-05	1.24269e-05	2.10163e-05
K05712	0.000292136	0.000168161	0.000311935	9.59947e-05	9.12675e-05	8.38953e-05	4.32171e-05	0.000102501	7.08836e-05	0.000113359
K05713	6.46744e-05	3.97017e-05	1.98945e-05	6.23479e-06	1.4041e-05	1.35965e-05	1.26709e-05	8.13064e-06	1.15787e-05	1.95356e-05
K05714	3.56778e-06	4.55019e-06	2.23788e-06	2.17925e-06	9.5146e-07	4.39833e-06	5.84736e-06	5.0158e-06	5.78402e-06	8.47886e-06
K05759	3.40935e-07	7.92255e-07	1.05565e-06	8.0066e-07	2.37037e-07	1.71677e-06	1.31301e-06	1.3447e-06	1.78627e-06	9.68059e-07
K05764	7.17491e-07	3.70507e-07	8.88634e-07	1.26373e-06	6.6512e-07	8.77256e-07	9.21069e-07	2.82989e-06	2.34948e-06	6.79086e-07
K05765	7.67615e-07	8.17556e-07	9.80425e-07	1.18301e-06	1.06738e-06	2.81563e-06	1.6013e-06	2.41261e-06	1.31965e-06	1.36224e-06
K05770	7.33106e-05	6.06854e-05	8.84562e-05	5.21556e-05	0.000109873	5.72748e-05	6.95015e-05	5.19074e-05	6.10324e-05	5.49008e-05
K05772	4.67316e-05	2.37718e-05	1.63307e-05	1.61806e-05	2.17243e-05	1.58746e-05	3.04663e-05	1.67138e-05	3.70114e-05	3.48862e-05
K05773	3.73279e-05	1.51645e-05	1.33509e-05	2.20578e-05	2.57928e-05	3.07785e-05	2.80259e-05	4.16022e-05	3.4454e-05	3.61907e-05
K05774	3.93609e-05	4.10514e-05	3.80138e-05	1.81412e-05	4.44343e-05	3.50972e-05	1.29681e-05	1.42808e-05	3.17405e-05	3.00719e-05
K05776	1.89759e-06	6.94302e-06	2.44515e-06	3.10453e-06	4.81056e-06	1.43956e-06	3.366e-06	2.46975e-07	1.04745e-06	3.2479e-06
K05780	8.86474e-05	6.99353e-05	6.66213e-05	2.29286e-05	7.18093e-05	2.15567e-05	3.7001e-05	1.19574e-05	1.13566e-05	3.82362e-05
K05783	6.82284e-07	8.56473e-06	3.28681e-05	1.3082e-05	1.25023e-05	1.79052e-05	2.66381e-06	4.7823e-06	5.06111e-06	1.77021e-05
K05784	8.22962e-07	1.55518e-05	3.28073e-05	1.54008e-05	1.02039e-05	3.87122e-05	1.70748e-06	1.64116e-06	5.57357e-06	2.47106e-05
K05797	0	0	0	5.63115e-07	2.41513e-06	3.75443e-06	0	0	6.28154e-07	0
K05813	0.000257106	0.000191362	0.000245394	0.000123485	0.000246636	0.000103576	0.000127531	6.4229e-05	9.56495e-05	0.000130388
K05814	0.000267275	0.000178375	0.0002215	9.17934e-05	0.000169329	9.9766e-05	0.000129039	7.21895e-05	9.96815e-05	0.000111503
K05815	0.000356141	0.000213977	0.000335942	0.000127755	0.000284589	0.000137967	0.000154785	8.29408e-05	0.000124637	0.000130246
K05816	0.000273436	0.000172314	0.000251333	0.000107017	0.00027376	0.000107854	9.43398e-05	7.6348e-05	9.11145e-05	0.000105903
K05825	9.55082e-05	0.000103877	0.000132113	4.30957e-05	4.99832e-05	8.53138e-05	4.87754e-05	4.71124e-05	5.30565e-05	6.81337e-05
K05829	4.31138e-07	2.50466e-07	4.00483e-07	1.13906e-06	2.24813e-07	1.97678e-07	5.53467e-07	3.98548e-06	1.48239e-06	1.68325e-06
K05830	0	7.07908e-08	0	0	0	0	0	4.82548e-06	1.88521e-07	2.65973e-07
K05845	5.24366e-05	5.49607e-05	8.79954e-05	8.60375e-05	9.27564e-05	0.00013615	0.0001319	0.000124899	0.000100435	0.000133599
K05846	0.000247811	0.000262811	0.00025322	0.000173464	0.000247786	0.000264796	0.000207939	0.000301508	0.000232186	0.000299073
K05847	4.94267e-05	7.30554e-05	8.18367e-05	8.13173e-05	0.000128548	0.000149516	0.000132091	0.000164345	0.00012757	0.00015013
K05850	6.2431e-08	0	0	1.84466e-07	0	0	8.01449e-08	6.97933e-06	1.22661e-07	8.8634e-08
K05851	2.4386e-07	1.12947e-05	1.77859e-05	1.31428e-05	7.44726e-06	5.68416e-05	2.81158e-06	1.92816e-07	3.57254e-05	2.78189e-05
K05863	5.89839e-07	6.85325e-07	6.39217e-07	8.65744e-07	5.46785e-07	7.2118e-07	2.52399e-07	1.30861e-06	1.15888e-06	0
K05873	6.64107e-06	6.97327e-06	4.06429e-06	1.64663e-05	1.5551e-06	7.1397e-06	1.11154e-05	1.8033e-05	2.83263e-05	1.29838e-05
K05874	2.61017e-05	0.000100128	0.000110213	3.19591e-05	9.78172e-05	2.81456e-05	5.96498e-05	3.47324e-05	5.131e-05	3.59204e-05
K05875	9.08372e-06	0.000140889	1.76817e-05	2.54732e-05	1.0218e-05	4.9464e-05	3.75454e-05	3.30817e-05	4.64585e-05	5.57451e-05
K05877	0	0	4.02287e-07	7.62791e-07	9.63524e-07	1.58855e-07	2.22384e-07	0	6.80714e-07	1.2297e-07
K05878	3.4393e-05	3.17283e-05	1.97125e-05	5.09221e-05	3.0392e-05	6.59301e-05	6.64834e-05	4.75368e-05	6.251e-05	9.63202e-05
K05879	1.45337e-05	2.39378e-05	1.29412e-05	2.3482e-05	3.76773e-05	3.03906e-05	3.40604e-05	3.02788e-05	2.90301e-05	4.91225e-05
K05895	3.15714e-05	2.93667e-05	5.13119e-05	3.91469e-05	7.29521e-05	3.91012e-05	2.74036e-05	2.72376e-05	4.10993e-05	3.226e-05
K05898	5.06767e-05	5.67441e-05	4.96146e-05	5.00669e-05	0.000142456	4.41946e-05	5.60097e-05	4.97313e-05	3.55791e-05	3.35318e-05
K05913	2.84399e-05	1.13042e-05	3.23059e-06	4.9333e-06	1.37979e-06	1.71743e-05	8.08954e-07	1.34661e-07	7.07484e-07	3.84869e-07
K05916	8.89723e-05	0.000151178	9.57212e-05	6.16686e-05	9.94695e-05	0.000127017	6.19203e-05	3.38553e-05	8.23099e-05	0.000132611
K05917	2.61334e-06	1.37133e-05	3.28847e-06	8.03289e-06	6.34719e-06	1.77465e-05	2.2984e-05	2.27426e-05	1.77983e-05	2.4808e-05
K05921	0.000129686	0.00011426	0.00013887	5.39226e-05	0.000112179	3.06447e-05	3.05487e-05	3.03966e-05	2.62632e-05	6.81627e-05
K05928	1.05826e-05	1.52864e-05	1.63087e-05	1.33467e-05	5.01917e-05	1.42969e-05	8.3374e-06	2.30479e-06	5.93411e-06	7.46618e-06
K05934	4.00658e-05	4.00338e-05	2.84973e-05	1.68922e-05	5.9645e-05	9.82913e-06	1.77103e-05	6.17026e-06	7.60175e-06	2.4126e-05
K05936	8.84736e-05	6.61668e-05	8.25781e-05	3.69228e-05	0.000109379	4.18253e-05	3.08769e-05	1.55782e-05	3.11036e-05	4.52417e-05
K05939	2.8532e-05	5.8024e-05	4.71869e-05	8.10335e-05	2.19763e-05	6.57674e-05	5.19648e-05	4.41825e-05	0.000117779	6.62737e-05
K05964	0	0	2.36264e-07	6.71982e-07	1.479e-06	4.45274e-07	1.63258e-07	7.35291e-07	2.49865e-07	0
K05966	8.91413e-06	1.10231e-05	5.22347e-06	4.76202e-06	2.24953e-06	6.46037e-06	4.19074e-06	1.47308e-05	1.00578e-05	1.29612e-05
K05973	0.00019765	0.000218097	0.000196147	0.000195482	0.000168607	0.000151365	0.000163708	0.000182068	0.000177943	0.000153255
K05979	9.32616e-06	5.55371e-06	6.08565e-06	2.13228e-05	2.17065e-05	2.33304e-05	1.00275e-05	6.74878e-05	1.94537e-05	2.04351e-05
K06001	1.85424e-06	9.57746e-06	1.01686e-05	7.16237e-06	9.50407e-06	3.14514e-06	6.29591e-06	1.24745e-05	5.4759e-06	4.02999e-06
K06013	7.53957e-05	0.000203171	0.000127176	5.85139e-05	5.67337e-05	8.65308e-05	8.06552e-05	0.000109482	0.000103633	0.000103176
K06016	0.0004264	0.000444766	0.000301328	0.00015401	0.000254857	0.000260833	0.000144	0.000211491	0.000216827	0.00029819
K06019	5.11184e-07	5.64181e-08	1.35315e-07	9.17233e-07	2.95029e-06	1.35425e-06	1.33483e-06	1.18681e-05	2.30015e-06	2.9239e-06
K06027	3.61234e-06	1.07618e-07	2.15096e-07	8.15701e-07	0	1.69873e-06	0	4.10988e-07	9.09914e-08	6.57497e-08
K06034	2.82776e-07	0	6.12896e-07	9.96115e-07	3.27669e-07	1.03723e-06	9.68025e-07	4.04299e-06	3.1483e-06	2.81022e-06
K06041	0.000186169	0.000239658	0.000180487	0.00019199	0.000170709	0.00022358	0.000137133	0.000186896	0.000216635	0.000174961
K06042	5.81608e-05	5.41267e-05	5.58386e-05	3.25823e-05	9.93792e-05	5.53401e-05	3.70436e-05	2.17904e-05	4.425e-05	4.07175e-05
K06044	8.59691e-05	4.99965e-05	7.60631e-05	9.31587e-05	0.000127706	0.000106742	6.98622e-05	0.000121036	0.000106844	0.000112343
K06045	6.09993e-06	4.61014e-06	1.18958e-05	2.1976e-05	2.8742e-06	3.02374e-05	2.59993e-05	8.3439e-05	5.31423e-05	3.65754e-05
K06062	2.34497e-07	1.21093e-07	7.26079e-07	2.34047e-06	1.0869e-07	1.86364e-06	1.30447e-06	6.82106e-06	4.30012e-06	1.10973e-06
K06073	3.36167e-07	0	2.21179e-06	2.16554e-06	0	2.04084e-07	6.04282e-06	4.80219e-05	2.41413e-06	3.18173e-07
K06074	1.87781e-07	1.72389e-07	5.87891e-07	0	9.1389e-07	1.2245e-06	0	0	4.37264e-07	9.47891e-07
K06079	1.11293e-06	2.32916e-07	3.62781e-07	3.16522e-07	1.95484e-06	0	3.26341e-06	0	1.61945e-06	2.99334e-07
K06080	0	0	0	0	0	5.44224e-07	0	0	0	4.21285e-07
K06118	1.31051e-06	7.29213e-06	4.12679e-06	2.69402e-05	2.13283e-06	5.50329e-06	1.41726e-05	8.1904e-06	9.59079e-06	9.29446e-06
K06131	0.000424877	0.00043724	0.000505142	0.000390992	0.000429784	0.000478392	0.000473847	0.000466425	0.000423724	0.000441029
K06132	0.000153551	0.000222752	0.000108864	7.10612e-05	8.90346e-05	9.29332e-05	8.8984e-05	0.000102036	9.62263e-05	8.30455e-05
K06133	0.000108298	0.000101536	6.20277e-05	5.69133e-05	4.48472e-05	6.29331e-05	5.3079e-05	9.73443e-05	4.44094e-05	6.1296e-05
K06134	9.61096e-05	0.000102159	0.000137548	9.15944e-05	9.64376e-05	0.000120766	7.46121e-05	9.51293e-05	9.98398e-05	0.000101523
K06151	5.69791e-05	4.50352e-05	6.12309e-05	3.17642e-05	5.05285e-05	8.05419e-05	7.60467e-05	7.4619e-05	0.000109426	7.57095e-05
K06152	2.49227e-05	2.57844e-05	4.21604e-05	1.53807e-05	2.5372e-05	2.2881e-05	2.83825e-05	2.83687e-05	3.93034e-05	3.72481e-05
K06153	0.000238161	0.000291858	0.000252234	0.000273069	0.000227992	0.000304179	0.000335782	0.000283041	0.000304375	0.000303132
K06159	2.84415e-07	5.02471e-07	2.62295e-06	1.01456e-06	1.6146e-07	1.59458e-05	2.39086e-06	5.37537e-07	3.35213e-07	2.16317e-07
K06160	0.000119035	9.82504e-05	0.000171245	6.72273e-05	3.43281e-05	3.00556e-05	1.97256e-05	1.82666e-06	1.55516e-05	4.66434e-05
K06162	0.000115453	7.5986e-05	7.93541e-05	8.93886e-05	7.80081e-05	3.92068e-05	4.07684e-05	4.56901e-05	4.19983e-05	5.46552e-05
K06163	0.00014054	0.000101478	7.02958e-05	3.00564e-05	6.24245e-05	4.00546e-05	2.75033e-05	1.0406e-05	1.78655e-05	6.25529e-05
K06164	9.08648e-05	5.30263e-05	6.47233e-05	2.84842e-05	6.70142e-05	1.81653e-05	2.55983e-05	1.19798e-05	9.56086e-06	3.31699e-05
K06165	8.47411e-05	4.3699e-05	5.11163e-05	2.00122e-05	6.71818e-05	1.89044e-05	3.00116e-05	9.50512e-06	1.15075e-05	3.08973e-05
K06166	3.22555e-05	2.82478e-05	2.28548e-05	1.2463e-05	4.36033e-05	9.93524e-06	1.2161e-05	6.45951e-06	1.01862e-05	1.40729e-05
K06167	8.85284e-05	6.96931e-05	0.000102962	7.17276e-05	0.000130935	7.53445e-05	9.19941e-05	7.88805e-05	9.64869e-05	8.11127e-05
K06187	0.000151431	0.000149051	0.000171032	0.000200223	0.000197354	0.000209931	0.000210192	0.000260028	0.000214443	0.000184529
K06208	7.40481e-06	4.39321e-06	3.5218e-06	4.87086e-06	9.14075e-07	4.64657e-06	4.4262e-06	1.64837e-05	1.13851e-05	8.68099e-06
K06211	3.76297e-07	7.28688e-08	0	0	5.23245e-07	0	1.20766e-06	0	0	0
K06215	1.68823e-05	1.84482e-05	2.70002e-05	6.94376e-05	2.59562e-05	6.97057e-05	8.98388e-05	0.00012637	6.37357e-05	7.60219e-05
K06223	3.53224e-05	4.45663e-05	1.81922e-05	5.75724e-06	7.46774e-05	3.39478e-05	2.73399e-05	1.57611e-05	2.37347e-05	1.73991e-05
K06237	0	0	7.24901e-08	5.95446e-06	2.06176e-06	0	0	0	1.53326e-07	0
K06281	4.33608e-06	3.19651e-06	1.48855e-06	3.80708e-06	1.31365e-07	2.98522e-05	9.6979e-06	6.8309e-06	7.85585e-06	7.77555e-06
K06282	2.14846e-06	1.2593e-06	6.0283e-07	1.27456e-06	0	1.43176e-05	5.76413e-06	2.51685e-06	5.30613e-07	2.61517e-06
K06443	2.63253e-05	1.85052e-05	2.87876e-05	2.16428e-05	9.45971e-05	1.63236e-05	2.18657e-05	2.11452e-05	2.85453e-05	2.20967e-05
K06445	0.000171796	0.000212903	0.000172552	0.000259929	0.000144608	0.000206553	0.000194903	0.000260599	0.000198303	0.000156999
K06446	7.15705e-05	0.000154885	7.39526e-05	5.22811e-05	6.20456e-05	3.56604e-05	6.63153e-05	4.28615e-05	5.28838e-05	4.38167e-05
K06447	4.59597e-05	0.000243591	7.88501e-05	7.1704e-05	8.29055e-05	0.000110033	5.9823e-05	5.02968e-05	8.57156e-05	8.21733e-05
K06519	5.98772e-07	1.03604e-06	7.32659e-07	1.53769e-06	9.47446e-07	2.69116e-06	1.40301e-06	3.2259e-06	2.54916e-06	1.26115e-06
K06528	8.78828e-08	4.76512e-07	6.53073e-07	1.3931e-06	3.05505e-07	1.28942e-06	7.89728e-07	6.49917e-07	1.72667e-07	8.73377e-07
K06539	4.09995e-07	2.38183e-07	1.90422e-07	5.41598e-07	7.12628e-07	1.69185e-06	9.21069e-07	1.21281e-06	1.61107e-06	1.01863e-06
K06546	1.4999e-07	5.22814e-07	8.35954e-07	1.84926e-06	0	6.73955e-06	0	4.43687e-07	2.94693e-07	1.38413e-05
K06596	0.000225707	0.000183191	0.000199248	0.000249531	0.000182654	0.000264639	0.000277327	0.000444649	0.000284178	0.000257187
K06597	2.71908e-05	1.06658e-05	1.13054e-05	6.56872e-05	3.11842e-05	1.06331e-05	2.09055e-05	7.56822e-05	3.01746e-05	1.76084e-05
K06598	1.80407e-05	1.71281e-05	3.92796e-05	3.91813e-05	2.99228e-05	3.92136e-05	2.24725e-05	3.82214e-05	3.30663e-05	4.07782e-05
K06606	2.03202e-05	1.60682e-05	4.74284e-05	1.63518e-05	6.09295e-05	8.84885e-06	1.68643e-05	4.76928e-06	8.91281e-06	1.38028e-05
K06617	0	2.83163e-07	0	3.21938e-07	0	6.70451e-07	0	0	2.87298e-06	5.18997e-07
K06640	0	1.2129e-07	0	0	7.40298e-06	0	0	0	3.07652e-07	0
K06718	1.71471e-05	1.88747e-05	2.24894e-05	1.45816e-05	4.06558e-05	7.8995e-06	2.26105e-05	1.60774e-05	1.14793e-05	3.08367e-06
K06720	1.9099e-05	1.96647e-05	2.30395e-05	1.73464e-05	4.48472e-05	1.00188e-05	3.06144e-05	1.03771e-05	1.96952e-05	6.014e-06
K06726	7.21701e-05	8.45547e-05	6.14761e-05	1.54759e-05	3.41639e-05	1.14092e-05	1.05626e-05	5.49671e-06	1.95946e-05	1.49789e-05
K06857	1.95686e-06	9.67572e-06	1.00218e-05	1.02972e-05	1.94979e-05	1.49203e-05	2.12834e-05	2.20147e-05	2.10241e-05	2.24881e-05
K06858	2.33359e-07	2.59362e-06	2.22349e-05	9.43336e-06	8.93661e-06	2.46566e-05	2.26827e-06	1.55582e-07	2.33924e-05	1.71721e-05
K06859	2.48524e-06	1.16993e-06	7.54938e-06	6.01436e-06	2.07017e-05	1.46936e-05	2.18476e-05	2.43687e-06	4.41253e-06	1.1741e-05
K06861	0.000192963	0.000208446	0.000162872	0.000209366	0.000157328	0.000231745	0.000134978	0.000184921	0.000212807	0.000205673
K06879	9.27925e-05	0.000129224	8.77101e-05	7.19899e-05	6.23508e-05	8.19708e-05	6.20686e-05	8.08038e-05	6.00378e-05	9.00525e-05
K06881	8.95795e-06	6.16088e-06	6.94476e-06	1.38674e-05	7.29181e-06	2.02423e-05	1.45915e-05	3.42668e-05	3.42714e-05	2.21899e-05
K06912	1.6109e-05	1.2266e-05	5.50772e-06	4.42857e-06	4.35941e-06	1.0407e-05	6.08353e-06	1.11793e-05	1.12406e-05	1.58924e-05
K06920	0.000193767	0.000183963	0.000205818	0.000132328	0.000212111	0.000151826	0.000151037	0.000158464	0.000188607	0.000132666
K06985	0.00014405	0.000117053	0.000183084	9.91025e-05	0.000164519	0.000135518	0.000144297	8.68006e-05	0.000130964	0.000102718
K06989	3.78975e-05	3.32202e-05	7.81926e-05	1.12143e-05	4.98297e-05	1.28159e-05	1.46406e-05	1.86569e-05	7.43298e-06	1.18239e-05
K06998	6.34422e-05	3.65325e-05	5.52642e-05	4.56934e-05	5.62432e-05	4.00831e-05	4.61263e-05	7.55602e-05	5.2609e-05	4.32918e-05
K07008	5.18008e-06	6.16782e-06	3.8263e-06	4.30695e-06	1.58026e-06	1.69547e-07	5.25743e-07	3.53548e-06	4.13126e-07	3.68005e-06
K07029	2.15871e-06	6.63267e-06	6.47573e-06	1.76359e-05	6.23879e-06	1.98574e-05	2.7397e-05	4.40168e-05	2.88266e-05	1.26653e-05
K07031	3.49364e-05	1.26953e-05	9.17679e-06	1.34223e-05	4.11945e-06	1.06166e-05	1.58477e-05	2.38806e-05	2.78796e-05	8.13807e-06
K07046	9.88589e-05	0.000122594	8.97383e-05	7.85945e-05	8.92323e-05	0.000100106	0.0001159	0.000142683	9.353e-05	0.000120004
K07072	1.15827e-06	1.37463e-06	1.92762e-06	7.61612e-06	9.71577e-08	5.88794e-06	3.68612e-06	2.1549e-05	1.27863e-05	8.24827e-06
K07091	0.000194157	0.000213588	0.000200642	0.000175215	0.000231454	0.000203377	0.000187553	0.000189003	0.000220776	0.000174233
K07102	0.000196838	0.000186431	0.000207579	0.000188744	0.000234401	0.000209368	0.000184102	0.000218117	0.000213643	0.000199323
K07104	0.000112181	7.40122e-05	9.58962e-05	7.0974e-05	0.000112931	7.13305e-05	6.14233e-05	7.62252e-05	6.2045e-05	7.61619e-05
K07106	3.28947e-05	6.50524e-05	3.15592e-05	5.03143e-05	3.03774e-05	4.8655e-05	4.2674e-05	7.33915e-05	2.54333e-05	4.71468e-05
K07122	4.66798e-05	8.9722e-05	4.97893e-05	1.97003e-05	3.46209e-05	1.90491e-05	1.93187e-05	2.792e-05	1.6913e-05	3.05966e-05
K07127	0.000109629	0.000109129	7.81681e-05	5.01655e-05	8.37484e-05	7.58021e-05	5.11061e-05	4.63778e-05	6.16931e-05	0.000110438
K07130	7.50296e-05	3.78312e-05	7.07821e-05	3.08191e-05	5.90959e-05	1.94713e-05	2.29266e-05	2.65959e-05	2.3919e-05	3.11242e-05
K07144	9.71268e-07	4.57284e-07	1.25344e-06	3.71359e-06	5.2772e-07	4.98952e-06	3.38421e-06	1.33156e-05	7.83071e-06	6.23011e-06
K07173	5.07886e-06	5.66167e-07	6.06386e-06	1.13494e-05	2.5672e-05	7.55385e-06	1.28585e-05	7.10238e-06	1.81984e-06	4.24126e-06
K07177	2.32756e-05	2.08463e-05	3.19946e-05	6.17399e-05	3.58045e-05	6.36237e-05	0.000105048	0.000100815	7.62844e-05	7.61366e-05
K07178	0.000111334	6.78193e-05	8.8815e-05	0.000139672	4.87562e-05	0.000114653	7.23478e-05	0.000119182	7.45938e-05	0.000103785
K07190	0	7.98386e-06	0	4.54732e-06	3.19645e-07	7.99369e-07	4.64346e-08	0	4.49965e-06	0
K07192	1.48458e-05	6.79798e-06	1.29321e-05	3.19738e-05	1.37327e-05	3.69638e-05	3.04869e-05	1.95809e-05	1.98891e-05	5.47077e-05
K07213	9.3611e-05	7.71777e-05	8.41972e-05	1.55493e-05	7.69808e-05	6.43899e-06	4.52142e-05	1.16117e-05	7.17927e-06	2.18528e-05
K07235	0	4.53666e-06	3.03139e-05	1.97602e-05	8.95611e-06	2.39447e-05	7.70496e-07	1.68087e-07	1.53381e-05	1.47546e-05
K07236	1.33533e-07	2.72205e-06	2.80383e-05	1.8406e-05	6.57562e-06	2.15976e-05	3.37222e-07	1.97503e-07	1.49638e-05	1.42605e-05
K07237	0	3.19923e-06	2.51223e-05	1.20972e-05	5.92339e-06	1.6354e-05	1.02853e-06	2.39397e-07	7.04497e-06	8.95667e-06
K07246	0.000283898	0.000208519	0.000306843	0.000105341	0.000146844	0.000146429	0.000128009	0.000121152	0.00014505	0.000185551
K07248	3.64845e-06	4.31076e-06	2.97154e-05	7.21553e-06	9.07302e-06	8.16922e-06	8.37132e-06	4.19216e-06	2.15829e-06	1.28548e-05
K07250	3.72634e-05	3.41821e-05	7.75321e-05	9.75651e-05	5.675e-05	0.000140826	0.00017509	0.000254539	0.000141516	0.000159073
K07258	0.000323954	0.000278878	0.000280401	0.000269404	0.000292458	0.000257989	0.000244991	0.000355896	0.00030363	0.000246483
K07259	5.72832e-05	0.000199079	0.000102169	8.64382e-05	7.76484e-05	9.2077e-05	0.000109273	0.00024902	0.000150956	0.00011714
K07260	2.48054e-05	7.85702e-06	2.12206e-05	5.94908e-05	4.30143e-05	4.55844e-05	7.06745e-05	5.21692e-05	6.22472e-05	4.65365e-05
K07264	1.17823e-07	4.48045e-06	5.20462e-07	6.80539e-07	8.04188e-06	5.45601e-07	5.76527e-06	7.79615e-08	9.68286e-06	2.86558e-05
K07299	4.83293e-07	9.14871e-07	9.20661e-07	1.83737e-06	2.41466e-07	2.15719e-06	1.68701e-06	3.2942e-06	2.32637e-06	1.13358e-06
K07306	8.67724e-08	0	4.03013e-07	1.52834e-07	9.04935e-07	1.59141e-07	0	0	1.02291e-06	0
K07307	9.10452e-08	0	5.92002e-07	3.20719e-07	1.20269e-06	3.33956e-07	2.33756e-07	0	1.25217e-06	2.58516e-07
K07308	0	7.46212e-08	8.94867e-08	5.09037e-07	1.07166e-06	0	0	0	1.89277e-07	0
K07309	0	2.77053e-07	6.64492e-08	1.25997e-07	0	1.31197e-07	0	0	1.40549e-07	1.5234e-06
K07323	0.000125414	0.000165156	0.000115642	0.000105244	7.7955e-05	0.000107145	0.00011701	0.000119263	0.000105364	0.000124973
K07326	2.09665e-05	1.82523e-05	2.44299e-05	1.81865e-05	1.95925e-05	1.68796e-05	1.64484e-05	1.46893e-05	3.27125e-05	3.72262e-05
K07344	0.000142263	7.03634e-05	6.31067e-05	4.61663e-05	0.000131342	5.41283e-05	8.47247e-05	7.96533e-05	5.97059e-05	5.34097e-05
K07345	5.64296e-05	3.15703e-05	1.9859e-05	1.94925e-05	5.91238e-05	2.04401e-05	5.27901e-05	5.06656e-05	2.48018e-05	1.76442e-05
K07347	0.000380213	0.000310519	0.000203028	0.000169039	0.000327426	0.000149423	0.000235659	0.000201092	0.000142907	0.000137371
K07374	1.70406e-06	2.98331e-06	2.39581e-06	4.03196e-06	2.20839e-06	5.37649e-06	4.22673e-06	5.16716e-06	4.96971e-06	3.3891e-06
K07375	8.96729e-07	8.65134e-07	1.06302e-06	1.87387e-06	9.91726e-07	3.95388e-06	1.38821e-06	2.58445e-06	3.26036e-06	1.74377e-06
K07376	2.34376e-07	2.68342e-07	3.40869e-07	1.83347e-06	0	1.03062e-06	6.01754e-07	8.05672e-06	2.74605e-06	1.09354e-06
K07389	1.568e-06	1.42921e-05	3.84933e-05	1.52523e-05	1.81583e-05	1.73012e-05	9.8899e-06	2.44245e-06	2.1607e-05	2.0002e-05
K07404	6.55444e-05	5.05088e-05	3.65055e-05	1.84848e-05	2.05981e-05	1.66139e-05	1.39128e-05	2.28272e-05	2.39989e-05	5.13421e-05
K07405	0	5.95776e-06	1.04086e-06	2.93522e-06	6.23882e-07	2.85703e-06	3.29129e-07	0	0	1.09197e-06
K07406	7.20686e-05	7.93418e-05	8.4375e-05	8.98327e-05	0.000152284	7.76629e-05	0.000109877	0.000121547	0.000107995	8.15511e-05
K07407	0.000110757	0.000122754	0.000128251	0.000237067	4.84291e-05	0.000311023	0.000294816	0.000433619	0.000338458	0.000324472
K07456	6.33999e-06	8.19752e-06	8.88245e-06	1.58918e-05	6.74547e-06	1.77873e-05	8.88326e-06	3.25981e-05	3.12241e-05	1.35607e-05
K07462	0.000188817	0.000223114	0.000161622	0.000221052	0.000195124	0.000186125	0.000179661	0.000282284	0.000249679	0.000196229
K07508	6.444e-07	2.86975e-07	1.12372e-06	3.1019e-06	9.52201e-08	4.45323e-06	2.19545e-06	1.15274e-05	9.64605e-06	5.5577e-06
K07512	4.03965e-07	7.30117e-07	5.62864e-06	2.3717e-07	0	2.46959e-07	0	0	0	0
K07515	0	0	0	0	0	8.64356e-07	3.02508e-07	0	9.25972e-07	6.691e-07
K07516	0.000582878	0.000618951	0.000404017	0.000326141	0.000332148	0.000329096	0.00031399	0.000274025	0.000365559	0.000379926
K07518	1.12444e-05	0.000114771	1.31958e-05	8.03467e-05	1.32677e-05	3.41419e-05	1.91155e-05	2.2032e-05	1.15966e-05	8.50261e-06
K07535	1.93666e-05	3.99441e-06	8.9666e-06	6.60437e-06	2.27437e-05	4.5789e-06	1.39589e-05	4.07856e-05	9.70351e-06	9.36249e-06
K07536	7.52953e-05	1.58999e-05	1.28776e-05	3.57415e-06	1.88724e-05	2.69488e-06	3.01074e-06	3.60686e-07	1.54508e-06	9.67218e-07
K07537	1.11278e-07	0	2.06731e-07	1.95995e-07	0	4.08168e-07	0	1.81044e-06	1.53043e-06	3.15964e-07
K07546	0.000127919	3.50908e-05	5.57441e-05	8.35815e-06	2.65131e-05	6.25391e-07	9.38507e-06	6.59438e-07	8.55478e-07	4.14002e-06
K07548	1.88517e-07	7.78792e-07	8.17195e-07	3.32038e-06	2.53397e-06	4.6099e-07	6.4535e-07	4.64712e-07	0	8.92133e-07
K07606	5.43034e-07	6.02211e-07	1.00885e-06	1.27005e-06	4.97208e-07	2.73745e-06	1.28375e-06	1.14113e-06	1.236e-06	1.21751e-06
K07636	0.000203339	0.000335529	0.000223993	0.000264539	0.00028601	0.000250754	0.000226187	0.000317434	0.000308946	0.000245049
K07637	3.44916e-05	2.70665e-05	4.74782e-05	9.72675e-05	4.53112e-05	5.60797e-05	7.23771e-05	8.77566e-05	4.83753e-05	4.76412e-05
K07638	0.000108308	0.000145939	0.000154564	7.58886e-05	0.000118432	0.000135367	8.99027e-05	7.72993e-05	0.000139894	0.000130978
K07639	4.78847e-05	1.34778e-05	4.38575e-05	4.78214e-05	7.0569e-05	3.59131e-05	7.76032e-06	1.34462e-06	2.76374e-05	1.17854e-05
K07640	5.25977e-06	3.35608e-06	1.88951e-06	1.89607e-06	1.01342e-06	9.9769e-07	6.70449e-07	2.55659e-06	3.80381e-06	2.153e-06
K07641	0.000157031	0.000170608	0.000120512	8.20868e-05	0.000105761	7.60321e-05	4.38186e-05	7.4572e-06	2.44427e-05	3.33092e-05
K07642	7.05484e-05	4.77614e-05	9.12512e-05	2.48318e-05	5.7646e-05	1.55271e-05	8.54528e-06	2.54411e-05	5.49814e-06	3.54597e-05
K07643	0	0	7.89308e-07	0	5.26335e-07	4.76377e-07	2.42959e-07	1.04254e-07	3.71847e-07	1.90134e-06
K07644	8.52582e-05	0.000192052	0.000149301	9.80876e-05	9.62992e-05	8.9222e-05	9.53867e-05	4.41022e-05	0.000106635	0.000119271
K07645	0.000135192	0.000187928	0.000102922	5.03217e-05	5.14449e-05	6.33349e-05	2.9614e-05	9.67608e-05	7.98557e-05	9.05396e-05
K07646	0.000272931	0.000325814	0.000223186	0.000293218	0.000252369	0.000323502	0.000339936	0.000454746	0.000400845	0.000310193
K07648	1.83131e-07	1.07774e-07	3.84409e-07	5.67616e-07	1.17898e-06	6.31385e-07	3.52638e-07	0	7.19612e-07	1.87658e-06
K07649	0.000504687	0.000360894	0.000422406	0.000179511	0.000387617	0.000205162	0.000236962	0.000266525	0.000256883	0.000226844
K07651	0	0	0	0	0	4.45274e-07	0	0	4.77016e-07	3.44688e-07
K07652	2.81161e-07	3.25657e-06	4.77904e-07	6.23785e-06	2.33704e-06	8.43962e-06	5.58564e-06	1.0882e-05	3.85798e-05	7.71827e-06
K07653	5.77392e-06	7.44659e-06	4.85919e-06	7.66358e-06	1.80979e-06	3.96589e-06	6.53451e-06	4.97961e-05	8.38491e-06	1.29337e-05
K07654	3.36396e-05	2.57177e-05	3.29783e-05	6.0749e-05	3.39164e-05	6.65777e-05	9.04949e-05	0.000118588	6.45635e-05	6.36223e-05
K07655	3.05736e-07	1.35921e-06	4.06143e-06	5.98544e-06	2.12484e-07	0	2.61415e-07	1.03858e-06	1.33059e-06	5.43316e-06
K07656	8.25977e-08	1.27959e-07	0	1.03642e-05	0	2.68414e-07	0	1.22167e-07	3.75792e-07	1.9935e-06
K07657	0.000171697	0.000181001	0.000155423	0.000182093	0.000181838	0.000223343	0.00014529	0.000226255	0.000196181	0.000186168
K07658	1.07625e-05	5.91425e-06	7.4798e-06	1.49455e-05	9.90808e-06	1.59705e-05	1.77863e-05	5.58152e-05	3.09824e-05	2.21209e-05
K07659	0.000129372	0.000150872	0.000170481	6.96269e-05	9.58122e-05	0.000124873	6.86508e-05	6.17915e-05	0.000126174	0.00011321
K07660	5.51761e-05	2.65484e-05	5.09917e-05	0.000116758	6.2581e-05	9.08655e-05	7.28181e-05	6.62267e-05	6.13852e-05	7.59217e-05
K07661	2.97654e-05	1.53015e-05	2.59302e-05	2.0872e-05	4.41177e-05	2.28608e-05	6.991e-06	2.5696e-07	1.54078e-05	1.81767e-05
K07662	7.42789e-06	1.66432e-05	4.92298e-06	7.87148e-06	3.54664e-06	1.19547e-05	3.77336e-06	3.73668e-05	8.73133e-06	1.063e-05
K07663	7.24419e-05	8.96301e-05	6.99971e-05	4.01028e-05	3.63911e-05	1.26021e-05	1.64533e-05	4.01426e-06	2.41094e-05	2.75476e-05
K07664	8.2179e-05	4.74591e-05	0.000124112	2.14495e-05	4.84522e-05	1.56802e-05	1.08135e-05	2.06939e-05	1.23844e-05	3.35116e-05
K07665	0.000128515	0.000172742	0.000157687	0.000118418	9.54154e-05	8.92314e-05	0.000100065	7.33475e-05	0.000104529	9.06986e-05
K07666	1.08018e-05	8.02212e-05	7.11612e-05	2.80069e-05	3.43232e-05	4.17604e-05	2.91102e-05	7.80369e-05	6.06765e-05	3.51786e-05
K07667	9.2489e-05	0.000157935	0.000166714	0.000193036	0.000169217	0.000238233	0.000178949	0.000210704	0.000227536	0.000192753
K07669	8.75809e-06	5.87197e-06	6.12773e-06	8.99427e-06	2.69367e-06	6.40416e-06	9.36123e-06	3.94388e-05	1.41105e-05	1.21103e-05
K07670	1.81467e-05	1.26177e-05	2.41937e-05	4.54632e-05	2.94769e-05	6.33271e-05	7.23186e-05	6.58717e-05	5.32714e-05	6.94526e-05
K07671	5.28931e-07	3.19486e-06	1.03047e-06	8.68408e-07	1.20008e-07	1.58284e-07	1.58235e-07	1.7531e-06	7.26532e-07	6.99981e-07
K07672	1.60014e-07	1.56642e-06	1.06317e-06	1.12201e-05	0	3.59121e-07	1.9508e-07	3.01599e-07	7.32164e-07	1.71124e-06
K07673	5.86045e-06	0.000208491	6.03273e-05	2.00049e-05	1.51119e-05	5.15539e-05	1.62152e-05	1.6577e-05	4.47062e-05	4.8964e-05
[truncated: 1,330 more rows]
